# Supplementary material for: Comparative transcriptomic analysis provides key genetic resources in clove basil (Ocimum gratissimum) under cadmium stress
Source: Front Genet. 2023 Jul 27;14:1224140. doi: 10.3389/fgene.2023.1224140 (PMC10412823; doi:10.3389/fgene.2023.1224140)
Supplement: Supplementary file 12 [file DataSheet3.XLSX]

## Sheet: Cd treatment for 72 h
Supplementary data 3. The experssion levels and functional annoation of DEGs generated from the comparison of control and Cd treatment at 72 h.
#ID	Control 72h1_count	Control 72h1_FPKM	Control 72h2_count	Control 72h2_FPKM	Control 72h3_count	Control 72h3_FPKM	Cd 72h1_count	Cd 72h1_FPKM	Cd 72h2_count	Cd 72h2_FPKM	Cd 72h3_count	Cd 72h3_FPKM	Pvalue	log2FC	regulated	COG_class	COG_class_annotation	GO_annotation	KEGG_annotation	KOG_class	KOG_class_annotation	Pfam_annotation	Swissprot_annotation	TrEMBL_annotation	eggNOG_class	eggNOG_class_annotation	nr_annotation	GO_second_level_annotation	KEGG_pathway_annotation
c50291.graph_c1	74	28.68	176	67.36	109	42.96	32	12.06	26	11.29	104	46.83	0.00784739	-0.972267	down	--	--	Cellular Component: extracellular region (GO:0005576);; Cellular Component: cell wall (GO:0005618);; Biological Process: plant-type cell wall organization (GO:0009664);; Cellular Component: membrane (GO:0016020);;	K20628|4.4e-30|han:110879681|K20628 expansin | (RefSeq) expansin-A10-like	--	--	--	Expansin-A6 OS=Arabidopsis thaliana OX=3702 GN=EXPA6 PE=2 SV=2	Expansin OS=Rehmannia glutinosa OX=99300 GN=EXPA1 PE=2 SV=1	S	Function unknown	expansin [Rehmannia glutinosa]	cellular component: extracellular region (GO:0005576);; cellular component: cell (GO:0005623);; cellular component: cell part (GO:0044464);; biological process: cellular process (GO:0009987);; biological process: cellular component organization or biogenesis (GO:0071840);; cellular component: membrane (GO:0016020)	--
c51401.graph_c1	788	195.24	652	164.88	741	192.95	599	138.09	605	158.25	405	115.01	0.00165792	-0.744428	down	--	--	Molecular Function: hydrolase activity (GO:0016787);;	--	--	--	--	--	Putative carboxylesterase 18-like OS=Dorcoceras hygrometricum OX=472368 GN=F511_14454 PE=4 SV=1	V	Defense mechanisms	putative carboxylesterase 18-like [Dorcoceras hygrometricum]	molecular function: catalytic activity (GO:0003824)	--
c40260.graph_c0	1371	863.67	1846	1149.83	2808	1769.01	1245	793.24	1430	986.63	749	565.59	0.00205804	-0.967434	down	--	--	Biological Process: galactose metabolic process (GO:0006012);; Molecular Function: inositol 3-alpha-galactosyltransferase activity (GO:0047216);;	K18819|2.4e-23|oeu:111403393|K18819 inositol 3-alpha-galactosyltransferase [EC:2.4.1.123] | (RefSeq) galactinol synthase 1-like	[G]	Carbohydrate transport and metabolism	--	Galactinol synthase 1 OS=Ajuga reptans OX=38596 GN=GOLS1 PE=1 SV=1	Hexosyltransferase OS=Salvia miltiorrhiza OX=226208 GN=Gols1 PE=3 SV=1	H	Coenzyme transport and metabolism	galactinol synthase [Salvia miltiorrhiza]	biological process: metabolic process (GO:0008152);; biological process: single-organism process (GO:0044699);; molecular function: catalytic activity (GO:0003824)	Galactose metabolism (ko00052)
c49983.graph_c0	35	2.26	16	1.07	21	1.68	126	7.54	82	5.75	98	7.59	3.21259e-05	1.30573	up	--	--	Molecular Function: protein tyrosine/serine/threonine phosphatase activity (GO:0008138);;	K20551|1.4e-47|tcc:18602899|K20551 dual specificity protein phosphatase 1B [EC:3.1.3.16 3.1.3.48] | (RefSeq) dual specificity protein phosphatase 1B	[V]	Defense mechanisms	Dual specificity phosphatase, catalytic domain	Dual specificity protein phosphatase 1 OS=Arabidopsis thaliana OX=3702 GN=DSPTP1 PE=1 SV=1	Atypical dual specificity phosphatase OS=Salvia splendens OX=180675 GN=K14165 PE=4 SV=1	V	Defense mechanisms	dual specificity protein phosphatase 1 isoform X2 [Sesamum indicum]	molecular function: catalytic activity (GO:0003824);; biological process: metabolic process (GO:0008152);; biological process: cellular process (GO:0009987)	MAPK signaling pathway - plant (ko04016)
c62128.graph_c1	137	7.72	106	6.14	93	5.92	270	12.34	209	11.42	223	12.69	0.00444878	0.610193	up	--	--	Cellular Component: integral component of membrane (GO:0016021);;	--	--	--	--	--	Uncharacterized protein OS=Salvia splendens OX=180675 GN=Saspl_038742 PE=4 SV=1	--	--	hypothetical protein Saspl_038742 [Salvia splendens]	cellular component: membrane (GO:0016020);; cellular component: membrane part (GO:0044425)	--
c21554.graph_c0	0	0	2	0.46	0	0	20	4.11	29	6.79	25	6.37	2.17759e-05	1.59485	up	--	--	Cellular Component: integral component of membrane (GO:0016021);;	--	--	--	--	--	Uncharacterized protein OS=Dorcoceras hygrometricum OX=472368 GN=F511_35151 PE=4 SV=1	--	--	hypothetical protein F511_35151 [Dorcoceras hygrometricum]	cellular component: membrane (GO:0016020);; cellular component: membrane part (GO:0044425)	--
c62379.graph_c0	74	2.97	101	3.96	78	4.82	69	2.61	61	2.51	58	3.91	0.00705192	-0.708587	down	--	--	--	--	--	--	--	--	--	--	--	--	--	--
c46753.graph_c0	844	90.82	342	39.56	430	50.53	1740	164.57	1203	131.85	1091	131.65	0.00848911	0.760778	up	--	--	Molecular Function: molecular_function (GO:0003674);; Molecular Function: catalytic activity (GO:0003824);; Molecular Function: phosphoprotein phosphatase activity (GO:0004721);; Molecular Function: protein tyrosine phosphatase activity (GO:0004725);; Cellular Component: cellular_component (GO:0005575);; Cellular Component: intracellular (GO:0005622);; Cellular Component: obsolete cell (GO:000562…	K18065|1.3e-30|sly:101257112|K18065 Cdc25 family phosphatase [EC:3.1.3.48 1.20.4.1] | (RefSeq) dual specificity phosphatase Cdc25	[D]	Cell cycle control, cell division, chromosome partitioning	Rhodanese-like domain	Dual specificity phosphatase Cdc25 OS=Arabidopsis thaliana OX=3702 GN=CDC25 PE=1 SV=1	Cdc25 family phosphatase OS=Salvia splendens OX=180675 GN=CDC25 PE=4 SV=1	D	Cell cycle control, cell division, chromosome partitioning	Cdc25 family phosphatase [Salvia splendens]	molecular function: catalytic activity (GO:0003824);; biological process: metabolic process (GO:0008152);; biological process: cellular process (GO:0009987);; cellular component: cell (GO:0005623);; cellular component: cell part (GO:0044464);; cellular component: organelle (GO:0043226);; biological process: single-organism process (GO:0044699);; biological process: response to stimulus (GO:005089…	--
c46050.graph_c0	87	4.27	172	10.09	74	4.19	90	3.9	52	3.01	66	3.55	0.00625012	-0.84348	down	[M]	Cell wall/membrane/envelope biogenesis	Molecular Function: protein kinase activity (GO:0004672);; Molecular Function: ATP binding (GO:0005524);; Cellular Component: integral component of membrane (GO:0016021);;	K13416|1.9e-37|cam:101506449|K13416 brassinosteroid insensitive 1-associated receptor kinase 1 [EC:2.7.10.1 2.7.11.1] | (RefSeq) BRASSINOSTEROID INSENSITIVE 1-associated receptor kinase 1	--	--	Protein tyrosine and serine/threonine kinase;; Protein kinase domain	Probable LRR receptor-like serine/threonine-protein kinase At1g56140 OS=Arabidopsis thaliana OX=3702 GN=At1g56140 PE=2 SV=2	Uncharacterized protein OS=Salvia splendens OX=180675 GN=Saspl_027101 PE=4 SV=1	T	Signal transduction mechanisms	hypothetical protein Saspl_027101 [Salvia splendens]	molecular function: catalytic activity (GO:0003824);; biological process: metabolic process (GO:0008152);; biological process: cellular process (GO:0009987);; molecular function: binding (GO:0005488);; cellular component: membrane (GO:0016020);; cellular component: membrane part (GO:0044425)	MAPK signaling pathway - plant (ko04016);; Plant hormone signal transduction (ko04075);; Plant-pathogen interaction (ko04626)
c60277.graph_c0	391	6.6	352	6.06	307	5.57	6215	107.57	3568	69.55	3165	66.9	4.64396e-34	2.86255	up	[TK]	--	Biological Process: guanosine tetraphosphate metabolic process (GO:0015969);;	K00951|4.2e-181|sind:105163128|K00951 GTP pyrophosphokinase [EC:2.7.6.5] | (RefSeq) probable GTP diphosphokinase RSH2, chloroplastic	[T]	Signal transduction mechanisms	Region found in RelA / SpoT proteins;; HD domain;; HD domain;; HD domain	Probable GTP diphosphokinase RSH2, chloroplastic OS=Arabidopsis thaliana OX=3702 GN=RSH2 PE=2 SV=1	GTP diphosphokinase OS=Salvia splendens OX=180675 GN=Saspl_040312 PE=3 SV=1	T	Signal transduction mechanisms	hypothetical protein Saspl_040312 [Salvia splendens]	biological process: metabolic process (GO:0008152);; biological process: cellular process (GO:0009987);; biological process: single-organism process (GO:0044699)	Purine metabolism (ko00230)
c61640.graph_c0	912	93.73	931	101.37	1017	137.64	866	54.59	682	85.22	689	84.01	0.000219793	-0.715608	down	--	--	Cellular Component: integral component of membrane (GO:0016021);;	K10581|5.5e-50|egu:105047412|K10581 ubiquitin-conjugating enzyme E2 O [EC:2.3.2.24] | (RefSeq) uncharacterized protein LOC105047412	--	--	Protein of unknown function (DUF2921)	Triosephosphate isomerase, chloroplastic OS=Spinacia oleracea OX=3562 GN=TPIP1 PE=1 SV=1	Uncharacterized protein OS=Salvia splendens OX=180675 GN=Saspl_030415 PE=4 SV=1	S	Function unknown	hypothetical protein Saspl_030415 [Salvia splendens]	cellular component: membrane (GO:0016020);; cellular component: membrane part (GO:0044425)	Ubiquitin mediated proteolysis (ko04120)
c53006.graph_c0	0	0	0	0	5	0.32	96	5.11	48	2.83	75	4.93	7.48287e-09	2.1836	up	[IR]	--	Molecular Function: hydrolase activity, acting on ester bonds (GO:0016788);;	K01206|6.6e-94|thj:104825554|K01206 alpha-L-fucosidase [EC:3.2.1.51] | (RefSeq) alpha-L-fucosidase 3	--	--	GDSL-like Lipase/Acylhydrolase	GDSL esterase/lipase At5g14450 OS=Arabidopsis thaliana OX=3702 GN=At5g14450 PE=2 SV=1	Lipase_GDSL domain-containing protein OS=Erythranthe guttata OX=4155 GN=MIMGU_mgv11b006645mg PE=3 SV=1	S	Function unknown	hypothetical protein MIMGU_mgv11b006645mg [Erythranthe guttata]	molecular function: catalytic activity (GO:0003824)	Other glycan degradation (ko00511)
c51709.graph_c0	390	28.76	420	32.37	301	24.18	142	9.16	111	8.26	182	15.62	3.67089e-13	-1.58545	down	--	--	Molecular Function: transferase activity (GO:0016740);;	--	--	--	Rhodanese-like domain	Rhodanese-like domain-containing protein 10 OS=Arabidopsis thaliana OX=3702 GN=STR10 PE=2 SV=1	Rhodanese-related sulfurtransferase OS=Handroanthus impetiginosus OX=429701 GN=CDL12_18225 PE=4 SV=1	S	Function unknown	Rhodanese-related sulfurtransferase [Handroanthus impetiginosus]	molecular function: catalytic activity (GO:0003824)	--
c60513.graph_c0	973	20.85	483	10.93	669	15.87	3568	65.27	3098	66.21	3633	85.99	2.80048e-11	1.6477	up	[O]	Posttranslational modification, protein turnover, chaperones	Molecular Function: ATP binding (GO:0005524);;	K03695|0.0e+00|sind:105168841|K03695 ATP-dependent Clp protease ATP-binding subunit ClpB | (RefSeq) chaperone protein ClpB1	[O]	Posttranslational modification, protein turnover, chaperones	AAA domain (Cdc48 subfamily);; AAA lid domain;; ATPase family associated with various cellular activities (AAA);; C-terminal, D2-small domain, of ClpB protein;; Clp amino terminal domain, pathogenicity island component;; AAA domain (dynein-related subfamily);; AAA domain;; AAA ATPase domain;; Sigma-54 interaction domain;; AAA domain;; IstB-like ATP binding protein;; P-loop containing dynein motor…	Chaperone protein ClpB1 OS=Arabidopsis thaliana OX=3702 GN=CLPB1 PE=1 SV=2	Chaperone clpb OS=Striga asiatica OX=4170 GN=STAS_30584 PE=4 SV=1	O	Posttranslational modification, protein turnover, chaperones	chaperone protein ClpB1 [Sesamum indicum]	molecular function: binding (GO:0005488)	--
c50563.graph_c0	0	0	3	1.54	2	1.04	22	11.26	18	10.11	18	11	0.0013652	1.20276	up	--	--	Molecular Function: DNA binding (GO:0003677);; Cellular Component: nucleus (GO:0005634);;	K09422|5.5e-42|pop:7483088|K09422 transcription factor MYB, plant | (RefSeq) transcription factor MYB44	[K]	Transcription	Myb-like DNA-binding domain;; Myb-like DNA-binding domain	Transcription factor MYB73 OS=Arabidopsis thaliana OX=3702 GN=MYB73 PE=1 SV=1	Uncharacterized protein OS=Coffea canephora OX=49390 GN=GSCOC_T00034874001 PE=4 SV=1	--	--	transcription factor MYB44-like [Coffea eugenioides]	molecular function: binding (GO:0005488);; cellular component: cell (GO:0005623);; cellular component: organelle (GO:0043226);; cellular component: cell part (GO:0044464)	--
c48235.graph_c0	60	9.2	64	10.14	36	5.92	13	1.79	13	2.06	20	3.47	1.25393e-06	-1.60244	down	--	--	Cellular Component: cellular_component (GO:0005575);; Cellular Component: intracellular (GO:0005622);; Cellular Component: obsolete cell (GO:0005623);; Cellular Component: nucleus (GO:0005634);; Cellular Component: cytoplasm (GO:0005737);; Cellular Component: organelle (GO:0043226);; Cellular Component: membrane-bounded organelle (GO:0043227);; Cellular Component: intracellular organelle (GO:0043…	--	--	--	--	--	Uncharacterized protein OS=Salvia splendens OX=180675 GN=Saspl_024390 PE=4 SV=1	S	Function unknown	hypothetical protein Saspl_024390 [Salvia splendens]	cellular component: cell (GO:0005623);; cellular component: cell part (GO:0044464);; cellular component: organelle (GO:0043226)	--
c53208.graph_c6	110	10.36	24	2.36	5	0.51	3086	257.83	2507	241.05	2090	220.12	4.92035e-05	1.48299	up	--	--	--	--	--	--	--	--	--	--	--	--	--	--
c62580.graph_c0	2630	53.97	1930	38.64	1861	40.54	1539	27.8	1775	37.8	1259	26.27	0.000488067	-0.782198	down	--	--	Molecular Function: DNA-binding transcription factor activity (GO:0003700);; Cellular Component: nucleus (GO:0005634);; Cellular Component: host cell nucleus (GO:0042025);; Molecular Function: sequence-specific DNA binding (GO:0043565);;	K09419|1.6e-115|sind:105163311|K09419 heat shock transcription factor, other eukaryote | (RefSeq) heat stress transcription factor A-7a	[K]	Transcription	HSF-type DNA-binding	Heat stress transcription factor A-6b OS=Arabidopsis thaliana OX=3702 GN=HSFA6b PE=2 SV=1	Heat shock transcription factor OS=Handroanthus impetiginosus OX=429701 GN=CDL12_20474 PE=3 SV=1	K	Transcription	heat stress transcription factor A-7a [Sesamum indicum]	molecular function: nucleic acid binding transcription factor activity (GO:0001071);; biological process: biological regulation (GO:0065007);; cellular component: cell (GO:0005623);; cellular component: organelle (GO:0043226);; cellular component: cell part (GO:0044464);; cellular component: other organism (GO:0044215);; cellular component: other organism part (GO:0044217);; molecular function: b…	--
c61922.graph_c0	159	4.33	159	4.51	128	3.83	79	1.79	138	3.74	88	2.64	0.00930366	-0.749069	down	--	--	--	--	--	--	Plant protein of unknown function (DUF863)	--	Uncharacterized protein OS=Salvia splendens OX=180675 GN=Saspl_007763 PE=4 SV=1	S	Function unknown	hypothetical protein Saspl_007763 [Salvia splendens]	--	--
c57746.graph_c1	11734	481.31	8931	401.74	8129	363.54	21161	753.58	21678	883.02	21701	994.08	3.42358e-05	0.736204	up	[O]	Posttranslational modification, protein turnover, chaperones	Molecular Function: peptidyl-prolyl cis-trans isomerase activity (GO:0003755);;	K09571|7.2e-192|sind:105170539|K09571 FK506-binding protein 4/5 [EC:5.2.1.8] | (RefSeq) peptidyl-prolyl cis-trans isomerase FKBP62	[O]	Posttranslational modification, protein turnover, chaperones	FKBP-type peptidyl-prolyl cis-trans isomerase;; BDBT FKBP like N-terminal	Peptidyl-prolyl cis-trans isomerase FKBP62 OS=Arabidopsis thaliana OX=3702 GN=FKBP62 PE=1 SV=2	Peptidylprolyl isomerase OS=Salvia splendens OX=180675 GN=Saspl_007156 PE=4 SV=1	O	Posttranslational modification, protein turnover, chaperones	hypothetical protein Saspl_007156 [Salvia splendens]	molecular function: catalytic activity (GO:0003824);; biological process: metabolic process (GO:0008152);; biological process: cellular process (GO:0009987)	--
c54148.graph_c0	1297	45.64	1299	48.17	1122	43.35	872	26.22	577	20.38	799	31.17	8.15989e-11	-1.0764	down	--	--	Molecular Function: protein kinase activity (GO:0004672);; Molecular Function: ATP binding (GO:0005524);; Cellular Component: integral component of membrane (GO:0016021);;	--	[T]	Signal transduction mechanisms	--	--	Protein kinase domain-containing protein OS=Salvia splendens OX=180675 GN=Saspl_012908 PE=4 SV=1	T	Signal transduction mechanisms	hypothetical protein Saspl_012908 [Salvia splendens]	molecular function: catalytic activity (GO:0003824);; biological process: metabolic process (GO:0008152);; biological process: cellular process (GO:0009987);; molecular function: binding (GO:0005488);; cellular component: membrane (GO:0016020);; cellular component: membrane part (GO:0044425)	--
c53392.graph_c0	272	11.71	265	12.04	232	11.09	208	7.73	184	7.99	231	11.03	0.000524304	-0.653184	down	--	--	Molecular Function: DNA binding (GO:0003677);; Cellular Component: nucleus (GO:0005634);; Molecular Function: lipid binding (GO:0008289);;	K09338|5.5e-205|sind:105170721|K09338 homeobox-leucine zipper protein | (RefSeq) homeobox-leucine zipper protein REVOLUTA	--	--	MEKHLA domain;; MEKHLA domain	Homeobox-leucine zipper protein REVOLUTA OS=Arabidopsis thaliana OX=3702 GN=REV PE=1 SV=2	Transcription factor HEX OS=Handroanthus impetiginosus OX=429701 GN=CDL12_01698 PE=3 SV=1	K	Transcription	homeobox-leucine zipper protein REVOLUTA [Sesamum indicum]	molecular function: binding (GO:0005488);; cellular component: cell (GO:0005623);; cellular component: organelle (GO:0043226);; cellular component: cell part (GO:0044464)	--
c57301.graph_c0	132	7.63	125	7.64	97	6.2	248	12.29	222	12.86	257	16.41	0.00260967	0.60113	up	--	--	--	--	[K]	Transcription	Myb/SANT-like DNA-binding domain;; Alcohol dehydrogenase transcription factor Myb/SANT-like	Trihelix transcription factor ASIL2 OS=Arabidopsis thaliana OX=3702 GN=ASIL2 PE=1 SV=1	Uncharacterized protein OS=Salvia splendens OX=180675 GN=Saspl_018347 PE=4 SV=1	K	Transcription	hypothetical protein Saspl_018347 [Salvia splendens]	--	--
c64523.graph_c0	404	7.48	328	6.55	361	8.13	121	3.34	123	3	94	2.54	5.00096e-16	-1.8719	down	[R]	General function prediction only	Cellular Component: nucleus (GO:0005634);; Cellular Component: chromosome (GO:0005694);; Molecular Function: zinc ion binding (GO:0008270);; Molecular Function: histone-lysine N-methyltransferase activity (GO:0018024);;	K11420|2.4e-223|nta:107785273|K11420 [histone H3]-lysine9 N-trimethyltransferase EHMT [EC:2.1.1.355] | (RefSeq) histone-lysine N-methyltransferase, H3 lysine-9 specific SUVH6-like	[BK]	--	SAD/SRA domain;; SET domain;; Pre-SET motif	Histone-lysine N-methyltransferase, H3 lysine-9 specific SUVH5 OS=Arabidopsis thaliana OX=3702 GN=SUVH5 PE=1 SV=1	Euchromatic histone-lysine N-methyltransferase OS=Salvia splendens OX=180675 GN=EHMT PE=4 SV=1	B	Chromatin structure and dynamics	euchromatic histone-lysine N-methyltransferase [Salvia splendens]	cellular component: cell (GO:0005623);; cellular component: organelle (GO:0043226);; cellular component: cell part (GO:0044464);; molecular function: binding (GO:0005488);; molecular function: catalytic activity (GO:0003824);; biological process: metabolic process (GO:0008152);; biological process: cellular process (GO:0009987);; biological process: cellular component organization or biogenesis (…	Lysine degradation (ko00310)
c47328.graph_c0	84	9.83	42	5.11	73	9.24	283	29.32	213	25.51	113	14.85	0.00709871	0.889104	up	--	--	--	--	--	--	zinc-finger of the FCS-type, C2-C2	FCS-Like Zinc finger 5 OS=Arabidopsis thaliana OX=3702 GN=FLZ5 PE=1 SV=1	FLZ-type domain-containing protein OS=Salvia splendens OX=180675 GN=Saspl_032424 PE=3 SV=1	S	Function unknown	hypothetical protein Saspl_032424 [Salvia splendens]	--	--
c46417.graph_c0	3289	253.43	4074	328.51	3529	296.79	1669	112.43	1209	94.31	1628	140.12	4.6732e-19	-1.58565	down	--	--	Cellular Component: chloroplast thylakoid (GO:0009534);; Cellular Component: integral component of membrane (GO:0016021);;	--	--	--	Protein of unknown function (DUF4079)	--	Uncharacterized protein OS=Erythranthe guttata OX=4155 GN=MIMGU_mgv1a010935mg PE=4 SV=1	S	Function unknown	uncharacterized protein LOC105173063 [Sesamum indicum]	cellular component: cell (GO:0005623);; cellular component: organelle (GO:0043226);; cellular component: organelle part (GO:0044422);; cellular component: cell part (GO:0044464);; cellular component: membrane (GO:0016020);; cellular component: membrane part (GO:0044425)	--
c62351.graph_c0	500	13.11	546	16.63	420	12.75	911	20.96	944	25.87	1588	48.24	0.00218047	0.745138	up	--	--	Molecular Function: protein dimerization activity (GO:0046983);;	K13422|3.4e-67|bna:106446156|K13422 transcription factor MYC2 | (RefSeq) transcription factor MYC3-like	--	--	bHLH-MYC and R2R3-MYB transcription factors N-terminal;; Helix-loop-helix DNA-binding domain	Transcription factor MTB1 OS=Solanum lycopersicum OX=4081 GN=MTB1 PE=1 SV=1	Transcription factor MYC2 OS=Salvia splendens OX=180675 GN=MYC2 PE=4 SV=1	K	Transcription	transcription factor MYC2 [Salvia splendens]	molecular function: binding (GO:0005488)	MAPK signaling pathway - plant (ko04016);; Plant hormone signal transduction (ko04075)
c48033.graph_c1	2	0.32	2	0.33	5	0.86	163	23.64	48	7.96	74	13.4	1.68704e-10	2.37706	up	--	--	--	--	--	--	--	--	--	--	--	--	--	--
c65463.graph_c0	112	13.28	140	16.86	149	20.24	87	8.17	108	13.9	83	9.36	0.00486056	-0.779637	down	--	--	Cellular Component: Rab-protein geranylgeranyltransferase complex (GO:0005968);; Molecular Function: protein prenyltransferase activity (GO:0008318);; Biological Process: protein geranylgeranylation (GO:0018344);;	K14050|1.4e-24|sind:105163409|K14050 geranylgeranyl transferase type-2 subunit alpha [EC:2.5.1.60] | (RefSeq) geranylgeranyl transferase type-2 subunit alpha 1	[T]	Signal transduction mechanisms	--	Cactin OS=Arabidopsis thaliana OX=3702 GN=CTN PE=1 SV=1	Protein geranylgeranyltransferase type II OS=Salvia splendens OX=180675 GN=RABGGTA PE=3 SV=1	O	Posttranslational modification, protein turnover, chaperones	geranylgeranyl transferase type-2 subunit alpha [Salvia splendens]	cellular component: cell (GO:0005623);; cellular component: macromolecular complex (GO:0032991);; cellular component: cell part (GO:0044464);; molecular function: catalytic activity (GO:0003824);; biological process: metabolic process (GO:0008152);; biological process: cellular process (GO:0009987)	--
c33435.graph_c1	5	1.54	11	3.43	1	0.32	25	7.3	42	13.82	69	24.6	0.000758224	1.27508	up	[C]	Energy production and conversion	Cellular Component: ribosome (GO:0005840);; Molecular Function: electron transfer activity (GO:0009055);; Cellular Component: chloroplast (GO:0009507);; Molecular Function: metal ion binding (GO:0046872);; Molecular Function: 2 iron, 2 sulfur cluster binding (GO:0051537);;	K02639|6.4e-35|sind:105170016|K02639 ferredoxin | (RefSeq) ferredoxin, root R-B1-like	--	--	2Fe-2S iron-sulfur cluster binding domain	Ferredoxin-3, chloroplastic OS=Zea mays OX=4577 GN=FDX3 PE=1 SV=1	Ferredoxin OS=Salvia splendens OX=180675 GN=RP-L10Ae PE=3 SV=1	C	Energy production and conversion	large subunit ribosomal protein L10Ae [Salvia splendens]	cellular component: cell (GO:0005623);; cellular component: macromolecular complex (GO:0032991);; cellular component: organelle (GO:0043226);; cellular component: cell part (GO:0044464);; molecular function: electron carrier activity (GO:0009055);; molecular function: binding (GO:0005488)	Photosynthesis (ko00195)
c63553.graph_c0	763	12.84	642	11.07	527	9.61	10618	153.71	6316	104.05	4255	82.32	6.20758e-22	2.59367	up	--	--	Molecular Function: zinc ion binding (GO:0008270);;	K16276|0.0e+00|sind:105160721|K16276 zinc finger protein-like protein | (RefSeq) zinc finger protein BRUTUS	[R]	General function prediction only	Hemerythrin HHE cation binding domain;; CHY zinc finger;; Hemerythrin HHE cation binding domain	Zinc finger protein BRUTUS OS=Arabidopsis thaliana OX=3702 GN=BTS PE=1 SV=1	Uncharacterized protein OS=Salvia splendens OX=180675 GN=Saspl_021284 PE=4 SV=1	O	Posttranslational modification, protein turnover, chaperones	hypothetical protein Saspl_021284 [Salvia splendens]	molecular function: binding (GO:0005488)	--
c56970.graph_c0	25	5.61	53	9.87	46	9.03	255	29.5	252	30.04	97	14	0.000154089	1.31177	up	--	--	--	K03549|1.5e-22|jre:108997955|K03549 KUP system potassium uptake protein | (RefSeq) potassium transporter 19-like	--	--	--	--	Transposase OS=Ipomoea nil OX=35883 GN=TNPD PE=4 SV=1	S	Function unknown	transposase [Ipomoea nil]	--	--
c62833.graph_c1	116	1.99	96	1.74	81	2.39	245	3.37	200	3.24	214	3.87	0.000747343	0.711458	up	--	--	Biological Process: protein targeting to vacuole (GO:0006623);; Cellular Component: integral component of membrane (GO:0016021);; Cellular Component: extrinsic component of membrane (GO:0019898);; Biological Process: protein retention in Golgi apparatus (GO:0045053);;	K09489|6.0e-53|zma:103638509|K09489 heat shock 70kDa protein 4 | (RefSeq) heat shock 70 kDa protein 14	[U]	Intracellular trafficking, secretion, and vesicular transport	SHR-binding domain of vacuolar-sorting associated protein 13	--	Uncharacterized protein OS=Erythranthe guttata OX=4155 GN=MIMGU_mgv1a000009mg PE=3 SV=1	U	Intracellular trafficking, secretion, and vesicular transport	uncharacterized protein LOC105177708 isoform X1 [Sesamum indicum]	biological process: localization (GO:0051179);; cellular component: membrane (GO:0016020);; cellular component: membrane part (GO:0044425);; biological process: cellular process (GO:0009987);; biological process: single-organism process (GO:0044699);; biological process: biological regulation (GO:0065007)	--
c66051.graph_c0	0	0	0	0	0	0	98	12.42	29	4.23	62	9.91	1.53965e-11	2.55113	up	--	--	--	--	--	--	--	--	--	--	--	--	--	--
c52815.graph_c0	2309	144.38	2415	158.87	2111	146.05	1894	101.44	2114	135.95	1646	116.78	0.00154004	-0.612184	down	--	--	Cellular Component: nucleosome (GO:0000786);; Molecular Function: DNA binding (GO:0003677);; Cellular Component: nucleus (GO:0005634);; Biological Process: nucleosome assembly (GO:0006334);; Cellular Component: host cell nucleus (GO:0042025);;	K11275|1.0e-36|sind:105165336|K11275 histone H1/5 | (RefSeq) histone H1-like	--	--	linker histone H1 and H5 family	Histone H1 OS=Solanum lycopersicum OX=4081 PE=3 SV=1	Histone H1/5 OS=Salvia splendens OX=180675 GN=H1_5 PE=3 SV=1	B	Chromatin structure and dynamics	histone H1/5 [Salvia splendens]	cellular component: cell (GO:0005623);; cellular component: macromolecular complex (GO:0032991);; cellular component: organelle (GO:0043226);; cellular component: organelle part (GO:0044422);; cellular component: cell part (GO:0044464);; molecular function: binding (GO:0005488);; biological process: cellular process (GO:0009987);; biological process: cellular component organization or biogenesis …	--
c47191.graph_c0	32	4.18	43	6.09	39	5.58	290	34.04	182	24.62	128	19.63	3.12235e-07	1.56549	up	--	--	Molecular Function: transcription coregulator activity (GO:0003712);; Molecular Function: histone acetyltransferase activity (GO:0004402);; Biological Process: regulation of transcription, DNA-templated (GO:0006355);; Molecular Function: zinc ion binding (GO:0008270);; Cellular Component: host cell nucleus (GO:0042025);;	--	[K]	Transcription	BTB/POZ domain	BTB/POZ and TAZ domain-containing protein 1 OS=Arabidopsis thaliana OX=3702 GN=BT1 PE=1 SV=1	BTB domain-containing protein OS=Salvia splendens OX=180675 GN=Saspl_035714 PE=4 SV=1	K	Transcription	hypothetical protein Saspl_035714 [Salvia splendens]	molecular function: transcription factor activity, protein binding (GO:0000988);; biological process: biological regulation (GO:0065007);; molecular function: catalytic activity (GO:0003824);; biological process: metabolic process (GO:0008152);; biological process: cellular process (GO:0009987);; biological process: cellular component organization or biogenesis (GO:0071840);; molecular function: …	--
c53642.graph_c1	19	0.79	13	0.75	9	0.43	65	2.35	25	1.05	58	2.68	0.00802531	0.949406	up	[G]	Carbohydrate transport and metabolism	Molecular Function: phosphoglycerate mutase activity (GO:0004619);; Cellular Component: cytoplasm (GO:0005737);; Biological Process: glucose catabolic process (GO:0006007);; Molecular Function: manganese ion binding (GO:0030145);;	K15633|6.4e-151|sind:105178665|K15633 2,3-bisphosphoglycerate-independent phosphoglycerate mutase [EC:5.4.2.12] | (RefSeq) 2,3-bisphosphoglycerate-independent phosphoglycerate mutase	[G]	Carbohydrate transport and metabolism	Metalloenzyme superfamily;; BPG-independent PGAM N-terminus (iPGM_N)	2,3-bisphosphoglycerate-independent phosphoglycerate mutase OS=Mesembryanthemum crystallinum OX=3544 GN=PGM1 PE=2 SV=1	Phosphoglycerate mutase (2,3-diphosphoglycerate-independent) OS=Dorcoceras hygrometricum OX=472368 GN=F511_12079 PE=3 SV=1	G	Carbohydrate transport and metabolism	2,3-bisphosphoglycerate-independent phosphoglycerate mutase [Sesamum indicum]	molecular function: catalytic activity (GO:0003824);; cellular component: cell (GO:0005623);; cellular component: cell part (GO:0044464);; biological process: metabolic process (GO:0008152);; biological process: single-organism process (GO:0044699);; molecular function: binding (GO:0005488)	Glycolysis / Gluconeogenesis (ko00010);; Glycine, serine and threonine metabolism (ko00260);; Carbon metabolism (ko01200);; Biosynthesis of amino acids (ko01230)
c50386.graph_c0	55	2.94	25	1.4	23	1.35	108	5.03	126	6.82	78	4.63	0.00627472	0.911019	up	--	--	--	--	--	--	Universal stress protein family	--	Usp domain-containing protein OS=Salvia splendens OX=180675 GN=Saspl_016046 PE=4 SV=1	S	Function unknown	hypothetical protein Saspl_016046 [Salvia splendens]	--	--
c59236.graph_c0	241	7.7	270	9.83	185	6.51	117	3.38	163	4.92	166	5.83	0.000315683	-0.888438	down	--	--	Molecular Function: protein serine/threonine phosphatase activity (GO:0004722);; Molecular Function: metal ion binding (GO:0046872);;	K01102|2.8e-123|sind:105159679|K01102 pyruvate dehydrogenase phosphatase [EC:3.1.3.43] | (RefSeq) probable protein phosphatase 2C 68	[T]	Signal transduction mechanisms	Protein phosphatase 2C	Probable protein phosphatase 2C 43 OS=Oryza sativa subsp. japonica OX=39947 GN=Os04g0584300 PE=3 SV=2	Protein-serine/threonine phosphatase OS=Salvia splendens OX=180675 GN=PDP PE=3 SV=1	T	Signal transduction mechanisms	pyruvate dehydrogenase phosphatase [Salvia splendens]	molecular function: catalytic activity (GO:0003824);; biological process: metabolic process (GO:0008152);; biological process: cellular process (GO:0009987);; molecular function: binding (GO:0005488)	--
c59048.graph_c0	5660	108.71	3910	82	2245	52.16	1808	30.15	1761	34.26	1484	31.23	1.04386e-07	-1.36934	down	[L]	Replication, recombination and repair	Molecular Function: nucleic acid binding (GO:0003676);; Molecular Function: zinc ion binding (GO:0008270);;	K17604|6.1e-59|pop:7478873|K17604 zinc finger SWIM domain-containing protein 3 | (RefSeq) uncharacterized protein LOC7478873 isoform X1	--	--	MULE transposase domain;; Transposase, Mutator family;; SWIM zinc finger;; Ribonuclease HII;; Ribonuclease HII	Ribonuclease H2 subunit A OS=Arabidopsis thaliana OX=3702 GN=At2g25100 PE=2 SV=2	Uncharacterized protein OS=Vitis vinifera OX=29760 GN=CK203_017466 PE=4 SV=1	S	Function unknown	hypothetical protein CK203_099420 [Vitis vinifera]	molecular function: binding (GO:0005488)	--
c46145.graph_c0	543	53.61	365	38.19	316	33.84	813	70.74	891	90.02	1003	112.94	0.00202891	0.695101	up	[O]	Posttranslational modification, protein turnover, chaperones	Biological Process: response to reactive oxygen species (GO:0000302);; Cellular Component: cellular_component (GO:0005575);; Cellular Component: intracellular (GO:0005622);; Cellular Component: obsolete cell (GO:0005623);; Cellular Component: cytoplasm (GO:0005737);; Cellular Component: peroxisome (GO:0005777);; Cellular Component: peroxisomal matrix (GO:0005782);; Biological Process: protein fol…	K13993|1.9e-60|sind:105155177|K13993 HSP20 family protein | (RefSeq) 15.7 kDa heat shock protein, peroxisomal	[O]	Posttranslational modification, protein turnover, chaperones	Hsp20/alpha crystallin family;; HSP20-like domain found in ArsA	15.7 kDa heat shock protein, peroxisomal OS=Arabidopsis thaliana OX=3702 GN=HSP15.7 PE=2 SV=1	SHSP domain-containing protein OS=Handroanthus impetiginosus OX=429701 GN=CDL12_15454 PE=3 SV=1	O	Posttranslational modification, protein turnover, chaperones	15.7 kDa heat shock protein, peroxisomal [Sesamum indicum]	biological process: response to stimulus (GO:0050896);; cellular component: cell (GO:0005623);; cellular component: cell part (GO:0044464);; cellular component: organelle (GO:0043226);; cellular component: membrane-enclosed lumen (GO:0031974);; cellular component: organelle part (GO:0044422);; biological process: cellular process (GO:0009987)	Protein processing in endoplasmic reticulum (ko04141)
c52925.graph_c0	570	18.8	451	15.56	426	15.85	2402	67.73	1576	53.33	1100	40.04	1.9481e-06	1.21989	up	[GHR]	--	Molecular Function: magnesium ion binding (GO:0000287);; Molecular Function: pyruvate decarboxylase activity (GO:0004737);; Molecular Function: thiamine pyrophosphate binding (GO:0030976);;	K01568|0.0e+00|sind:105174592|K01568 pyruvate decarboxylase [EC:4.1.1.1] | (RefSeq) pyruvate decarboxylase 1	[EH]	--	Thiamine pyrophosphate enzyme, N-terminal TPP binding domain;; Thiamine pyrophosphate enzyme, central domain;; Thiamine pyrophosphate enzyme, C-terminal TPP binding domain	Pyruvate decarboxylase 2 OS=Arabidopsis thaliana OX=3702 GN=PDC2 PE=2 SV=1	Pyruvate decarboxylase OS=Handroanthus impetiginosus OX=429701 GN=CDL12_07439 PE=3 SV=1	--	--	Thiamine pyrophosphate-requiring enzyme [Handroanthus impetiginosus]	molecular function: binding (GO:0005488);; molecular function: catalytic activity (GO:0003824)	Glycolysis / Gluconeogenesis (ko00010)
c64856.graph_c0	43	5.39	26	3.36	17	4.39	611	65.95	153	20.81	249	34.8	1.14182e-09	2.13006	up	--	--	--	--	--	--	--	--	--	--	--	--	--	--
c56823.graph_c0	9	0.46	6	0.27	1	0.09	23	0.78	46	2.45	30	1.33	0.00289405	1.12773	up	--	--	Molecular Function: DNA binding (GO:0003677);; Molecular Function: DNA-binding transcription factor activity (GO:0003700);; Cellular Component: nucleus (GO:0005634);;	K12900|2.7e-29|lang:109341833|K12900 FUS-interacting serine-arginine-rich protein 1 | (RefSeq) serine/arginine-rich SC35-like splicing factor SCL30A	--	--	AP2 domain	Ethylene-responsive transcription factor ERF110 OS=Arabidopsis thaliana OX=3702 GN=ERF110 PE=2 SV=2	AP2/ERF domain-containing protein OS=Handroanthus impetiginosus OX=429701 GN=CDL12_17238 PE=4 SV=1	K	Transcription	ethylene-responsive transcription factor ABR1-like [Sesamum indicum]	molecular function: binding (GO:0005488);; molecular function: nucleic acid binding transcription factor activity (GO:0001071);; biological process: biological regulation (GO:0065007);; cellular component: cell (GO:0005623);; cellular component: organelle (GO:0043226);; cellular component: cell part (GO:0044464)	Spliceosome (ko03040)
c59536.graph_c0	728	54.58	270	23.68	304	25.17	1430	104.85	858	66.95	1121	112.07	0.00794283	0.79961	up	--	--	Cellular Component: integral component of membrane (GO:0016021);; Molecular Function: transmembrane transporter activity (GO:0022857);;	K17500|1.9e-38|nto:104085001|K17500 integrin-linked kinase-associated serine/threonine phosphatase 2C [EC:3.1.3.16] | (RefSeq) WAT1-related protein At3g18200 isoform X1	--	--	EamA-like transporter family	WAT1-related protein At1g44800 OS=Arabidopsis thaliana OX=3702 GN=At1g44800 PE=1 SV=1	Uncharacterized protein OS=Salvia splendens OX=180675 GN=Saspl_032526 PE=3 SV=1	S	Function unknown	hypothetical protein Saspl_032526 [Salvia splendens]	cellular component: membrane (GO:0016020);; cellular component: membrane part (GO:0044425);; molecular function: transporter activity (GO:0005215);; biological process: localization (GO:0051179)	--
c52394.graph_c0	20	1.28	21	1.92	15	1.23	61	3.41	52	3.75	46	3.77	0.00685822	0.859532	up	--	--	--	--	--	--	--	--	--	--	--	--	--	--
c65860.graph_c0	66	2.44	71	3.66	67	3.2	41	1.84	42	3.38	40	2.92	0.00069016	-0.944316	down	--	--	Molecular Function: hydrolase activity, acting on ester bonds (GO:0016788);;	K22503|2.7e-66|lsv:111885850|K22503 aspartyl-tRNA synthetase [EC:6.1.1.12] | (RefSeq) aspartate--tRNA ligase 2, cytoplasmic-like	--	--	Plant transposon protein;; DDE superfamily endonuclease;; Plant transposon protein	--	Uncharacterized protein OS=Microthlaspi erraticum OX=1685480 GN=MERR_LOCUS25682 PE=4 SV=1	S	Function unknown	putative nuclease HARBI1 [Asparagus officinalis]	molecular function: catalytic activity (GO:0003824)	Aminoacyl-tRNA biosynthesis (ko00970)
c49252.graph_c0	58	5.78	46	4.42	52	4.9	112	7.86	137	12.6	129	13.42	0.00578511	0.751782	up	--	--	--	--	--	--	--	--	Uncharacterized protein OS=Handroanthus impetiginosus OX=429701 GN=CDL12_18936 PE=4 SV=1	--	--	hypothetical protein CDL12_18936 [Handroanthus impetiginosus]	--	--
c58560.graph_c0	3008	131.14	2684	121.48	2794	133.85	2625	97.88	2150	94.16	1782	86.15	0.000224813	-0.721531	down	[P]	Inorganic ion transport and metabolism	Biological Process: potassium ion transport (GO:0006813);; Molecular Function: solute:proton antiporter activity (GO:0015299);; Cellular Component: integral component of membrane (GO:0016021);; Molecular Function: peptide-methionine (R)-S-oxide reductase activity (GO:0033743);;	--	[P]	Inorganic ion transport and metabolism	Sodium/hydrogen exchanger family;; Sodium/hydrogen exchanger family	K(+) efflux antiporter 3, chloroplastic OS=Arabidopsis thaliana OX=3702 GN=KEA3 PE=1 SV=2	Peptide-methionine (R)-S-oxide reductase OS=Salvia splendens OX=180675 GN=msrB PE=3 SV=1	P	Inorganic ion transport and metabolism	K(+) efflux antiporter 3, chloroplastic [Sesamum indicum]	biological process: localization (GO:0051179);; molecular function: transporter activity (GO:0005215);; biological process: single-organism process (GO:0044699);; cellular component: membrane (GO:0016020);; cellular component: membrane part (GO:0044425);; molecular function: catalytic activity (GO:0003824);; biological process: metabolic process (GO:0008152)	--
c60794.graph_c0	7781	250.86	7802	268.82	8491	304.21	7217	204.39	4947	161.25	4775	170.33	2.86102e-05	-0.855087	down	--	--	Cellular Component: nucleus (GO:0005634);; Molecular Function: zinc ion binding (GO:0008270);;	K12135|1.2e-06|eus:EUTSA_v10015486mg|K12135 zinc finger protein CONSTANS | (RefSeq) hypothetical protein	[K]	Transcription	CCT motif;; B-box zinc finger	Zinc finger protein CONSTANS-LIKE 16 OS=Arabidopsis thaliana OX=3702 GN=COL16 PE=1 SV=2	GATA-4/5/6 transcription factor OS=Handroanthus impetiginosus OX=429701 GN=CDL12_16044 PE=3 SV=1	K	Transcription	GATA-4/5/6 transcription factor [Handroanthus impetiginosus]	cellular component: cell (GO:0005623);; cellular component: organelle (GO:0043226);; cellular component: cell part (GO:0044464);; molecular function: binding (GO:0005488)	Circadian rhythm - plant (ko04712)
c39613.graph_c0	0	0	4	0.94	3	0.92	36	3.16	41	4.52	16	1.77	0.000452338	1.32076	up	--	--	--	--	--	--	--	--	--	--	--	--	--	--
c64032.graph_c0	4877	613.61	4706	616.43	4180	580.78	4466	513.19	3903	515.53	3305	469.09	0.000422912	-0.598652	down	--	--	Cellular Component: integral component of membrane (GO:0016021);;	K01803|5.4e-29|bdi:100829343|K01803 triosephosphate isomerase (TIM) [EC:5.3.1.1] | (RefSeq) triosephosphate isomerase, chloroplastic	--	--	Protein of unknown function (DUF2921);; Triosephosphate isomerase	Triosephosphate isomerase, chloroplastic OS=Secale cereale OX=4550 PE=1 SV=1	Uncharacterized protein OS=Handroanthus impetiginosus OX=429701 GN=CDL12_06175 PE=4 SV=1	S	Function unknown	uncharacterized protein LOC105157560 [Sesamum indicum]	cellular component: membrane (GO:0016020);; cellular component: membrane part (GO:0044425)	Glycolysis / Gluconeogenesis (ko00010);; Fructose and mannose metabolism (ko00051);; Inositol phosphate metabolism (ko00562);; Carbon fixation in photosynthetic organisms (ko00710);; Carbon metabolism (ko01200);; Biosynthesis of amino acids (ko01230)
c40628.graph_c0	5509	1481.62	4193	1154.11	4561	1292.05	11822	2961.72	10115	2852.4	8730	2708.64	0.000741427	0.654033	up	--	--	Molecular Function: metal ion binding (GO:0046872);;	--	--	--	Metallothionein	Metallothionein-like protein 1 OS=Coffea arabica OX=13443 GN=METAL1 PE=3 SV=1	Uncharacterized protein OS=Handroanthus impetiginosus OX=429701 GN=CDL12_15442 PE=3 SV=1	S	Function unknown	hypothetical protein CDL12_15442 [Handroanthus impetiginosus]	molecular function: binding (GO:0005488)	--
c57306.graph_c0	356	17.35	322	16	268	13.46	269	11.31	207	9.64	194	10.49	1.94053e-05	-0.829412	down	[P]	Inorganic ion transport and metabolism	Cellular Component: plasma membrane (GO:0005886);; Molecular Function: cation transmembrane transporter activity (GO:0008324);; Cellular Component: integral component of membrane (GO:0016021);;	--	[P]	Inorganic ion transport and metabolism	Cation transport protein;; Cation transport protein	Probable cation transporter HKT6 OS=Oryza sativa subsp. japonica OX=39947 GN=HKT6 PE=2 SV=2	Uncharacterized protein OS=Erythranthe guttata OX=4155 GN=MIMGU_mgv1a005068mg PE=3 SV=1	P	Inorganic ion transport and metabolism	sodium transporter HKT1 [Sesamum indicum]	cellular component: cell (GO:0005623);; cellular component: membrane (GO:0016020);; cellular component: cell part (GO:0044464);; molecular function: transporter activity (GO:0005215);; biological process: localization (GO:0051179);; cellular component: membrane part (GO:0044425)	--
c60197.graph_c0	2348	291.64	2032	253.97	2021	267.97	7880	904.46	6481	856.59	6371	923.17	9.94272e-15	1.23355	up	[J]	Translation, ribosomal structure and biogenesis	Molecular Function: RNA binding (GO:0003723);;	K14411|3.3e-105|sind:105177086|K14411 RNA-binding protein Musashi | (RefSeq) heterogeneous nuclear ribonucleoprotein 1-like	[R]	General function prediction only	RNA recognition motif. (a.k.a. RRM, RBD, or RNP domain);; RNA recognition motif. (a.k.a. RRM, RBD, or RNP domain);; RNA recognition motif	RNA-binding protein 1 OS=Arabidopsis thaliana OX=3702 GN=RBP1 PE=2 SV=1	RNA-binding protein Musashi OS=Salvia splendens OX=180675 GN=MSI PE=4 SV=1	A	RNA processing and modification	RNA-binding protein Musashi [Salvia splendens]	molecular function: binding (GO:0005488)	mRNA surveillance pathway (ko03015)
c49423.graph_c0	8	1.64	5	0.95	5	0.93	213	40	113	24.35	114	27.12	1.53567e-18	2.94124	up	--	--	--	--	--	--	--	--	Uncharacterized protein OS=Handroanthus impetiginosus OX=429701 GN=CDL12_11041 PE=4 SV=1	--	--	--	--	--
c61619.graph_c0	640	24.45	792	38.74	406	24.81	1873	64.48	1821	78.07	983	41.8	0.0024902	0.831494	up	[DPM]	--	Molecular Function: copper ion binding (GO:0005507);; Cellular Component: integral component of membrane (GO:0016021);; Molecular Function: oxidoreductase activity (GO:0016491);;	K06324|3.8e-79|zju:107409543|K06324 spore coat protein A, manganese oxidase [EC:1.16.3.3] | (RefSeq) uncharacterized protein LOC107409543	--	--	Multicopper oxidase;; Multicopper oxidase	Multicopper oxidase LPR2 OS=Arabidopsis thaliana OX=3702 GN=LPR2 PE=2 SV=1	Spore coat protein A OS=Salvia splendens OX=180675 GN=cotA PE=3 SV=1	Q	Secondary metabolites biosynthesis, transport and catabolism	spore coat protein A [Salvia splendens]	molecular function: binding (GO:0005488);; cellular component: membrane (GO:0016020);; cellular component: membrane part (GO:0044425);; molecular function: catalytic activity (GO:0003824);; biological process: metabolic process (GO:0008152);; biological process: single-organism process (GO:0044699)	--
c56825.graph_c0	400	26.11	643	43.96	408	29.21	394	22.37	285	18.78	336	24.42	0.000195297	-0.826376	down	--	--	Molecular Function: calcium ion binding (GO:0005509);; Cellular Component: photosystem II oxygen evolving complex (GO:0009654);; Biological Process: photosynthesis (GO:0015979);; Cellular Component: extrinsic component of membrane (GO:0019898);;	--	--	--	PsbP;; PsbP-like protein	PsbP domain-containing protein 1, chloroplastic OS=Arabidopsis thaliana OX=3702 GN=PPD1 PE=1 SV=1	23 kDa subunit of oxygen evolving system of photosystem II OS=Salvia splendens OX=180675 GN=Saspl_032335 PE=3 SV=1	S	Function unknown	hypothetical protein Saspl_032335 [Salvia splendens]	molecular function: binding (GO:0005488);; cellular component: cell (GO:0005623);; cellular component: membrane (GO:0016020);; cellular component: macromolecular complex (GO:0032991);; cellular component: membrane part (GO:0044425);; cellular component: cell part (GO:0044464);; biological process: metabolic process (GO:0008152);; biological process: cellular process (GO:0009987)	--
c59126.graph_c0	12	0.39	4	0.13	9	0.32	51	1.4	28	0.9	44	1.57	0.00168207	1.15115	up	[T]	Signal transduction mechanisms	Molecular Function: protein binding (GO:0005515);; Cellular Component: cellular_component (GO:0005575);; Cellular Component: intracellular (GO:0005622);; Cellular Component: obsolete cell (GO:0005623);; Cellular Component: nucleus (GO:0005634);; Cellular Component: cytoplasm (GO:0005737);; Biological Process: regulation of transcription, DNA-templated (GO:0006355);; Biological Process: circadian …	K12116|0.0e+00|sind:105156190|K12116 flavin-binding kelch repeat F-box protein 1 | (RefSeq) adagio protein 3 isoform X1	--	--	Galactose oxidase, central domain;; Galactose oxidase, central domain;; Kelch motif;; Kelch motif;; Kelch motif;; Kelch motif;; PAS domain;; F-box domain	Adagio protein 3 OS=Arabidopsis thaliana OX=3702 GN=ADO3 PE=1 SV=1	Putative LOV domain-containing protein OS=Plectranthus scutellarioides OX=4142 PE=2 SV=1	T	Signal transduction mechanisms	putative LOV domain-containing protein [Plectranthus scutellarioides]	molecular function: binding (GO:0005488);; cellular component: cell (GO:0005623);; cellular component: cell part (GO:0044464);; cellular component: organelle (GO:0043226);; biological process: biological regulation (GO:0065007);; biological process: rhythmic process (GO:0048511);; biological process: response to stimulus (GO:0050896)	Circadian rhythm - plant (ko04712)
c58632.graph_c0	883	14.39	795	12.78	716	11.9	625	10.34	557	8.74	454	12.28	3.04908e-06	-0.879259	down	--	--	Cellular Component: photosystem II (GO:0009523);; Cellular Component: chloroplast thylakoid membrane (GO:0009535);; Biological Process: photosynthetic electron transport in photosystem II (GO:0009772);; Cellular Component: integral component of membrane (GO:0016021);; Molecular Function: chlorophyll binding (GO:0016168);; Biological Process: protein-chromophore linkage (GO:0018298);; Molecular Fu…	K02705|1.2e-287|jre:26380811|K02705 photosystem II CP43 chlorophyll apoprotein | (RefSeq) psbC, AT063_gp070; photosystem II 44 kDa protein	--	--	Photosystem II protein;; Photosynthetic reaction centre protein;; YCF9	Photosystem II CP43 reaction center protein OS=Carica papaya OX=3649 GN=psbC PE=3 SV=1	Photosystem II CP43 reaction center protein (Fragment) OS=Viburnum cylindricum OX=237931 GN=psbC PE=3 SV=1	C	Energy production and conversion	photosystem II CP43 chlorophyll apoprotein, partial [Viburnum cylindricum]	cellular component: cell (GO:0005623);; cellular component: membrane (GO:0016020);; cellular component: macromolecular complex (GO:0032991);; cellular component: membrane part (GO:0044425);; cellular component: cell part (GO:0044464);; cellular component: organelle (GO:0043226);; cellular component: organelle part (GO:0044422);; biological process: metabolic process (GO:0008152);; biological proc…	Photosynthesis (ko00195)
c57257.graph_c0	229	7.81	272	9.69	186	6.86	193	5.75	156	5.35	181	6.78	0.000283685	-0.709787	down	[K]	Transcription	Molecular Function: RNA binding (GO:0003723);; Biological Process: regulation of transcription, DNA-templated (GO:0006355);; Molecular Function: methyltransferase activity (GO:0008168);; Biological Process: methylation (GO:0032259);;	K03500|1.8e-121|sind:105174972|K03500 16S rRNA (cytosine967-C5)-methyltransferase [EC:2.1.1.176] | (RefSeq) uncharacterized protein LOC105174972	[A]	RNA processing and modification	NusB family;; 16S rRNA methyltransferase RsmB/F;; Methyltransferase domain;; FtsJ-like methyltransferase;; RNA cap guanine-N2 methyltransferase;; Met-10+ like-protein	26S rRNA (cytosine-C(5))-methyltransferase NOP2B OS=Arabidopsis thaliana OX=3702 GN=NOP2B PE=1 SV=1	16S rRNA (Cytosine967-C5)-methyltransferase OS=Salvia splendens OX=180675 GN=rsmB PE=3 SV=1	A	RNA processing and modification	uncharacterized protein LOC105174972 [Sesamum indicum]	molecular function: binding (GO:0005488);; biological process: biological regulation (GO:0065007);; molecular function: catalytic activity (GO:0003824);; biological process: metabolic process (GO:0008152)	--
c46556.graph_c0	21	0.3	3	0.04	4	0.06	1468	16.73	988	13.24	766	11.38	7.55704e-35	4.24401	up	[V]	Defense mechanisms	Molecular Function: ATP binding (GO:0005524);; Cellular Component: integral component of membrane (GO:0016021);; Molecular Function: ATPase activity (GO:0016887);; Molecular Function: ATPase-coupled transmembrane transporter activity (GO:0042626);;	K05666|0.0e+00|aip:110262356|K05666 ATP-binding cassette, subfamily C (CFTR/MRP), member 2 | (RefSeq) ABC transporter C family member 3-like isoform X1	[Q]	Secondary metabolites biosynthesis, transport and catabolism	ABC transporter transmembrane region;; ABC transporter;; 50S ribosome-binding GTPase	ABC transporter C family member 3 OS=Arabidopsis thaliana OX=3702 GN=ABCC3 PE=1 SV=1	Uncharacterized protein OS=Salvia splendens OX=180675 GN=Saspl_012289 PE=4 SV=1	Q	Secondary metabolites biosynthesis, transport and catabolism	hypothetical protein Saspl_012289 [Salvia splendens]	molecular function: binding (GO:0005488);; cellular component: membrane (GO:0016020);; cellular component: membrane part (GO:0044425);; molecular function: catalytic activity (GO:0003824);; molecular function: transporter activity (GO:0005215);; biological process: localization (GO:0051179)	ABC transporters (ko02010)
c65831.graph_c0	2345	37.16	1957	31.14	1720	28.52	5285	62.18	3635	54.25	4047	66.37	5.78339e-05	0.669283	up	--	--	Molecular Function: RNA binding (GO:0003723);;	K20308|0.0e+00|sind:105170207|K20308 trafficking protein particle complex subunit 11 | (RefSeq) trafficking protein particle complex subunit 11 isoform X3	[S]	Function unknown	Foie gras liver health family 1;; YT521-B-like domain	YTH domain-containing protein ECT2 OS=Arabidopsis thaliana OX=3702 GN=ECT2 PE=1 SV=1	YTH domain-containing protein OS=Salvia splendens OX=180675 GN=Saspl_025677 PE=4 SV=1	S	Function unknown	hypothetical protein Saspl_025677 [Salvia splendens]	molecular function: binding (GO:0005488)	--
c61887.graph_c0	142	4.54	135	4.43	100	3.89	361	10.39	252	7.28	307	11.37	3.71336e-05	0.824238	up	[T]	Signal transduction mechanisms	Molecular Function: serine-type peptidase activity (GO:0008236);; Cellular Component: integral component of membrane (GO:0016021);;	K10689|7.9e-80|cmax:111496350|K10689 peroxin-4 [EC:2.3.2.23] | (RefSeq) protein PEROXIN-4	--	--	Alpha/beta hydrolase family;; Prolyl oligopeptidase family;; Ubiquitin-conjugating enzyme	Protein PEROXIN-4 OS=Arabidopsis thaliana OX=3702 GN=PEX4 PE=1 SV=1	Peptidase_S9 domain-containing protein OS=Handroanthus impetiginosus OX=429701 GN=CDL12_25222 PE=4 SV=1	S	Function unknown	hypothetical protein CDL12_25222 [Handroanthus impetiginosus]	molecular function: catalytic activity (GO:0003824);; biological process: metabolic process (GO:0008152);; cellular component: membrane (GO:0016020);; cellular component: membrane part (GO:0044425)	--
c56675.graph_c2	451	17.82	225	9.02	398	17.96	2251	61.99	1528	50.61	1585	53.24	3.4158e-09	1.60524	up	[I]	Lipid transport and metabolism	--	K01054|7.3e-119|sind:105158196|K01054 acylglycerol lipase [EC:3.1.1.23] | (RefSeq) uncharacterized protein LOC105158196	[I]	Lipid transport and metabolism	Serine aminopeptidase, S33;; Serine aminopeptidase, S33;; Alpha/beta hydrolase family;; alpha/beta hydrolase fold	--	Hydrolase_4 domain-containing protein OS=Salvia splendens OX=180675 GN=Saspl_023130 PE=4 SV=1	I	Lipid transport and metabolism	hypothetical protein Saspl_023130 [Salvia splendens]	--	Glycerolipid metabolism (ko00561)
c59064.graph_c4	89	9.95	88	9.88	85	10.59	3303	228.26	1839	153.32	1566	135.07	9.31227e-46	3.67027	up	--	--	--	--	--	--	--	--	--	--	--	--	--	--
c64285.graph_c0	58663	3931.39	54150	3899.12	51209	3869.5	34333	1877.38	28931	1869.92	24499	1808.36	2.96743e-12	-1.22686	down	--	--	Molecular Function: zinc ion binding (GO:0008270);;	K23541|2.9e-109|pda:103710599|K23541 Ca2+/H+ antiporter, TMEM165/GDT1 family | (RefSeq) pentatricopeptide repeat-containing protein At5g04780, mitochondrial-like	[R]	General function prediction only	PPR repeat family;; PPR repeat;; DYW family of nucleic acid deaminases;; PPR repeat;; Pentatricopeptide repeat domain;; Pentacotripeptide-repeat region of PRORP;; Tetratricopeptide repeat	Pentatricopeptide repeat-containing protein ELI1, chloroplastic OS=Arabidopsis thaliana OX=3702 GN=ELI1 PE=3 SV=1	DYW_deaminase domain-containing protein OS=Handroanthus impetiginosus OX=429701 GN=CDL12_29201 PE=3 SV=1	S	Function unknown	putative pentatricopeptide repeat-containing protein At5g59200, chloroplastic [Sesamum indicum]	molecular function: binding (GO:0005488)	--
c47482.graph_c0	14491	857.55	22733	1410.63	13526	877.25	9616	495.05	5090	307.34	13562	893.28	0.000255982	-1.03839	down	--	--	--	--	--	--	Hydrophobic seed protein;; Probable lipid transfer	36.4 kDa proline-rich protein OS=Solanum lycopersicum OX=4081 GN=TPRP-F1 PE=2 SV=1	AAI domain-containing protein OS=Corchorus capsularis OX=210143 GN=CCACVL1_12534 PE=3 SV=1	S	Function unknown	36.4 kDa proline-rich protein-like [Sesamum indicum]	--	--
c53289.graph_c0	18	1.36	13	1.02	11	0.9	61	4	45	3.43	56	4.69	0.000393975	1.15988	up	--	--	--	--	--	--	--	--	Uncharacterized protein OS=Salvia splendens OX=180675 GN=Saspl_030860 PE=4 SV=1	--	--	hypothetical protein Saspl_030860 [Salvia splendens]	--	--
c49311.graph_c0	4	0.34	16	1.43	2	0.19	1192	88.13	366	31.59	256	24.21	7.9468e-16	3.00785	up	--	--	Molecular Function: zinc ion transmembrane transporter activity (GO:0005385);; Cellular Component: integral component of membrane (GO:0016021);;	K14709|2.8e-28|sind:105164670|K14709 solute carrier family 39 (zinc transporter), member 1/2/3 | (RefSeq) zinc transporter 4, chloroplastic	[P]	Inorganic ion transport and metabolism	--	Fe(2+) transport protein 3, chloroplastic OS=Arabidopsis thaliana OX=3702 GN=IRT3 PE=2 SV=3	Solute carrier family 39 (Zinc transporter), member 1/2/3 OS=Salvia splendens OX=180675 GN=SLC39A1_2_3 PE=3 SV=1	P	Inorganic ion transport and metabolism	zinc transporter 4, chloroplastic [Sesamum indicum]	molecular function: transporter activity (GO:0005215);; biological process: localization (GO:0051179);; cellular component: membrane (GO:0016020);; cellular component: membrane part (GO:0044425)	--
c59168.graph_c0	129	5.46	176	8.21	94	5.01	337	9.8	223	8.4	307	13.38	0.00610613	0.649601	up	[GI]	--	Molecular Function: pectinesterase activity (GO:0030599);; Biological Process: cell wall modification (GO:0042545);; Molecular Function: aspartyl esterase activity (GO:0045330);; Biological Process: pectin catabolic process (GO:0045490);;	K01051|1.5e-165|rcu:8283426|K01051 pectinesterase [EC:3.1.1.11] | (RefSeq) pectinesterase 31	--	--	Pectinesterase;; Protein of unknown function (DUF1997)	Pectinesterase 31 OS=Arabidopsis thaliana OX=3702 GN=PME31 PE=1 SV=1	Pectinesterase OS=Salvia splendens OX=180675 GN=Saspl_007746 PE=4 SV=1	G	Carbohydrate transport and metabolism	hypothetical protein Saspl_007746 [Salvia splendens]	molecular function: catalytic activity (GO:0003824);; biological process: cellular process (GO:0009987);; biological process: cellular component organization or biogenesis (GO:0071840);; biological process: metabolic process (GO:0008152)	Pentose and glucuronate interconversions (ko00040)
c50057.graph_c0	553	48.94	721	66.56	628	60.46	538	41.67	405	36.38	472	46.65	5.30339e-05	-0.778476	down	--	--	Cellular Component: endoplasmic reticulum membrane (GO:0005789);; Biological Process: fatty acid biosynthetic process (GO:0006633);; Cellular Component: integral component of membrane (GO:0016021);; Molecular Function: very-long-chain 3-hydroxyacyl-CoA dehydratase activity (GO:0102158);; Molecular Function: 3-hydroxy-arachidoyl-CoA dehydratase activity (GO:0102343);; Molecular Function: 3-hydroxy…	K10703|5.2e-101|sind:105169658|K10703 very-long-chain (3R)-3-hydroxyacyl-CoA dehydratase [EC:4.2.1.134] | (RefSeq) very-long-chain (3R)-3-hydroxyacyl-CoA dehydratase PASTICCINO 2	[R]	General function prediction only	Protein tyrosine phosphatase-like protein, PTPLA	Very-long-chain (3R)-3-hydroxyacyl-CoA dehydratase PASTICCINO 2 OS=Arabidopsis thaliana OX=3702 GN=PAS2 PE=1 SV=1	Very-long-chain (3R)-3-hydroxyacyl-CoA dehydratase OS=Salvia splendens OX=180675 GN=PHS1 PE=3 SV=1	I	Lipid transport and metabolism	very-long-chain (3R)-3-hydroxyacyl-CoA dehydratase [Salvia splendens]	cellular component: cell (GO:0005623);; cellular component: membrane (GO:0016020);; cellular component: organelle (GO:0043226);; cellular component: organelle part (GO:0044422);; cellular component: membrane part (GO:0044425);; cellular component: cell part (GO:0044464);; biological process: metabolic process (GO:0008152);; biological process: cellular process (GO:0009987);; biological process: s…	Fatty acid elongation (ko00062);; Biosynthesis of unsaturated fatty acids (ko01040);; Fatty acid metabolism (ko01212)
c55707.graph_c0	124	3.67	99	3.1	99	3.24	267	6.78	217	6.44	235	7.7	0.0008969	0.696124	up	--	--	Molecular Function: molecular_function (GO:0003674);; Molecular Function: nucleic acid binding (GO:0003676);; Molecular Function: RNA binding (GO:0003723);; Molecular Function: catalytic activity (GO:0003824);; Molecular Function: nuclease activity (GO:0004518);; Molecular Function: endonuclease activity (GO:0004519);; Molecular Function: binding (GO:0005488);; Cellular Component: cellular_compon…	--	[R]	General function prediction only	Pentatricopeptide repeat domain;; PPR repeat family;; PPR repeat	Pentatricopeptide repeat-containing protein At2g30780 OS=Arabidopsis thaliana OX=3702 GN=At2g30780 PE=2 SV=1	Pentatricopeptide repeat protein OS=Salvia miltiorrhiza OX=226208 PE=2 SV=1	S	Function unknown	pentatricopeptide repeat protein [Salvia miltiorrhiza]	molecular function: binding (GO:0005488);; molecular function: catalytic activity (GO:0003824);; biological process: metabolic process (GO:0008152);; biological process: cellular process (GO:0009987);; cellular component: cell (GO:0005623);; cellular component: cell part (GO:0044464);; cellular component: organelle (GO:0043226)	--
c53295.graph_c0	4416	588.47	6081	838.61	4853	694.11	4690	552.43	3325	452.3	4017	601.09	0.000118273	-0.712124	down	--	--	Molecular Function: structural constituent of ribosome (GO:0003735);; Cellular Component: ribosome (GO:0005840);; Biological Process: translation (GO:0006412);;	K02904|1.6e-33|sind:105176502|K02904 large subunit ribosomal protein L29 | (RefSeq) 50S ribosomal protein L29, chloroplastic	[J]	Translation, ribosomal structure and biogenesis	Ribosomal L29 protein	50S ribosomal protein L29, chloroplastic OS=Arabidopsis thaliana OX=3702 GN=RPL29 PE=1 SV=1	Large subunit ribosomal protein L29 OS=Salvia splendens OX=180675 GN=RP-L29 PE=3 SV=1	J	Translation, ribosomal structure and biogenesis	large subunit ribosomal protein L29 [Salvia splendens]	molecular function: structural molecule activity (GO:0005198);; cellular component: cell (GO:0005623);; cellular component: macromolecular complex (GO:0032991);; cellular component: organelle (GO:0043226);; cellular component: cell part (GO:0044464);; biological process: metabolic process (GO:0008152);; biological process: cellular process (GO:0009987)	Ribosome (ko03010)
c57907.graph_c0	2279	433.53	2098	417.46	2085	419.28	2111	364.2	1736	358.01	1230	263.46	0.00209823	-0.679895	down	--	--	Molecular Function: protein kinase activity (GO:0004672);; Molecular Function: ATP binding (GO:0005524);; Cellular Component: integral component of membrane (GO:0016021);;	--	--	--	--	Rust resistance kinase Lr10 OS=Triticum aestivum OX=4565 GN=LRK10 PE=2 SV=1	Protein kinase domain-containing protein OS=Salvia splendens OX=180675 GN=Saspl_015851 PE=4 SV=1	T	Signal transduction mechanisms	hypothetical protein Saspl_015851 [Salvia splendens]	molecular function: catalytic activity (GO:0003824);; biological process: metabolic process (GO:0008152);; biological process: cellular process (GO:0009987);; molecular function: binding (GO:0005488);; cellular component: membrane (GO:0016020);; cellular component: membrane part (GO:0044425)	--
c62751.graph_c0	169	8.53	177	10.01	168	9.8	57	2.42	41	2.38	42	2.37	7.23961e-17	-2.01788	down	--	--	--	--	--	--	Myb/SANT-like DNA-binding domain	--	Uncharacterized protein OS=Salvia splendens OX=180675 GN=Saspl_033589 PE=4 SV=1	S	Function unknown	hypothetical protein Saspl_033589 [Salvia splendens]	--	--
c55159.graph_c2	178	16.96	225	23.44	151	15.21	146	12.83	154	15.69	138	15.14	0.00378095	-0.648868	down	[PR]	--	Molecular Function: chlorophyllide a oxygenase [overall] activity (GO:0010277);; Molecular Function: 2 iron, 2 sulfur cluster binding (GO:0051537);;	K13071|9.3e-53|pda:103723245|K13071 pheophorbide a oxygenase [EC:1.14.15.17] | (RefSeq) pheophorbide a oxygenase, chloroplastic	--	--	Pheophorbide a oxygenase;; Rieske [2Fe-2S] domain;; Vanillate O-demethylase oxygenase C-terminal domain	Protochlorophyllide-dependent translocon component 52, chloroplastic OS=Arabidopsis thaliana OX=3702 GN=PTC52 PE=2 SV=1	Flavone 8-hydroxylase OS=Ocimum basilicum OX=39350 GN=F8H-2 PE=2 SV=1	P	Inorganic ion transport and metabolism	flavone 8-hydroxylase [Ocimum basilicum]	molecular function: catalytic activity (GO:0003824);; biological process: metabolic process (GO:0008152);; biological process: single-organism process (GO:0044699);; molecular function: binding (GO:0005488)	Porphyrin and chlorophyll metabolism (ko00860)
c51830.graph_c0	36	9.69	44	10.7	45	10.98	32	4.96	25	5.77	18	4.72	0.00973048	-0.853928	down	--	--	Biological Process: phosphorelay signal transduction system (GO:0000160);;	K14492|1.2e-35|sind:105162594|K14492 two-component response regulator ARR-A family | (RefSeq) two-component response regulator ORR9	[K]	Transcription	Response regulator receiver domain	Two-component response regulator ARR9 OS=Arabidopsis thaliana OX=3702 GN=ARR9 PE=1 SV=1	SRR198 OS=Striga asiatica OX=4170 PE=2 SV=1	K	Transcription	two-component response regulator ORR9 [Sesamum indicum]	biological process: cellular process (GO:0009987);; biological process: signaling (GO:0023052);; biological process: single-organism process (GO:0044699);; biological process: response to stimulus (GO:0050896);; biological process: biological regulation (GO:0065007)	Plant hormone signal transduction (ko04075)
c54449.graph_c0	39	1.78	18	0.88	24	1.22	56	2.32	117	5.44	189	9.9	0.00129731	1.15877	up	[QV]	--	Molecular Function: monooxygenase activity (GO:0004497);; Molecular Function: iron ion binding (GO:0005506);; Cellular Component: integral component of membrane (GO:0016021);; Molecular Function: oxidoreductase activity, acting on paired donors, with incorporation or reduction of molecular oxygen (GO:0016705);; Molecular Function: heme binding (GO:0020037);;	K07425|2.8e-109|ccaj:109816127|K07425 long-chain fatty acid omega-monooxygenase [EC:1.14.14.80] | (RefSeq) cytochrome P450 CYP72A219-like isoform X1	[QI]	--	Cytochrome P450	Cytochrome P450 CYP72A219 OS=Panax ginseng OX=4054 PE=2 SV=1	Uncharacterized protein OS=Dorcoceras hygrometricum OX=472368 GN=F511_06890 PE=3 SV=1	Q	Secondary metabolites biosynthesis, transport and catabolism	hypothetical protein F511_06890 [Dorcoceras hygrometricum]	molecular function: catalytic activity (GO:0003824);; biological process: metabolic process (GO:0008152);; biological process: single-organism process (GO:0044699);; molecular function: binding (GO:0005488);; cellular component: membrane (GO:0016020);; cellular component: membrane part (GO:0044425)	Fatty acid degradation (ko00071);; Arachidonic acid metabolism (ko00590)
c58881.graph_c0	69	3.13	88	4.34	42	2.35	177	7.27	149	6.89	197	9.36	0.000827128	0.876296	up	--	--	Biological Process: response to acid chemical (GO:0001101);; Molecular Function: molecular_function (GO:0003674);; Molecular Function: binding (GO:0005488);; Cellular Component: cellular_component (GO:0005575);; Cellular Component: intracellular (GO:0005622);; Cellular Component: obsolete cell (GO:0005623);; Cellular Component: cytoplasm (GO:0005737);; Cellular Component: cytosol (GO:0005829);; B…	--	--	--	ACT domain;; ACT domain;; ACT domain	ACT domain-containing protein ACR8 OS=Arabidopsis thaliana OX=3702 GN=ACR8 PE=2 SV=1	Uncharacterized protein OS=Salvia splendens OX=180675 GN=Saspl_048197 PE=4 SV=1	S	Function unknown	hypothetical protein Saspl_048197 [Salvia splendens]	biological process: response to stimulus (GO:0050896);; molecular function: binding (GO:0005488);; cellular component: cell (GO:0005623);; cellular component: cell part (GO:0044464)	--
c51790.graph_c0	6529	346.01	5491	307.13	5449	324.14	5628	250.17	4666	241.76	3970	233.7	0.000439552	-0.648338	down	--	--	--	K17525|4.3e-73|oeu:111390566|K17525 chitinase domain-containing protein 1 | (RefSeq) rhodanese-like domain-containing protein 4, chloroplastic	--	--	--	Rhodanese-like domain-containing protein 4, chloroplastic OS=Arabidopsis thaliana OX=3702 GN=STR4 PE=1 SV=2	Rhodanese domain-containing protein OS=Handroanthus impetiginosus OX=429701 GN=CDL12_00721 PE=4 SV=1	--	--	hypothetical protein CDL12_00721 [Handroanthus impetiginosus]	--	--
c65088.graph_c0	13231	237.18	11978	225.11	13000	259.43	5731	87.87	5236	95.16	4771	93.78	1.27148e-18	-1.58297	down	--	--	Cellular Component: cytoplasmic chromosome (GO:0000229);; Cellular Component: cellular_component (GO:0005575);; Cellular Component: intracellular (GO:0005622);; Cellular Component: obsolete cell (GO:0005623);; Cellular Component: chromosome (GO:0005694);; Cellular Component: cytoplasm (GO:0005737);; Biological Process: circadian rhythm (GO:0007623);; Biological Process: biological_process (GO:000…	K14780|4.3e-64|dcr:108220614|K14780 ATP-dependent RNA helicase DHX37/DHR1 [EC:3.6.4.13] | (RefSeq) ATP-dependent RNA helicase DEAH13-like isoform X1	[G]	Carbohydrate transport and metabolism	NAD(P)H-binding;; NmrA-like family;; Protein of unknown function, DUF604;; Fringe-like	Protein PLASTID TRANSCRIPTIONALLY ACTIVE 16, chloroplastic OS=Arabidopsis thaliana OX=3702 GN=PTAC16 PE=1 SV=1	NAD(P)-bd_dom domain-containing protein OS=Salvia splendens OX=180675 GN=Saspl_009381 PE=4 SV=1	G	Carbohydrate transport and metabolism	hypothetical protein Saspl_009381 [Salvia splendens]	cellular component: cell (GO:0005623);; cellular component: organelle (GO:0043226);; cellular component: cell part (GO:0044464);; biological process: rhythmic process (GO:0048511);; cellular component: nucleoid (GO:0009295);; cellular component: organelle part (GO:0044422);; cellular component: membrane (GO:0016020);; cellular component: membrane part (GO:0044425)	--
c58694.graph_c0	132	8.64	11	1.03	6	0.45	15367	944.72	9671	684.61	6602	505.78	0.00120892	1.10247	up	--	--	Biological Process: response to reactive oxygen species (GO:0000302);; Molecular Function: transcription regulatory region sequence-specific DNA binding (GO:0000976);; Molecular Function: RNA polymerase II transcription regulatory region sequence-specific DNA binding (GO:0000977);; Molecular Function: RNA polymerase II transcription regulatory region sequence-specific DNA binding (GO:0001012);; M…	--	--	--	Helix-loop-helix DNA-binding domain;; Reverse transcriptase-like	Transcription factor ORG2 OS=Arabidopsis thaliana OX=3702 GN=ORG2 PE=1 SV=1	Basic helix-loop-helix transcription factor OS=Salvia miltiorrhiza OX=226208 PE=2 SV=1	K	Transcription	basic helix-loop-helix transcription factor [Salvia miltiorrhiza]	biological process: response to stimulus (GO:0050896);; molecular function: binding (GO:0005488);; molecular function: nucleic acid binding transcription factor activity (GO:0001071);; biological process: biological regulation (GO:0065007);; molecular function: catalytic activity (GO:0003824);; biological process: metabolic process (GO:0008152);; biological process: cellular process (GO:0009987);…	--
c59702.graph_c0	896	51.08	688	41.42	844	51.62	569	28.29	594	33.2	416	27.42	0.000144192	-0.905671	down	--	--	Cellular Component: chloroplast thylakoid membrane (GO:0009535);; Biological Process: photosynthetic electron transport in photosystem I (GO:0009773);; Cellular Component: integral component of membrane (GO:0016021);; Molecular Function: oxidoreductase activity, acting on iron-sulfur proteins as donors (GO:0016730);;	--	--	--	--	--	Uncharacterized protein OS=Salvia splendens OX=180675 GN=Saspl_014377 PE=4 SV=1	S	Function unknown	hypothetical protein Saspl_014377 [Salvia splendens]	cellular component: cell (GO:0005623);; cellular component: membrane (GO:0016020);; cellular component: organelle (GO:0043226);; cellular component: organelle part (GO:0044422);; cellular component: cell part (GO:0044464);; biological process: metabolic process (GO:0008152);; biological process: cellular process (GO:0009987);; biological process: single-organism process (GO:0044699);; cellular co…	--
c61033.graph_c2	11	1.26	39	4.69	10	1.24	686	69.36	172	20.2	217	27.92	3.4489e-09	2.18339	up	--	--	Molecular Function: ATP binding (GO:0005524);; Cellular Component: integral component of membrane (GO:0016021);; Molecular Function: ATPase-coupled cation transmembrane transporter activity (GO:0019829);; Molecular Function: metal ion binding (GO:0046872);;	K01534|2.7e-39|sind:105177767|K01534 Zn2+/Cd2+-exporting ATPase [EC:7.2.2.12 7.2.2.21] | (RefSeq) probable cadmium/zinc-transporting ATPase HMA1, chloroplastic	[P]	Inorganic ion transport and metabolism	--	Probable cadmium/zinc-transporting ATPase HMA1, chloroplastic OS=Arabidopsis thaliana OX=3702 GN=HMA1 PE=2 SV=2	Cation transport ATPase OS=Handroanthus impetiginosus OX=429701 GN=CDL12_09601 PE=3 SV=1	P	Inorganic ion transport and metabolism	probable cadmium/zinc-transporting ATPase HMA1, chloroplastic [Sesamum indicum]	molecular function: binding (GO:0005488);; cellular component: membrane (GO:0016020);; cellular component: membrane part (GO:0044425);; molecular function: catalytic activity (GO:0003824);; molecular function: transporter activity (GO:0005215);; biological process: localization (GO:0051179)	--
c61265.graph_c0	112	9.73	109	8.25	107	7.55	388	53.32	269	39.22	206	28.98	0.000873045	0.854393	up	--	--	--	--	[R]	General function prediction only	--	--	uncharacterized protein LOC104611204 OS=Nelumbo nucifera OX=4432 GN=LOC104611204 PE=4 SV=1	L	Replication, recombination and repair	uncharacterized protein LOC112203212 [Rosa chinensis]	--	--
c51903.graph_c0	234	23.58	214	22.46	137	14.98	891	79	459	47.13	461	52.02	5.07379e-05	1.05975	up	--	--	Molecular Function: transferase activity (GO:0016740);;	K12173|2.1e-24|gmx:100794341|K12173 BRCA1-A complex subunit BRE | (RefSeq) BRISC and BRCA1-A complex member 2	--	--	Thaumatin family	Thaumatin-like protein OS=Olea europaea OX=4146 PE=1 SV=1	Putative thaumatin-like protein OS=Davidia involucrata OX=16924 GN=Din_022977 PE=4 SV=1	O	Posttranslational modification, protein turnover, chaperones	thaumatin-like protein [Sesamum indicum]	molecular function: catalytic activity (GO:0003824)	Homologous recombination (ko03440)
c64691.graph_c0	1309	41.6	812	31	854	30.98	14975	404.02	9587	295.87	8005	277.11	8.63722e-27	2.6692	up	--	--	Cellular Component: integral component of membrane (GO:0016021);; Biological Process: transmembrane transport (GO:0055085);;	K04773|6.8e-16|mtr:MTR_5g082990|K04773 protease IV [EC:3.4.21.-] | (RefSeq) S49 protease IV family peptidase	[T]	Signal transduction mechanisms	OPT oligopeptide transporter protein	Oligopeptide transporter 3 OS=Arabidopsis thaliana OX=3702 GN=OPT3 PE=2 SV=3	Uncharacterized protein OS=Salvia splendens OX=180675 GN=Saspl_006660 PE=3 SV=1	T	Signal transduction mechanisms	hypothetical protein Saspl_006660 [Salvia splendens]	cellular component: membrane (GO:0016020);; cellular component: membrane part (GO:0044425);; biological process: localization (GO:0051179)	--
c58240.graph_c0	7	0.24	16	0.9	12	0.59	81	2.73	34	1.41	56	2.39	0.000649608	1.21877	up	[GHR]	--	Molecular Function: magnesium ion binding (GO:0000287);; Molecular Function: pyruvate decarboxylase activity (GO:0004737);; Molecular Function: thiamine pyrophosphate binding (GO:0030976);;	K01568|0.0e+00|oeu:111370518|K01568 pyruvate decarboxylase [EC:4.1.1.1] | (RefSeq) pyruvate decarboxylase 1	[EH]	--	Thiamine pyrophosphate enzyme, N-terminal TPP binding domain;; Thiamine pyrophosphate enzyme, central domain;; Thiamine pyrophosphate enzyme, C-terminal TPP binding domain	Pyruvate decarboxylase 1 OS=Pisum sativum OX=3888 GN=PDC1 PE=2 SV=1	Pyruvate decarboxylase OS=Davidia involucrata OX=16924 GN=Din_024221 PE=3 SV=1	--	--	pyruvate decarboxylase 1 [Olea europaea var. sylvestris]	molecular function: binding (GO:0005488);; molecular function: catalytic activity (GO:0003824)	Glycolysis / Gluconeogenesis (ko00010)
c52716.graph_c0	6458	488.02	6064	480.15	5374	446.27	5128	342.33	4103	327.48	5171	438.66	4.32851e-07	-0.68911	down	[Z]	Cytoskeleton	Molecular Function: ATP binding (GO:0005524);; Cellular Component: cytoplasm (GO:0005737);; Cellular Component: cytoskeleton (GO:0005856);;	K10355|7.2e-155|ini:109191573|K10355 actin, other eukaryote | (RefSeq) actin; actin-7-like	[Z]	Cytoskeleton	Actin	Actin-66 (Fragment) OS=Solanum tuberosum OX=4113 PE=3 SV=1	Actin, other eukaryote OS=Salvia splendens OX=180675 GN=ACTF PE=3 SV=1	Z	Cytoskeleton	actin, other eukaryote [Salvia splendens]	molecular function: binding (GO:0005488);; cellular component: cell (GO:0005623);; cellular component: cell part (GO:0044464);; cellular component: organelle (GO:0043226)	--
c60687.graph_c0	3179	220.21	4020	291.58	3370	250.83	462	28.78	298	21.08	351	26.71	9.40971e-72	-3.41314	down	[H]	Coenzyme transport and metabolism	Biological Process: protoporphyrinogen IX biosynthetic process (GO:0006782);; Molecular Function: glutamyl-tRNA reductase activity (GO:0008883);; Molecular Function: NADP binding (GO:0050661);;	K02492|9.9e-135|sind:105159056|K02492 glutamyl-tRNA reductase [EC:1.2.1.70] | (RefSeq) glutamyl-tRNA reductase 1, chloroplastic	--	--	Shikimate / quinate 5-dehydrogenase;; NADP oxidoreductase coenzyme F420-dependent;; NAD binding domain of 6-phosphogluconate dehydrogenase;; Ornithine cyclodeaminase/mu-crystallin family;; Glutamyl-tRNAGlu reductase, N-terminal domain	Glutamyl-tRNA reductase 1, chloroplastic OS=Cucumis sativus OX=3659 GN=HEMA1 PE=2 SV=1	Glutamyl-tRNA reductase OS=Handroanthus impetiginosus OX=429701 GN=CDL12_23909 PE=3 SV=1	H	Coenzyme transport and metabolism	Glutamyl-tRNA reductase [Handroanthus impetiginosus]	biological process: metabolic process (GO:0008152);; biological process: cellular process (GO:0009987);; biological process: single-organism process (GO:0044699);; molecular function: catalytic activity (GO:0003824);; molecular function: binding (GO:0005488)	Porphyrin and chlorophyll metabolism (ko00860)
c54321.graph_c0	1558	69.5	1718	81.08	1680	83.7	1360	52.32	1087	50.52	1043	54.67	2.43624e-06	-0.859163	down	--	--	Cellular Component: proteasome complex (GO:0000502);; Biological Process: response to light stimulus (GO:0009416);; Cellular Component: chloroplast (GO:0009507);; Molecular Function: hydrolase activity (GO:0016787);; Biological Process: protein import into chloroplast thylakoid membrane (GO:0045038);; Cellular Component: signal recognition particle, chloroplast targeting (GO:0080085);;	K12271|6.8e-135|sind:105178987|K12271 signal recognition particle 43 kDa protein | (RefSeq) LOW QUALITY PROTEIN: signal recognition particle 43 kDa protein, chloroplastic	[R]	General function prediction only	Chromo (CHRromatin Organisation MOdifier) domain;; Ankyrin repeats (many copies);; Ankyrin repeats (3 copies);; Ankyrin repeats (many copies);; Ankyrin repeat;; Ankyrin repeat	Signal recognition particle 43 kDa protein, chloroplastic OS=Arabidopsis thaliana OX=3702 GN=CAO PE=1 SV=2	26S proteasome regulatory complex, subunit PSMD10 OS=Handroanthus impetiginosus OX=429701 GN=CDL12_03867 PE=4 SV=1	S	Function unknown	26S proteasome regulatory complex, subunit PSMD10 [Handroanthus impetiginosus]	cellular component: cell (GO:0005623);; cellular component: macromolecular complex (GO:0032991);; cellular component: cell part (GO:0044464);; biological process: response to stimulus (GO:0050896);; cellular component: organelle (GO:0043226);; molecular function: catalytic activity (GO:0003824);; biological process: single-organism process (GO:0044699);; biological process: localization (GO:00511…	--
c65060.graph_c0	2425	44.21	1400	25.63	1621	31.91	10358	151.14	8719	149.48	6106	116.36	4.60982e-10	1.58092	up	--	--	Biological Process: metal ion transport (GO:0030001);; Molecular Function: metal ion binding (GO:0046872);;	--	[P]	Inorganic ion transport and metabolism	Heavy-metal-associated domain	Copper transport protein ATX1 OS=Arabidopsis thaliana OX=3702 GN=ATX1 PE=1 SV=2	Copper transport protein atox1, putative OS=Ricinus communis OX=3988 GN=RCOM_0148180 PE=4 SV=1	P	Inorganic ion transport and metabolism	copper transport protein ATX1 [Ricinus communis]	biological process: localization (GO:0051179);; molecular function: binding (GO:0005488)	--
c53441.graph_c0	97	6.84	116	8.37	101	7.56	295	17.23	156	10.92	248	18.91	0.00968119	0.643428	up	[P]	Inorganic ion transport and metabolism	Molecular Function: gamma-glutamylcyclotransferase activity (GO:0003839);; Biological Process: glutathione catabolic process (GO:0006751);;	K22596|4.2e-102|sind:105160644|K22596 gamma-glutamylcyclotransferase, plant [EC:4.3.2.9] | (RefSeq) gamma-glutamylcyclotransferase 2-1-like	[P]	Inorganic ion transport and metabolism	ChaC-like protein	Gamma-glutamylcyclotransferase 2-1 OS=Arabidopsis thaliana OX=3702 GN=GGCT2;1 PE=1 SV=1	Gamma-glutamylcyclotransferase OS=Salvia splendens OX=180675 GN=Saspl_004145 PE=3 SV=1	P	Inorganic ion transport and metabolism	hypothetical protein Saspl_004145 [Salvia splendens]	molecular function: catalytic activity (GO:0003824);; biological process: metabolic process (GO:0008152);; biological process: cellular process (GO:0009987)	Glutathione metabolism (ko00480)
c49404.graph_c0	52	3.53	84	5.96	57	4.23	39	2.3	39	2.67	49	3.7	0.00740765	-0.80112	down	--	--	Cellular Component: plasma membrane (GO:0005886);; Molecular Function: kinase inhibitor activity (GO:0019210);;	--	--	--	--	Probable membrane-associated kinase regulator 4 OS=Arabidopsis thaliana OX=3702 GN=MAKR4 PE=3 SV=1	Uncharacterized protein OS=Salvia splendens OX=180675 GN=Saspl_050544 PE=4 SV=1	S	Function unknown	probable membrane-associated kinase regulator 4, partial [Sesamum indicum]	cellular component: cell (GO:0005623);; cellular component: membrane (GO:0016020);; cellular component: cell part (GO:0044464);; molecular function: molecular function regulator (GO:0098772);; biological process: biological regulation (GO:0065007)	--
c58497.graph_c1	801	68.91	889	78.75	576	53.14	758	54.79	509	43.09	504	46.97	0.000536113	-0.691773	down	[TK]	--	Biological Process: phosphorelay signal transduction system (GO:0000160);;	K14492|4.4e-75|sind:105162594|K14492 two-component response regulator ARR-A family | (RefSeq) two-component response regulator ORR9	[K]	Transcription	Response regulator receiver domain	Two-component response regulator ARR9 OS=Arabidopsis thaliana OX=3702 GN=ARR9 PE=1 SV=1	Two-component response regulator ARR-A family OS=Salvia splendens OX=180675 GN=ARR-A PE=4 SV=1	K	Transcription	two-component response regulator ARR-A family [Salvia splendens]	biological process: cellular process (GO:0009987);; biological process: signaling (GO:0023052);; biological process: single-organism process (GO:0044699);; biological process: response to stimulus (GO:0050896);; biological process: biological regulation (GO:0065007)	Plant hormone signal transduction (ko04075)
c21321.graph_c0	53	6.41	58	7.28	49	6.4	39	4.18	35	4.34	14	1.9	0.00884334	-0.894806	down	--	--	Molecular Function: ATP binding (GO:0005524);;	--	[D]	Cell cycle control, cell division, chromosome partitioning	--	Fe-S cluster assembly factor HCF101, chloroplastic OS=Arabidopsis thaliana OX=3702 GN=HCF101 PE=1 SV=1	Uncharacterized protein OS=Erythranthe guttata OX=4155 GN=MIMGU_mgv1a004312mg PE=3 SV=1	D	Cell cycle control, cell division, chromosome partitioning	PREDICTED: fe-S cluster assembly factor HCF101, chloroplastic isoform X3 [Erythranthe guttata]	molecular function: binding (GO:0005488)	--
c48720.graph_c0	26	2	37	4.07	22	3.42	15	0.94	8	0.57	12	1.08	0.0016306	-1.11996	down	--	--	--	--	--	--	--	--	--	--	--	--	--	--
c59174.graph_c0	65	1.53	33	1.78	38	1	299	6.48	286	6.75	137	3.55	2.33687e-06	1.53069	up	[M]	Cell wall/membrane/envelope biogenesis	Biological Process: sucrose metabolic process (GO:0005985);; Molecular Function: sucrose synthase activity (GO:0016157);;	K00695|0.0e+00|sind:105163347|K00695 sucrose synthase [EC:2.4.1.13] | (RefSeq) sucrose synthase 2	[M]	Cell wall/membrane/envelope biogenesis	Sucrose synthase;; Glycosyl transferases group 1;; Glycosyl transferases group 1;; Glycosyl transferases group 1	Sucrose synthase 3 OS=Arabidopsis thaliana OX=3702 GN=SUS3 PE=1 SV=1	Sucrose synthase OS=Salvia splendens OX=180675 GN=Saspl_003362 PE=3 SV=1	M	Cell wall/membrane/envelope biogenesis	hypothetical protein Saspl_003362 [Salvia splendens]	biological process: metabolic process (GO:0008152);; biological process: cellular process (GO:0009987);; biological process: single-organism process (GO:0044699);; molecular function: catalytic activity (GO:0003824)	Starch and sucrose metabolism (ko00500)
c50215.graph_c1	100	1.57	59	1.64	64	1.78	54	0.89	9	0.95	32	0.89	0.00323226	-1.06913	down	--	--	Molecular Function: nucleic acid binding (GO:0003676);; Molecular Function: RNA-DNA hybrid ribonuclease activity (GO:0004523);;	K22804|5.5e-88|bna:106442438|K22804 structural maintenance of chromosomes protein 6 | (RefSeq) structural maintenance of chromosomes protein 6B-like	[R]	General function prediction only	Reverse transcriptase (RNA-dependent DNA polymerase);; Reverse transcriptase-like	--	Retrotransposon, unclassified-like protein OS=Theobroma cacao OX=3641 GN=TCM_044157 PE=4 SV=1	L	Replication, recombination and repair	PREDICTED: uncharacterized protein LOC105969825 [Erythranthe guttata]	molecular function: binding (GO:0005488);; molecular function: catalytic activity (GO:0003824);; biological process: metabolic process (GO:0008152);; biological process: cellular process (GO:0009987)	--
c44332.graph_c0	37120	3375.96	43185	4097.48	39924	3949.39	12626	1006.47	9035	835.04	8971	912.12	6.68606e-34	-2.23517	down	--	--	Cellular Component: photosystem I (GO:0009522);; Cellular Component: photosystem II (GO:0009523);; Cellular Component: chloroplast thylakoid membrane (GO:0009535);; Biological Process: photosynthesis, light harvesting (GO:0009765);; Cellular Component: integral component of membrane (GO:0016021);; Molecular Function: chlorophyll binding (GO:0016168);; Biological Process: protein-chromophore linka…	K08917|3.8e-133|sind:105169208|K08917 light-harvesting complex II chlorophyll a/b binding protein 6 | (RefSeq) chlorophyll a-b binding protein CP24 10A, chloroplastic	--	--	Chlorophyll A-B binding protein	Chlorophyll a-b binding protein CP24 10A, chloroplastic OS=Solanum lycopersicum OX=4081 GN=CAP10A PE=3 SV=1	Chlorophyll a-b binding protein, chloroplastic OS=Salvia splendens OX=180675 GN=LHCA2 PE=3 SV=1	C	Energy production and conversion	light-harvesting complex I chlorophyll a/b binding protein 2 [Salvia splendens]	cellular component: cell (GO:0005623);; cellular component: membrane (GO:0016020);; cellular component: macromolecular complex (GO:0032991);; cellular component: membrane part (GO:0044425);; cellular component: cell part (GO:0044464);; cellular component: organelle (GO:0043226);; cellular component: organelle part (GO:0044422);; biological process: metabolic process (GO:0008152);; biological proc…	Photosynthesis - antenna proteins (ko00196)
c64759.graph_c1	1783	38.31	2502	57.12	1739	41.06	1712	35.05	940	21.54	1728	42.52	0.000742705	-0.780718	down	[G]	Carbohydrate transport and metabolism	Molecular Function: beta-galactosidase activity (GO:0004565);; Biological Process: carbohydrate metabolic process (GO:0005975);; Molecular Function: carbohydrate binding (GO:0030246);;	K12309|8.4e-277|ath:AT3G52840|K12309 beta-galactosidase [EC:3.2.1.23] | (RefSeq) BGAL2; beta-galactosidase 2	[G]	Carbohydrate transport and metabolism	Glycosyl hydrolases family 35;; Beta-sandwich domain in beta galactosidase;; Galactose binding lectin domain;; Beta-galactosidase	Beta-galactosidase 3 OS=Arabidopsis thaliana OX=3702 GN=BGAL3 PE=2 SV=1	Beta-galactosidase OS=Salvia splendens OX=180675 GN=Saspl_015114 PE=3 SV=1	G	Carbohydrate transport and metabolism	hypothetical protein Saspl_015114 [Salvia splendens]	molecular function: catalytic activity (GO:0003824);; biological process: metabolic process (GO:0008152);; molecular function: binding (GO:0005488)	Galactose metabolism (ko00052);; Other glycan degradation (ko00511);; Glycosaminoglycan degradation (ko00531);; Sphingolipid metabolism (ko00600);; Glycosphingolipid biosynthesis - ganglio series (ko00604)
c62286.graph_c0	479	20.36	542	24.2	358	16.21	1206	42.98	719	30.06	983	45.01	0.00143252	0.627098	up	--	--	Molecular Function: histone acetyltransferase activity (GO:0004402);; Cellular Component: nucleus (GO:0005634);; Biological Process: regulation of transcription, DNA-templated (GO:0006355);;	K11308|1.7e-105|sind:105159506|K11308 histone acetyltransferase MYST1 [EC:2.3.1.48] | (RefSeq) histone acetyltransferase of the MYST family 2 isoform X1	[B]	Chromatin structure and dynamics	RNA binding activity-knot of a chromodomain;; MOZ/SAS family;; MOZ/SAS family	Putative MYST-like histone acetyltransferase 1 OS=Oryza sativa subsp. japonica OX=39947 GN=Os07g0626600 PE=3 SV=1	Histone acetyltransferase OS=Handroanthus impetiginosus OX=429701 GN=CDL12_20836 PE=3 SV=1	B	Chromatin structure and dynamics	Histone acetyltransferase (MYST family) [Handroanthus impetiginosus]	molecular function: catalytic activity (GO:0003824);; biological process: metabolic process (GO:0008152);; biological process: cellular process (GO:0009987);; biological process: cellular component organization or biogenesis (GO:0071840);; cellular component: cell (GO:0005623);; cellular component: organelle (GO:0043226);; cellular component: cell part (GO:0044464);; biological process: biologica…	--
c62982.graph_c0	68	1.79	62	1.62	44	1.24	152	3.42	156	4.05	166	4.78	0.000116451	0.941106	up	--	--	Biological Process: protein glycosylation (GO:0006486);; Cellular Component: integral component of membrane (GO:0016021);; Molecular Function: transferase activity, transferring glycosyl groups (GO:0016757);;	K18789|1.7e-92|psom:113275449|K18789 xylogalacturonan beta-1,3-xylosyltransferase [EC:2.4.2.41] | (RefSeq) probable glycosyltransferase At5g20260	[GMW]	--	Exostosin family	Probable glycosyltransferase At5g03795 OS=Arabidopsis thaliana OX=3702 GN=At5g03795 PE=3 SV=2	Xylogalacturonan beta-1,3-xylosyltransferase OS=Salvia splendens OX=180675 GN=XGD1 PE=3 SV=1	--	--	xylogalacturonan beta-1,3-xylosyltransferase [Salvia splendens]	biological process: metabolic process (GO:0008152);; biological process: cellular process (GO:0009987);; biological process: single-organism process (GO:0044699);; cellular component: membrane (GO:0016020);; cellular component: membrane part (GO:0044425);; molecular function: catalytic activity (GO:0003824)	--
c38176.graph_c0	392	201.24	619	315.26	472	244.95	178	90.37	79	44.02	141	85.52	2.46659e-13	-1.97529	down	--	--	Molecular Function: calcium ion binding (GO:0005509);; Cellular Component: photosystem II oxygen evolving complex (GO:0009654);; Biological Process: photosynthesis (GO:0015979);; Cellular Component: extrinsic component of membrane (GO:0019898);;	K02717|3.2e-21|sind:105167423|K02717 photosystem II oxygen-evolving enhancer protein 2 | (RefSeq) oxygen-evolving enhancer protein 2-1, chloroplastic-like	--	--	--	Oxygen-evolving enhancer protein 2, chloroplastic OS=Solanum tuberosum OX=4113 GN=PSBP PE=2 SV=1	23 kDa subunit of oxygen evolving system of photosystem II OS=Nyssa sinensis OX=561372 GN=F0562_010446 PE=3 SV=1	S	Function unknown	oxygen-evolving enhancer protein 2-1, chloroplastic-like [Sesamum indicum]	molecular function: binding (GO:0005488);; cellular component: cell (GO:0005623);; cellular component: membrane (GO:0016020);; cellular component: macromolecular complex (GO:0032991);; cellular component: membrane part (GO:0044425);; cellular component: cell part (GO:0044464);; biological process: metabolic process (GO:0008152);; biological process: cellular process (GO:0009987)	Photosynthesis (ko00195)
c54998.graph_c2	56	15.67	54	15.34	43	12.57	31	8.14	40	11.88	22	7.09	0.00950677	-0.833039	down	--	--	--	--	--	--	--	--	--	--	--	--	--	--
c62230.graph_c0	264	10.67	255	14.37	217	10.14	842	23.7	550	19.05	389	21.06	0.00339454	0.753605	up	--	--	Molecular Function: DNA binding (GO:0003677);; Molecular Function: protein dimerization activity (GO:0046983);;	K19984|3.6e-52|psom:113272286|K19984 exocyst complex component 5 | (RefSeq) uncharacterized protein LOC113272286	[L]	Replication, recombination and repair	BED zinc finger;; hAT family C-terminal dimerisation region;; Domain of unknown function (DUF4413)	Putative AC transposase OS=Zea mays OX=4577 PE=2 SV=2	Zinc finger BED domain-containing protein RICESLEEPER 2-like OS=Dorcoceras hygrometricum OX=472368 GN=F511_23599 PE=4 SV=1	L	Replication, recombination and repair	zinc finger BED domain-containing protein RICESLEEPER 2-like [Ipomoea triloba]	molecular function: binding (GO:0005488)	--
c50608.graph_c0	692	79.98	807	99.69	578	73.23	525	54.46	346	42.59	609	84	0.000134316	-0.813188	down	--	--	Cellular Component: mitochondrial inner membrane (GO:0005743);; Biological Process: mitochondrial electron transport, ubiquinol to cytochrome c (GO:0006122);; Molecular Function: ubiquinol-cytochrome-c reductase activity (GO:0008121);; Cellular Component: respirasome (GO:0070469);;	K00416|4.3e-16|oeu:111376329|K00416 ubiquinol-cytochrome c reductase subunit 6 | (RefSeq) uncharacterized protein LOC111376329	[C]	Energy production and conversion	--	Cytochrome b-c1 complex subunit 6 OS=Solanum tuberosum OX=4113 PE=1 SV=2	Cytochrome b-c1 complex subunit 6 OS=Salvia splendens OX=180675 GN=QCR6 PE=3 SV=1	C	Energy production and conversion	ubiquinol-cytochrome c reductase subunit 6 [Salvia splendens]	cellular component: cell (GO:0005623);; cellular component: membrane (GO:0016020);; cellular component: organelle (GO:0043226);; cellular component: organelle part (GO:0044422);; cellular component: cell part (GO:0044464);; biological process: metabolic process (GO:0008152);; biological process: cellular process (GO:0009987);; biological process: single-organism process (GO:0044699);; molecular f…	Oxidative phosphorylation (ko00190)
c54998.graph_c0	17	5.19	17	5.56	15	4.76	5	1.44	6	1.95	6	2.12	0.00450914	-1.06531	down	--	--	--	--	--	--	--	--	--	--	--	--	--	--
c56729.graph_c0	158	13.4	161	13.96	122	10.53	142	10.29	108	8.63	98	8.85	0.00330161	-0.662826	down	--	--	Molecular Function: transferase activity, transferring acyl groups other than amino-acyl groups (GO:0016747);;	K19861|6.6e-132|vvi:100261281|K19861 benzyl alcohol O-benzoyltransferase [EC:2.3.1.196 2.3.1.232] | (RefSeq) benzyl alcohol O-benzoyltransferase	--	--	Transferase family	Benzyl alcohol O-benzoyltransferase OS=Nicotiana tabacum OX=4097 GN=HSR201 PE=1 SV=1	Alcohol acetyltransferase OS=Lavandula x intermedia OX=1196215 PE=2 SV=1	S	Function unknown	alcohol acetyltransferase [Lavandula x intermedia]	molecular function: catalytic activity (GO:0003824)	--
c59640.graph_c0	76	3.72	124	6.19	95	5.11	244	9.66	168	7.92	262	12.88	0.00931768	0.674829	up	--	--	Cellular Component: mitochondrial large ribosomal subunit (GO:0005762);;	--	--	--	--	--	Uncharacterized protein OS=Salvia splendens OX=180675 GN=Saspl_049091 PE=4 SV=1	--	--	hypothetical protein Saspl_049091 [Salvia splendens]	cellular component: cell (GO:0005623);; cellular component: membrane-enclosed lumen (GO:0031974);; cellular component: macromolecular complex (GO:0032991);; cellular component: organelle (GO:0043226);; cellular component: organelle part (GO:0044422);; cellular component: cell part (GO:0044464)	--
c61479.graph_c0	70	2.86	69	3.41	65	2.93	186	6.35	132	4.7	137	5.35	0.0051743	0.66678	up	--	--	--	--	--	--	Lateral organ boundaries (LOB) domain	LOB domain-containing protein 41 OS=Arabidopsis thaliana OX=3702 GN=LBD41 PE=2 SV=1	LOB domain-containing protein OS=Salvia splendens OX=180675 GN=Saspl_019855 PE=3 SV=1	S	Function unknown	LOB domain-containing protein 42-like [Sesamum indicum]	--	--
c57324.graph_c1	902	43.75	1020	51.93	883	46.72	727	30.17	651	31.46	613	34.31	5.40087e-07	-0.845279	down	[M]	Cell wall/membrane/envelope biogenesis	--	--	--	--	--	--	Uncharacterized protein OS=Salvia splendens OX=180675 GN=Saspl_005885 PE=4 SV=1	--	--	hypothetical protein Saspl_005885 [Salvia splendens]	--	--
c41706.graph_c0	18	2.43	42	5.59	26	4.35	8	0.77	14	2.32	15	2.3	0.00902965	-0.963873	down	[IQ]	--	Biological Process: fatty acid biosynthetic process (GO:0006633);;	K03955|3.6e-42|sind:105168049|K03955 NADH dehydrogenase (ubiquinone) 1 alpha/beta subcomplex 1, acyl-carrier protein | (RefSeq) acyl carrier protein 3, mitochondrial	[CIQ]	--	Phosphopantetheine attachment site	Acyl carrier protein 3, mitochondrial OS=Arabidopsis thaliana OX=3702 GN=MTACP2 PE=1 SV=1	Acyl carrier protein OS=Salvia miltiorrhiza OX=226208 GN=ACP5 PE=2 SV=1	I	Lipid transport and metabolism	Acyl Carrier Protein [Salvia miltiorrhiza]	biological process: metabolic process (GO:0008152);; biological process: cellular process (GO:0009987);; biological process: single-organism process (GO:0044699)	Oxidative phosphorylation (ko00190)
c65949.graph_c1	543	23.5	475	26.09	702	36.07	386	21.49	362	18.62	393	18.11	0.000280032	-0.893925	down	--	--	--	--	--	--	--	--	--	--	--	--	--	--
c50364.graph_c0	565	63.45	850	100.14	640	80.83	196	30.97	608	78.81	315	53.61	0.00699852	-0.89787	down	[O]	Posttranslational modification, protein turnover, chaperones	Molecular Function: transferase activity (GO:0016740);;	K00799|7.8e-49|vvi:100264557|K00799 glutathione S-transferase [EC:2.5.1.18] | (RefSeq) probable glutathione S-transferase	[O]	Posttranslational modification, protein turnover, chaperones	Glutathione S-transferase, N-terminal domain;; Glutathione S-transferase, N-terminal domain;; Glutathione S-transferase, N-terminal domain	Glutathione S-transferase 3 OS=Glycine max OX=3847 GN=GST3 PE=1 SV=1	Putative glutathione S-transferase OS=Vitis vinifera OX=29760 GN=GSTX4_15 PE=4 SV=1	O	Posttranslational modification, protein turnover, chaperones	PREDICTED: probable glutathione S-transferase [Vitis vinifera]	molecular function: catalytic activity (GO:0003824)	Glutathione metabolism (ko00480)
c62792.graph_c0	367	12.99	336	12.46	331	12.93	751	22.77	1020	36.03	1220	47.76	2.38411e-05	1.0165	up	[I]	Lipid transport and metabolism	Molecular Function: molecular_function (GO:0003674);; Molecular Function: catalytic activity (GO:0003824);; Cellular Component: cellular_component (GO:0005575);; Cellular Component: intracellular (GO:0005622);; Cellular Component: obsolete cell (GO:0005623);; Cellular Component: cytoplasm (GO:0005737);; Biological Process: cellular aromatic compound metabolic process (GO:0006725);; Biological Pro…	--	[R]	General function prediction only	Alpha/beta hydrolase family;; alpha/beta hydrolase fold;; Serine aminopeptidase, S33	Pheophytinase, chloroplastic OS=Arabidopsis thaliana OX=3702 GN=PPH PE=1 SV=1	AB hydrolase-1 domain-containing protein OS=Salvia splendens OX=180675 GN=Saspl_035463 PE=4 SV=1	S	Function unknown	hypothetical protein Saspl_035463 [Salvia splendens]	molecular function: catalytic activity (GO:0003824);; cellular component: cell (GO:0005623);; cellular component: cell part (GO:0044464);; biological process: metabolic process (GO:0008152);; biological process: cellular process (GO:0009987);; cellular component: organelle (GO:0043226);; cellular component: organelle part (GO:0044422);; cellular component: membrane (GO:0016020);; biological proce…	--
c64591.graph_c0	4773	90.18	4453	85.06	4792	96.68	4255	66.71	3742	68.42	3252	67.45	0.000317417	-0.675964	down	--	--	Molecular Function: microtubule motor activity (GO:0003777);; Molecular Function: ATP binding (GO:0005524);; Biological Process: microtubule-based movement (GO:0007018);; Molecular Function: microtubule binding (GO:0008017);; Biological Process: chloroplast accumulation movement (GO:0009904);;	K10406|2.0e-68|mus:103975905|K10406 kinesin family member C2/C3 | (RefSeq) kinesin-like protein KIFC3 isoform X1	[Z]	Cytoskeleton	Kinesin motor domain;; Microtubule binding	Kinesin-like protein KIN-14B OS=Arabidopsis thaliana OX=3702 GN=KIN14B PE=1 SV=1	Kinesin (KAR3 subfamily) OS=Handroanthus impetiginosus OX=429701 GN=CDL12_10376 PE=3 SV=1	Z	Cytoskeleton	kinesin-like protein KIN-14B [Sesamum indicum]	molecular function: catalytic activity (GO:0003824);; molecular function: binding (GO:0005488);; biological process: cellular process (GO:0009987);; biological process: single-organism process (GO:0044699);; biological process: localization (GO:0051179);; biological process: cellular component organization or biogenesis (GO:0071840)	--
c54537.graph_c0	1657	140.12	3031	259.56	2117	199.43	1923	146.07	1282	114.68	1851	168.58	0.00195597	-0.743916	down	[O]	Posttranslational modification, protein turnover, chaperones	Molecular Function: peptidyl-prolyl cis-trans isomerase activity (GO:0003755);; Biological Process: protein folding (GO:0006457);;	K03768|1.2e-116|sind:105168448|K03768 peptidyl-prolyl cis-trans isomerase B (cyclophilin B) [EC:5.2.1.8] | (RefSeq) photosynthetic NDH subunit of lumenal location 5, chloroplastic	[O]	Posttranslational modification, protein turnover, chaperones	Cyclophilin type peptidyl-prolyl cis-trans isomerase/CLD	Photosynthetic NDH subunit of lumenal location 5, chloroplastic OS=Arabidopsis thaliana OX=3702 GN=PNSL5 PE=1 SV=1	Peptidyl-prolyl cis-trans isomerase OS=Handroanthus impetiginosus OX=429701 GN=CDL12_08903 PE=3 SV=1	O	Posttranslational modification, protein turnover, chaperones	photosynthetic NDH subunit of lumenal location 5, chloroplastic [Sesamum indicum]	molecular function: catalytic activity (GO:0003824);; biological process: metabolic process (GO:0008152);; biological process: cellular process (GO:0009987)	--
c64480.graph_c1	4417	382.21	3952	358.55	3582	333.75	3444	242.22	2906	234.51	3082	286.19	1.67059e-07	-0.713142	down	[P]	Inorganic ion transport and metabolism	Molecular Function: superoxide dismutase activity (GO:0004784);; Molecular Function: metal ion binding (GO:0046872);;	K04565|3.2e-44|tcc:18599890|K04565 superoxide dismutase, Cu-Zn family [EC:1.15.1.1] | (RefSeq) superoxide dismutase [Cu-Zn]	[P]	Inorganic ion transport and metabolism	Copper/zinc superoxide dismutase (SODC)	Superoxide dismutase [Cu-Zn] 1 OS=Mesembryanthemum crystallinum OX=3544 GN=SODCC.1 PE=2 SV=1	Superoxide dismutase [Cu-Zn] OS=Corchorus olitorius OX=93759 GN=COLO4_36053 PE=3 SV=1	P	Inorganic ion transport and metabolism	hypothetical protein COLO4_36053 [Corchorus olitorius]	molecular function: catalytic activity (GO:0003824);; molecular function: antioxidant activity (GO:0016209);; biological process: metabolic process (GO:0008152);; biological process: cellular process (GO:0009987);; biological process: single-organism process (GO:0044699);; biological process: response to stimulus (GO:0050896);; biological process: detoxification (GO:0098754);; molecular function:…	Peroxisome (ko04146)
c56429.graph_c1	165266	29096.4	197171	36548.5	182481	34743.6	89629	13651.9	60491	10898.9	59338	11835.6	5.57539e-17	-1.66271	down	--	--	Cellular Component: photosystem I (GO:0009522);; Cellular Component: photosystem II (GO:0009523);; Cellular Component: chloroplast thylakoid membrane (GO:0009535);; Biological Process: photosynthesis, light harvesting (GO:0009765);; Cellular Component: integral component of membrane (GO:0016021);; Molecular Function: chlorophyll binding (GO:0016168);; Biological Process: protein-chromophore linka…	K08914|1.7e-125|ini:109178256|K08914 light-harvesting complex II chlorophyll a/b binding protein 3 | (RefSeq) chlorophyll a-b binding protein 13, chloroplastic	--	--	Chlorophyll A-B binding protein	Chlorophyll a-b binding protein 3, chloroplastic OS=Arabidopsis thaliana OX=3702 GN=LHCB3 PE=1 SV=1	Chlorophyll a-b binding protein, chloroplastic OS=Striga asiatica OX=4170 GN=STAS_31459 PE=3 SV=1	C	Energy production and conversion	chlorophyll a-b binding protein [Striga asiatica]	cellular component: cell (GO:0005623);; cellular component: membrane (GO:0016020);; cellular component: macromolecular complex (GO:0032991);; cellular component: membrane part (GO:0044425);; cellular component: cell part (GO:0044464);; cellular component: organelle (GO:0043226);; cellular component: organelle part (GO:0044422);; biological process: metabolic process (GO:0008152);; biological proc…	Photosynthesis - antenna proteins (ko00196)
c55093.graph_c0	186	6.18	102	3.7	114	4.14	300	8.53	324	11.02	355	12.57	0.00260258	0.779596	up	--	--	--	--	--	--	--	--	Uncharacterized protein OS=Salvia splendens OX=180675 GN=Saspl_032156 PE=4 SV=1	--	--	hypothetical protein Saspl_032156 [Salvia splendens]	--	--
c57947.graph_c0	567	37.78	141	9.5	322	23.58	93	5.35	192	12.96	196	14.45	0.00521279	-0.989492	down	--	--	Molecular Function: ATP transmembrane transporter activity (GO:0005347);; Cellular Component: integral component of membrane (GO:0016021);;	K15113|1.1e-136|oeu:111408595|K15113 solute carrier family 25 (mitochondrial iron transporter), member 28/37 | (RefSeq) mitoferrin-like	[C]	Energy production and conversion	Mitochondrial carrier protein	S-adenosylmethionine carrier 1, chloroplastic/mitochondrial OS=Arabidopsis thaliana OX=3702 GN=SAMC1 PE=1 SV=1	Mitoferrin-like OS=Dorcoceras hygrometricum OX=472368 GN=F511_17097 PE=3 SV=1	C	Energy production and conversion	mitoferrin-like [Dorcoceras hygrometricum]	molecular function: transporter activity (GO:0005215);; biological process: single-organism process (GO:0044699);; biological process: localization (GO:0051179);; cellular component: membrane (GO:0016020);; cellular component: membrane part (GO:0044425)	--
c55430.graph_c0	25934	1344.98	29720	1612.72	25072	1425.26	31037	1389.66	20509	1071.89	16320	938.72	0.00803351	-0.59591	down	--	--	Cellular Component: cellular_component (GO:0005575);; Cellular Component: cell wall (GO:0005618);; Cellular Component: obsolete cell (GO:0005623);; Biological Process: biological_process (GO:0008150);; Biological Process: plant-type cell wall organization (GO:0009664);; Biological Process: cellular process (GO:0009987);; Biological Process: cellular component organization (GO:0016043);; Cellular …	--	--	--	Pollen protein Ole e 1 like	Proline-rich protein 4 OS=Arabidopsis thaliana OX=3702 GN=PRP4 PE=2 SV=1	Uncharacterized protein OS=Dorcoceras hygrometricum OX=472368 GN=F511_07002 PE=4 SV=1	S	Function unknown	proline-rich protein 4-like [Sesamum indicum]	cellular component: cell (GO:0005623);; cellular component: cell part (GO:0044464);; biological process: cellular process (GO:0009987);; biological process: cellular component organization or biogenesis (GO:0071840)	--
c52891.graph_c0	13036	486.2	14569	575.52	15755	652.26	11168	355.31	6921	256.51	6845	280.72	8.8931e-07	-1.10716	down	[IQR]	--	Cellular Component: chloroplast (GO:0009507);; Biological Process: photosynthesis (GO:0015979);; Biological Process: chlorophyll biosynthetic process (GO:0015995);; Molecular Function: protochlorophyllide reductase activity (GO:0016630);;	K00218|1.7e-179|sind:105155209|K00218 protochlorophyllide reductase [EC:1.3.1.33] | (RefSeq) protochlorophyllide reductase-like	[Q]	Secondary metabolites biosynthesis, transport and catabolism	short chain dehydrogenase;; Enoyl-(Acyl carrier protein) reductase;; KR domain	Protochlorophyllide reductase, chloroplastic OS=Daucus carota OX=4039 GN=POR1 PE=2 SV=1	NADPH-protochlorophyllide oxidoreductase OS=Salvia splendens OX=180675 GN=Saspl_041357 PE=3 SV=1	Q	Secondary metabolites biosynthesis, transport and catabolism	hypothetical protein Saspl_041357 [Salvia splendens]	cellular component: cell (GO:0005623);; cellular component: organelle (GO:0043226);; cellular component: cell part (GO:0044464);; biological process: metabolic process (GO:0008152);; biological process: cellular process (GO:0009987);; biological process: single-organism process (GO:0044699);; molecular function: catalytic activity (GO:0003824)	Porphyrin and chlorophyll metabolism (ko00860)
c63312.graph_c0	65	3.78	31	1.93	25	1.59	901	45.38	478	27.97	414	26.66	1.09475e-17	2.69416	up	[P]	Inorganic ion transport and metabolism	Molecular Function: zinc ion transmembrane transporter activity (GO:0005385);; Cellular Component: plasma membrane (GO:0005886);; Cellular Component: membrane (GO:0016020);; Cellular Component: integral component of membrane (GO:0016021);; Biological Process: zinc ion transmembrane transport (GO:0071577);;	K14709|2.1e-132|sind:105167234|K14709 solute carrier family 39 (zinc transporter), member 1/2/3 | (RefSeq) probable zinc transporter 10	[P]	Inorganic ion transport and metabolism	ZIP Zinc transporter	Probable zinc transporter 10 OS=Arabidopsis thaliana OX=3702 GN=ZIP10 PE=1 SV=2	Uncharacterized protein OS=Erythranthe guttata OX=4155 GN=MIMGU_mgv1a024137mg PE=3 SV=1	P	Inorganic ion transport and metabolism	PREDICTED: probable zinc transporter 10 [Erythranthe guttata]	molecular function: transporter activity (GO:0005215);; biological process: localization (GO:0051179);; cellular component: cell (GO:0005623);; cellular component: membrane (GO:0016020);; cellular component: cell part (GO:0044464);; cellular component: membrane part (GO:0044425)	--
c51826.graph_c0	71	3.34	94	5.46	60	3.2	48	2.09	40	1.94	29	1.5	0.000243095	-1.08139	down	[T]	Signal transduction mechanisms	--	K01076|3.1e-162|sind:105164480|K01076 abhydrolase domain-containing protein 17 [EC:3.1.2.22] | (RefSeq) protein ABHD17B isoform X1	[R]	General function prediction only	Serine aminopeptidase, S33;; alpha/beta hydrolase fold;; Alpha/beta hydrolase family	--	Hydrolase_4 domain-containing protein OS=Salvia splendens OX=180675 GN=Saspl_047760 PE=4 SV=1	S	Function unknown	hypothetical protein Saspl_047760 [Salvia splendens]	--	--
c55358.graph_c0	7736	401.56	10289	560.33	8967	505.93	8824	391.23	6169	322.2	5995	342.05	0.000462455	-0.715686	down	[H]	Coenzyme transport and metabolism	Molecular Function: ATP binding (GO:0005524);; Cellular Component: chloroplast (GO:0009507);; Biological Process: photosynthesis (GO:0015979);; Biological Process: chlorophyll biosynthetic process (GO:0015995);; Cellular Component: integral component of membrane (GO:0016021);; Molecular Function: magnesium chelatase activity (GO:0016851);;	K03405|2.4e-187|sind:105175613|K03405 magnesium chelatase subunit I [EC:6.6.1.1] | (RefSeq) magnesium-chelatase subunit ChlI, chloroplastic-like	--	--	AAA lid domain;; Magnesium chelatase, subunit ChlI;; AAA domain (dynein-related subfamily);; MCM P-loop domain;; Sigma-54 interaction domain	Magnesium-chelatase subunit ChlI, chloroplastic OS=Nicotiana tabacum OX=4097 GN=CHLI PE=2 SV=1	Mg-protoporphyrin IX chelatase OS=Salvia splendens OX=180675 GN=chlI PE=3 SV=1	F	Nucleotide transport and metabolism	magnesium chelatase subunit I [Salvia splendens]	molecular function: binding (GO:0005488);; cellular component: cell (GO:0005623);; cellular component: organelle (GO:0043226);; cellular component: cell part (GO:0044464);; biological process: metabolic process (GO:0008152);; biological process: cellular process (GO:0009987);; biological process: single-organism process (GO:0044699);; cellular component: membrane (GO:0016020);; cellular component…	Porphyrin and chlorophyll metabolism (ko00860)
c50253.graph_c0	238	34.93	269	40.91	178	28	153	20.19	168	25.06	87	14.43	0.000776406	-0.93621	down	--	--	Cellular Component: photosystem I (GO:0009522);; Cellular Component: photosystem II (GO:0009523);; Cellular Component: chloroplast thylakoid membrane (GO:0009535);; Biological Process: photosynthesis, light harvesting (GO:0009765);; Cellular Component: integral component of membrane (GO:0016021);; Molecular Function: chlorophyll binding (GO:0016168);; Biological Process: protein-chromophore linka…	K08913|2.8e-109|dosa:Os03t0592500-01|K08913 light-harvesting complex II chlorophyll a/b binding protein 2 | (RefSeq) Os03g0592500; Similar to Photosystem II type II chlorophyll a/b binding protein (Fragment).	--	--	Chlorophyll A-B binding protein	Chlorophyll a-b binding protein, chloroplastic OS=Oryza sativa subsp. indica OX=39946 GN=OsI_012078 PE=2 SV=1	Chlorophyll a-b binding protein, chloroplastic OS=Oryza barthii OX=65489 PE=3 SV=1	C	Energy production and conversion	Chlorophyll a-b binding protein, chloroplast precursor, putative, expressed [Oryza sativa Japonica Group]	cellular component: cell (GO:0005623);; cellular component: membrane (GO:0016020);; cellular component: macromolecular complex (GO:0032991);; cellular component: membrane part (GO:0044425);; cellular component: cell part (GO:0044464);; cellular component: organelle (GO:0043226);; cellular component: organelle part (GO:0044422);; biological process: metabolic process (GO:0008152);; biological proc…	Photosynthesis - antenna proteins (ko00196)
c45567.graph_c0	82	4.83	140	8.67	124	8	94	4.79	70	4.15	66	4.32	0.00385929	-0.829894	down	[G]	Carbohydrate transport and metabolism	Biological Process: carbohydrate metabolic process (GO:0005975);; Molecular Function: isomerase activity (GO:0016853);;	--	--	--	Ribose/Galactose Isomerase	DNA damage-repair/toleration protein DRT102 OS=Arabidopsis thaliana OX=3702 GN=DRT102 PE=1 SV=2	Uncharacterized protein OS=Salvia splendens OX=180675 GN=Saspl_000197 PE=4 SV=1	G	Carbohydrate transport and metabolism	hypothetical protein Saspl_000197 [Salvia splendens]	biological process: metabolic process (GO:0008152);; molecular function: catalytic activity (GO:0003824)	--
c64622.graph_c0	0	0	0	0	0	0	338	79.85	154	41.31	120	34.94	6.49397e-26	3.84439	up	--	--	--	--	--	--	--	--	--	--	--	--	--	--
c48749.graph_c0	778	79.09	384	40.46	493	54.15	2225	199.12	2560	265.59	2219	254.21	1.70499e-08	1.46712	up	[O]	Posttranslational modification, protein turnover, chaperones	Biological Process: response to stress (GO:0006950);; Biological Process: response to osmotic stress (GO:0006970);; Biological Process: biological_process (GO:0008150);; Biological Process: response to temperature stimulus (GO:0009266);; Biological Process: response to heat (GO:0009408);; Biological Process: response to abiotic stimulus (GO:0009628);; Biological Process: response to inorganic sub…	K13993|5.9e-75|sind:105179216|K13993 HSP20 family protein | (RefSeq) heat shock 22 kDa protein, mitochondrial	[O]	Posttranslational modification, protein turnover, chaperones	Hsp20/alpha crystallin family;; HSP20-like domain found in ArsA	Heat shock 22 kDa protein, mitochondrial OS=Pisum sativum OX=3888 GN=HSP22 PE=2 SV=1	SHSP domain-containing protein OS=Erythranthe guttata OX=4155 GN=MIMGU_mgv1a011926mg PE=3 SV=1	O	Posttranslational modification, protein turnover, chaperones	hypothetical protein MIMGU_mgv1a011926mg [Erythranthe guttata]	biological process: response to stimulus (GO:0050896)	Protein processing in endoplasmic reticulum (ko04141)
c61038.graph_c0	251	11.89	354	17.93	241	12.32	626	25.7	463	21.93	746	39.55	0.00372361	0.648742	up	[J]	Translation, ribosomal structure and biogenesis	Molecular Function: RNA binding (GO:0003723);;	K12741|2.1e-76|sind:105177093|K12741 heterogeneous nuclear ribonucleoprotein A1/A3 | (RefSeq) heterogeneous nuclear ribonucleoprotein A1-like 2	[R]	General function prediction only	RNA recognition motif. (a.k.a. RRM, RBD, or RNP domain);; RNA recognition motif	Heterogeneous nuclear ribonucleoprotein 1 OS=Arabidopsis thaliana OX=3702 GN=RNP1 PE=1 SV=1	Heterogeneous nuclear ribonucleoprotein A1/A3 OS=Salvia splendens OX=180675 GN=HNRNPA1_3 PE=4 SV=1	A	RNA processing and modification	heterogeneous nuclear ribonucleoprotein A1/A3 [Salvia splendens]	molecular function: binding (GO:0005488)	Spliceosome (ko03040)
c65080.graph_c0	185	3.9	199	4.28	116	2.61	429	7.6	287	6.05	329	7.42	0.00498559	0.613505	up	--	--	Cellular Component: nucleus (GO:0005634);; Biological Process: regulation of transcription, DNA-templated (GO:0006355);; Molecular Function: zinc ion binding (GO:0008270);;	K17604|4.6e-111|qsu:111984293|K17604 zinc finger SWIM domain-containing protein 3 | (RefSeq) protein FAR1-RELATED SEQUENCE 6-like	--	--	FAR1 DNA-binding domain;; MULE transposase domain;; SWIM zinc finger	Protein FAR1-RELATED SEQUENCE 4 OS=Arabidopsis thaliana OX=3702 GN=FRS4 PE=2 SV=2	Protein FAR1-RELATED SEQUENCE OS=Salvia splendens OX=180675 GN=Saspl_030540 PE=3 SV=1	S	Function unknown	hypothetical protein Saspl_030540 [Salvia splendens]	cellular component: cell (GO:0005623);; cellular component: organelle (GO:0043226);; cellular component: cell part (GO:0044464);; biological process: biological regulation (GO:0065007);; molecular function: binding (GO:0005488)	--
c54578.graph_c2	339	233.32	344	233.42	443	303.46	129	90.5	153	115.53	122	101.13	4.20781e-10	-1.62688	down	--	--	Molecular Function: calcium ion binding (GO:0005509);; Cellular Component: photosystem II oxygen evolving complex (GO:0009654);; Biological Process: photosynthesis (GO:0015979);; Cellular Component: extrinsic component of membrane (GO:0019898);;	K02717|1.7e-18|sind:105167423|K02717 photosystem II oxygen-evolving enhancer protein 2 | (RefSeq) oxygen-evolving enhancer protein 2-1, chloroplastic-like	--	--	--	Oxygen-evolving enhancer protein 2-1, chloroplastic OS=Nicotiana tabacum OX=4097 GN=PSBP1 PE=3 SV=2	23 kDa subunit of oxygen evolving system of photosystem II OS=Handroanthus impetiginosus OX=429701 GN=CDL12_06931 PE=3 SV=1	S	Function unknown	hypothetical protein CDL12_06931 [Handroanthus impetiginosus]	molecular function: binding (GO:0005488);; cellular component: cell (GO:0005623);; cellular component: membrane (GO:0016020);; cellular component: macromolecular complex (GO:0032991);; cellular component: membrane part (GO:0044425);; cellular component: cell part (GO:0044464);; biological process: metabolic process (GO:0008152);; biological process: cellular process (GO:0009987)	Photosynthesis (ko00195)
c53229.graph_c0	0	0	0	0	0	0	47	2.25	53	2.96	31	1.91	1.9411e-10	2.40922	up	--	--	--	K01535|1.4e-06|cqi:110698276|K01535 H+-transporting ATPase [EC:7.1.2.1] | (RefSeq) ATPase 8, plasma membrane-type-like	[P]	Inorganic ion transport and metabolism	--	Plasma membrane ATPase OS=Triticum aestivum OX=4565 GN=ha1 PE=2 SV=1	--	--	--	--	--	Oxidative phosphorylation (ko00190)
c59203.graph_c0	563	27.43	511	26.15	430	23.02	389	16.35	480	23.5	265	14.33	0.00868164	-0.67466	down	[E]	Amino acid transport and metabolism	Molecular Function: methyltransferase activity (GO:0008168);; Molecular Function: oxidoreductase activity (GO:0016491);; Biological Process: methylation (GO:0032259);;	K17839|4.2e-193|sind:105175973|K17839 polyamine oxidase [EC:1.5.3.17 1.5.3.-] | (RefSeq) probable polyamine oxidase 4	[Q]	Secondary metabolites biosynthesis, transport and catabolism	Flavin containing amine oxidoreductase	Probable polyamine oxidase 4 OS=Arabidopsis thaliana OX=3702 GN=PAO4 PE=1 SV=1	Lysine-specific histone demethylase 1A OS=Salvia splendens OX=180675 GN=KDM1A PE=4 SV=1	Q	Secondary metabolites biosynthesis, transport and catabolism	lysine-specific histone demethylase 1A [Salvia splendens]	molecular function: catalytic activity (GO:0003824);; biological process: metabolic process (GO:0008152);; biological process: single-organism process (GO:0044699)	Arginine and proline metabolism (ko00330);; beta-Alanine metabolism (ko00410);; Pantothenate and CoA biosynthesis (ko00770)
c58707.graph_c0	17	0.49	12	0.39	10	0.31	57	1.36	53	1.51	51	1.5	0.000208521	1.22619	up	[H]	Coenzyme transport and metabolism	Biological Process: thiamine biosynthetic process (GO:0009228);; Molecular Function: carbon-carbon lyase activity (GO:0016830);; Molecular Function: iron-sulfur cluster binding (GO:0051536);;	K03147|0.0e+00|sind:105156940|K03147 phosphomethylpyrimidine synthase [EC:4.1.99.17] | (RefSeq) phosphomethylpyrimidine synthase, chloroplastic isoform X1	--	--	Radical SAM ThiC family;; ThiC-associated domain	Phosphomethylpyrimidine synthase, chloroplastic OS=Arabidopsis thaliana OX=3702 GN=THIC PE=1 SV=1	Phosphomethylpyrimidine synthase OS=Handroanthus impetiginosus OX=429701 GN=CDL12_19449 PE=3 SV=1	H	Coenzyme transport and metabolism	Phosphomethylpyrimidine synthase [Handroanthus impetiginosus]	biological process: metabolic process (GO:0008152);; biological process: cellular process (GO:0009987);; biological process: single-organism process (GO:0044699);; molecular function: catalytic activity (GO:0003824);; molecular function: binding (GO:0005488)	Thiamine metabolism (ko00730)
c59231.graph_c0	321	6.72	205	4.98	189	4.78	93	1.91	159	4.01	131	4.89	0.000323881	-1.03646	down	--	--	--	--	--	--	ATHILA ORF-1 family	--	Uncharacterized protein OS=Brassica oleracea var. oleracea OX=109376 PE=4 SV=1	L	Replication, recombination and repair	hypothetical protein DY000_02053879 [Brassica cretica]	--	--
c63755.graph_c3	701	156.93	595	136.28	687	162.57	696	143.69	483	113.55	364	93.03	0.00559158	-0.685134	down	--	--	Molecular Function: calcium ion binding (GO:0005509);; Cellular Component: photosystem II oxygen evolving complex (GO:0009654);; Biological Process: photosynthesis (GO:0015979);; Cellular Component: extrinsic component of membrane (GO:0019898);;	K02717|9.0e-44|fve:101293410|K02717 photosystem II oxygen-evolving enhancer protein 2 | (RefSeq) oxygen-evolving enhancer protein 2, chloroplastic	--	--	PsbP	Oxygen-evolving enhancer protein 2, chloroplastic OS=Solanum tuberosum OX=4113 GN=PSBP PE=2 SV=1	23 kDa subunit of oxygen evolving system of photosystem II OS=Handroanthus impetiginosus OX=429701 GN=CDL12_06931 PE=3 SV=1	S	Function unknown	hypothetical protein CDL12_06931 [Handroanthus impetiginosus]	molecular function: binding (GO:0005488);; cellular component: cell (GO:0005623);; cellular component: membrane (GO:0016020);; cellular component: macromolecular complex (GO:0032991);; cellular component: membrane part (GO:0044425);; cellular component: cell part (GO:0044464);; biological process: metabolic process (GO:0008152);; biological process: cellular process (GO:0009987)	Photosynthesis (ko00195)
c58282.graph_c2	323	59.07	317	101.92	328	64.82	2196	190.64	1360	161.12	1281	180.03	2.16634e-14	1.7147	up	--	--	--	--	[T]	Signal transduction mechanisms	--	Calmodulin-1 OS=Arabidopsis thaliana OX=3702 GN=CAM1 PE=1 SV=1	--	--	--	--	--	--
c56676.graph_c0	474	32.22	333	23.15	298	22.34	913	53.39	805	55.07	783	58.23	0.000237446	0.733364	up	--	--	Molecular Function: molecular_function (GO:0003674);; Molecular Function: nucleic acid binding (GO:0003676);; Molecular Function: DNA binding (GO:0003677);; Molecular Function: DNA-binding transcription factor activity (GO:0003700);; Molecular Function: binding (GO:0005488);; Molecular Function: protein binding (GO:0005515);; Cellular Component: cellular_component (GO:0005575);; Cellular Componen…	K09338|1.1e-46|sind:105156564|K09338 homeobox-leucine zipper protein | (RefSeq) homeobox-leucine zipper protein HAT5-like	[K]	Transcription	Homeodomain;; Homeobox associated leucine zipper;; Homeobox KN domain	Homeobox-leucine zipper protein HAT5 OS=Arabidopsis thaliana OX=3702 GN=HAT5 PE=1 SV=1	Homeobox-leucine zipper protein OS=Salvia splendens OX=180675 GN=HD-ZIP PE=4 SV=1	K	Transcription	homeobox-leucine zipper protein [Salvia splendens]	molecular function: binding (GO:0005488);; molecular function: nucleic acid binding transcription factor activity (GO:0001071);; biological process: biological regulation (GO:0065007);; cellular component: cell (GO:0005623);; cellular component: cell part (GO:0044464);; cellular component: organelle (GO:0043226);; biological process: response to stimulus (GO:0050896);; biological process: multice…	--
c56811.graph_c1	303	14.94	337	17.46	193	10.91	870	54.12	767	56.66	552	38.44	0.000125099	0.90876	up	[E]	Amino acid transport and metabolism	Molecular Function: protein-arginine deiminase activity (GO:0004668);; Biological Process: putrescine biosynthetic process (GO:0009446);; Molecular Function: agmatine deiminase activity (GO:0047632);;	K10536|1.6e-176|sind:105158040|K10536 agmatine deiminase [EC:3.5.3.12] | (RefSeq) agmatine deiminase	--	--	Porphyromonas-type peptidyl-arginine deiminase	Agmatine deiminase OS=Medicago truncatula OX=3880 GN=AIH PE=1 SV=2	Agmatine deiminase OS=Salvia splendens OX=180675 GN=aguA PE=3 SV=1	E	Amino acid transport and metabolism	agmatine deiminase [Sesamum indicum]	molecular function: catalytic activity (GO:0003824);; biological process: metabolic process (GO:0008152);; biological process: cellular process (GO:0009987)	Arginine and proline metabolism (ko00330)
c52035.graph_c0	673	29.03	701	31.67	685	32.56	541	19.47	582	24.57	508	23.42	0.000538649	-0.677955	down	--	--	Molecular Function: RNA binding (GO:0003723);;	K20102|1.1e-161|sind:105169091|K20102 YTH domain-containing family protein | (RefSeq) uncharacterized protein LOC105169091 isoform X2	[R]	General function prediction only	YT521-B-like domain	YTH domain-containing protein ECT4 OS=Arabidopsis thaliana OX=3702 GN=ECT4 PE=2 SV=1	YTH domain-containing protein OS=Salvia splendens OX=180675 GN=Saspl_004916 PE=4 SV=1	S	Function unknown	hypothetical protein Saspl_004916 [Salvia splendens]	molecular function: binding (GO:0005488)	--
c51595.graph_c0	75041	5592.2	75212	5862.33	69115	5624.89	19597	1271.28	13593	1023.93	14811	1228.98	2.20823e-55	-2.4827	down	--	--	Cellular Component: photosystem I (GO:0009522);; Cellular Component: photosystem II (GO:0009523);; Cellular Component: chloroplast thylakoid membrane (GO:0009535);; Biological Process: photosynthesis, light harvesting (GO:0009765);; Cellular Component: integral component of membrane (GO:0016021);; Molecular Function: chlorophyll binding (GO:0016168);; Biological Process: protein-chromophore linka…	K08915|2.2e-132|sind:105174728|K08915 light-harvesting complex II chlorophyll a/b binding protein 4 | (RefSeq) chlorophyll a-b binding protein CP29.1, chloroplastic	--	--	Chlorophyll A-B binding protein	Chlorophyll a-b binding protein CP29.2, chloroplastic OS=Arabidopsis thaliana OX=3702 GN=LHCB4.2 PE=1 SV=1	Chlorophyll a-b binding protein, chloroplastic OS=Capsicum baccatum OX=33114 GN=CQW23_21576 PE=3 SV=1	P	Inorganic ion transport and metabolism	chlorophyll a-b binding protein CP29.1, chloroplastic [Sesamum indicum]	cellular component: cell (GO:0005623);; cellular component: membrane (GO:0016020);; cellular component: macromolecular complex (GO:0032991);; cellular component: membrane part (GO:0044425);; cellular component: cell part (GO:0044464);; cellular component: organelle (GO:0043226);; cellular component: organelle part (GO:0044422);; biological process: metabolic process (GO:0008152);; biological proc…	Photosynthesis - antenna proteins (ko00196)
c45073.graph_c0	24	1.32	63	3.65	16	0.97	48	2.29	985	54.73	764	46.86	0.00664591	0.941321	up	[O]	Posttranslational modification, protein turnover, chaperones	Molecular Function: cysteine-type peptidase activity (GO:0008234);;	K16290|3.8e-116|smo:SELMODRAFT_184826|K16290 xylem cysteine proteinase [EC:3.4.22.-] | (RefSeq) hypothetical protein	[O]	Posttranslational modification, protein turnover, chaperones	Papain family cysteine protease;; Cathepsin propeptide inhibitor domain (I29);; Peptidase C1-like family	Cysteine proteinase RD21A OS=Arabidopsis thaliana OX=3702 GN=RD21A PE=1 SV=1	Uncharacterized protein OS=Salvia splendens OX=180675 GN=Saspl_041439 PE=3 SV=1	O	Posttranslational modification, protein turnover, chaperones	hypothetical protein Saspl_041439 [Salvia splendens]	molecular function: catalytic activity (GO:0003824);; biological process: metabolic process (GO:0008152)	--
c43608.graph_c0	165	13.4	191	15.82	109	10.29	69	4.76	66	4.84	102	9.11	1.5272e-05	-1.1526	down	--	--	Cellular Component: integral component of membrane (GO:0016021);;	--	--	--	Domain of unknown function (DUF4281)	Protein MAO HUZI 4, chloroplastic OS=Oryza sativa subsp. japonica OX=39947 GN=MHZ4 PE=2 SV=1	Uncharacterized protein OS=Salvia splendens OX=180675 GN=Saspl_039663 PE=4 SV=1	S	Function unknown	protein ABA DEFICIENT 4, chloroplastic-like isoform X1 [Sesamum indicum]	cellular component: membrane (GO:0016020);; cellular component: membrane part (GO:0044425)	--
c46079.graph_c0	38	4.76	26	3.38	31	4.7	89	9.91	82	10.54	82	11.56	0.00371403	0.83604	up	[R]	General function prediction only	Cellular Component: cellular_component (GO:0005575);; Cellular Component: intracellular (GO:0005622);; Cellular Component: obsolete cell (GO:0005623);; Cellular Component: cytoplasm (GO:0005737);; Cellular Component: cytosol (GO:0005829);; Cellular Component: obsolete intracellular part (GO:0044424);; Cellular Component: obsolete cytoplasmic part (GO:0044444);; Cellular Component: obsolete cell p…	--	--	--	Glyoxalase-like domain;; 3-demethylubiquinone-9 3-methyltransferase	--	VOC domain-containing protein OS=Erythranthe guttata OX=4155 GN=MIMGU_mgv1a015099mg PE=4 SV=1	S	Function unknown	uncharacterized protein At5g48480 [Sesamum indicum]	cellular component: cell (GO:0005623);; cellular component: cell part (GO:0044464)	--
c60022.graph_c0	173	2.78	162	4.66	156	3.78	115	1.68	64	2.07	138	4.4	0.000866361	-0.893876	down	--	--	Molecular Function: protein serine/threonine kinase activity (GO:0004674);; Molecular Function: ATP binding (GO:0005524);;	K06640|0.0e+00|sind:105169925|K06640 serine/threonine-protein kinase ATR [EC:2.7.11.1] | (RefSeq) serine/threonine-protein kinase ATR	[TBLD]	--	FAT domain;; Phosphatidylinositol 3- and 4-kinase;; UME (NUC010) domain;; FATC domain;; PPR repeat family;; PPR repeat	Serine/threonine-protein kinase ATR OS=Arabidopsis thaliana OX=3702 GN=ATR PE=2 SV=2	Non-specific serine/threonine protein kinase OS=Salvia splendens OX=180675 GN=Saspl_016179 PE=3 SV=1	--	--	hypothetical protein Saspl_016179 [Salvia splendens]	molecular function: catalytic activity (GO:0003824);; biological process: metabolic process (GO:0008152);; biological process: cellular process (GO:0009987);; molecular function: binding (GO:0005488)	--
c56770.graph_c1	343	12.11	342	14.29	359	16.42	334	10.58	195	7.41	314	11.95	0.00331293	-0.660956	down	[G]	Carbohydrate transport and metabolism	Cellular Component: integral component of membrane (GO:0016021);; Molecular Function: transmembrane transporter activity (GO:0022857);;	K08150|8.8e-68|soe:110789090|K08150 MFS transporter, SP family, solute carrier family 2 (myo-inositol transporter), member 13 | (RefSeq) inositol transporter 1	[R]	General function prediction only	Sugar (and other) transporter;; Major Facilitator Superfamily;; Fungal trichothecene efflux pump (TRI12)	Plastidic glucose transporter 4 OS=Arabidopsis thaliana OX=3702 GN=At5g16150 PE=1 SV=2	Putative transporter (Major facilitator superfamily) OS=Handroanthus impetiginosus OX=429701 GN=CDL12_10850 PE=3 SV=1	U	Intracellular trafficking, secretion, and vesicular transport	plastidic glucose transporter 4 isoform X1 [Sesamum indicum]	cellular component: membrane (GO:0016020);; cellular component: membrane part (GO:0044425);; molecular function: transporter activity (GO:0005215);; biological process: localization (GO:0051179)	--
c46987.graph_c0	9	0.43	14	0.75	5	0.28	34	1.47	42	2.67	29	1.63	0.00817379	0.966707	up	[Q]	Secondary metabolites biosynthesis, transport and catabolism	Molecular Function: oxidoreductase activity (GO:0016491);; Molecular Function: metal ion binding (GO:0046872);;	K05282|1.8e-162|sind:105160538|K05282 gibberellin-44 dioxygenase [EC:1.14.11.12] | (RefSeq) gibberellin 20 oxidase 1-D	[QR]	--	non-haem dioxygenase in morphine synthesis N-terminal;; 2OG-Fe(II) oxygenase superfamily;; 2OG-Fe(II) oxygenase superfamily	Gibberellin 20 oxidase 1-D OS=Triticum aestivum OX=4565 GN=GA20ox1D PE=1 SV=1	Gibberellin biosynthesis-related protein GA20ox1 OS=Salvia miltiorrhiza OX=226208 GN=GA20ox1 PE=2 SV=1	Q	Secondary metabolites biosynthesis, transport and catabolism	gibberellin biosynthesis-related protein GA20ox1 [Salvia miltiorrhiza]	molecular function: catalytic activity (GO:0003824);; biological process: metabolic process (GO:0008152);; biological process: single-organism process (GO:0044699);; molecular function: binding (GO:0005488)	Diterpenoid biosynthesis (ko00904)
c54846.graph_c1	832	35.69	723	34.2	663	31.09	4081	104.04	1391	51.93	1935	65.82	0.000153446	1.07952	up	--	--	Molecular Function: transferase activity, transferring glycosyl groups (GO:0016757);;	K18207|2.4e-69|atr:18433656|K18207 protein O-mannose beta-1,4-N-acetylglucosaminyltransferase [EC:2.4.1.312] | (RefSeq) protein O-linked-mannose beta-1,4-N-acetylglucosaminyltransferase 2	[S]	Function unknown	Protein of unknown function (DUF563)	Alpha-1,3-arabinosyltransferase XAT2 OS=Oryza sativa subsp. japonica OX=39947 GN=XAT2 PE=1 SV=1	Uncharacterized protein OS=Erythranthe guttata OX=4155 GN=MIMGU_mgv1a025512mg PE=4 SV=1	S	Function unknown	protein O-linked-mannose beta-1,4-N-acetylglucosaminyltransferase 2-like [Sesamum indicum]	molecular function: catalytic activity (GO:0003824)	Mannose type O-glycan biosynthesis (ko00515)
c56845.graph_c0	215	74.04	221	82.01	166	49.72	151	47.52	113	42.94	205	86.77	0.00572942	-0.668837	down	--	--	--	--	--	--	--	--	--	--	--	--	--	--
c54381.graph_c1	354	25.86	521	41.95	419	37.55	1820	119.2	2644	202.56	672	57.32	0.00056098	1.1696	up	[P]	Inorganic ion transport and metabolism	Cellular Component: integral component of plasma membrane (GO:0005887);; Biological Process: response to aluminum ion (GO:0010044);;	K02069|1.4e-76|ini:109151408|K02069 putative ABC transport system permease protein | (RefSeq) protein ALUMINUM SENSITIVE 3	--	--	Uncharacterised protein family (UPF0014);; Uncharacterised protein family (UPF0014)	Protein ALUMINUM SENSITIVE 3 OS=Arabidopsis thaliana OX=3702 GN=ALS3 PE=1 SV=1	Uncharacterized protein OS=Populus trichocarpa OX=3694 GN=POPTR_016G082100 PE=3 SV=1	S	Function unknown	PREDICTED: protein ALUMINUM SENSITIVE 3 [Ipomoea nil]	cellular component: cell (GO:0005623);; cellular component: membrane (GO:0016020);; cellular component: membrane part (GO:0044425);; cellular component: cell part (GO:0044464);; biological process: response to stimulus (GO:0050896)	--
c53916.graph_c1	1356	50.02	1008	40.18	1253	51.99	639	20.21	810	31.72	654	27.07	9.4258e-06	-1.04547	down	[R]	General function prediction only	Molecular Function: selenium binding (GO:0008430);;	K17285|4.7e-237|nsy:104211605|K17285 methanethiol oxidase [EC:1.8.3.4] | (RefSeq) selenium-binding protein 1-like	[P]	Inorganic ion transport and metabolism	56kDa selenium binding protein (SBP56);; 56kDa selenium binding protein (SBP56)	Selenium-binding protein 1 OS=Arabidopsis thaliana OX=3702 GN=SBP1 PE=1 SV=1	Selenium-binding protein 1 OS=Salvia splendens OX=180675 GN=SELENBP1 PE=3 SV=1	P	Inorganic ion transport and metabolism	selenium-binding protein 1 [Salvia splendens]	molecular function: binding (GO:0005488)	Sulfur metabolism (ko00920)
c43668.graph_c0	3813	299.02	6112	501.03	4539	388.31	3692	252.62	2681	213.02	3220	281.68	1.22899e-05	-0.916268	down	[J]	Translation, ribosomal structure and biogenesis	Molecular Function: structural constituent of ribosome (GO:0003735);; Cellular Component: ribosome (GO:0005840);; Biological Process: translation (GO:0006412);;	K02906|1.8e-126|sind:105168351|K02906 large subunit ribosomal protein L3 | (RefSeq) 50S ribosomal protein L3, chloroplastic-like	[J]	Translation, ribosomal structure and biogenesis	Ribosomal protein L3	50S ribosomal protein L3, chloroplastic (Fragment) OS=Nicotiana tabacum OX=4097 GN=RPL3 PE=2 SV=1	Mitochondrial/chloroplast ribosomal protein L3 OS=Handroanthus impetiginosus OX=429701 GN=CDL12_02110 PE=3 SV=1	J	Translation, ribosomal structure and biogenesis	Mitochondrial/chloroplast ribosomal protein L3 [Handroanthus impetiginosus]	molecular function: structural molecule activity (GO:0005198);; cellular component: cell (GO:0005623);; cellular component: macromolecular complex (GO:0032991);; cellular component: organelle (GO:0043226);; cellular component: cell part (GO:0044464);; biological process: metabolic process (GO:0008152);; biological process: cellular process (GO:0009987)	Ribosome (ko03010)
c55684.graph_c0	85	2.24	84	3.77	47	1.37	413	12.15	218	7.17	194	8.25	1.55534e-05	1.25868	up	--	--	Biological Process: fucose metabolic process (GO:0006004);; Cellular Component: integral component of membrane (GO:0016021);; Molecular Function: transferase activity, transferring glycosyl groups (GO:0016757);;	K23280|6.7e-45|pavi:110757812|K23280 rhamnogalacturonan I rhamnosyltransferase [EC:2.4.1.351] | (RefSeq) uncharacterized protein At1g04910-like	--	--	GDP-fucose protein O-fucosyltransferase	Protein ESMERALDA 1 OS=Arabidopsis thaliana OX=3702 GN=ESMD1 PE=2 SV=1	O-fucosyltransferase family protein OS=Salvia splendens OX=180675 GN=Saspl_046595 PE=3 SV=1	G	Carbohydrate transport and metabolism	hypothetical protein Saspl_046595 [Salvia splendens]	biological process: metabolic process (GO:0008152);; biological process: single-organism process (GO:0044699);; cellular component: membrane (GO:0016020);; cellular component: membrane part (GO:0044425);; molecular function: catalytic activity (GO:0003824)	--
c57082.graph_c0	235	9.76	413	18.11	317	14.55	227	8.33	190	8.18	307	14.15	0.00825862	-0.702852	down	[L]	Replication, recombination and repair	--	K17680|2.9e-127|sind:105175815|K17680 twinkle protein [EC:3.6.4.12] | (RefSeq) primase homolog protein isoform X1	--	--	Toprim domain;; Toprim-like;; Toprim domain	Twinkle homolog protein, chloroplastic/mitochondrial OS=Arabidopsis thaliana OX=3702 GN=At1g30680 PE=1 SV=1	Twinkle protein OS=Salvia splendens OX=180675 GN=PEO1 PE=4 SV=1	L	Replication, recombination and repair	twinkle protein [Salvia splendens]	--	--
c54531.graph_c1	599	33.99	661	39.13	482	29.66	6119	298.78	3316	187.59	3530	220.23	1.96351e-24	2.25224	up	[O]	Posttranslational modification, protein turnover, chaperones	Molecular Function: ATP binding (GO:0005524);; Biological Process: protein folding (GO:0006457);; Molecular Function: unfolded protein binding (GO:0051082);;	K04079|9.3e-157|ini:109146489|K04079 molecular chaperone HtpG | (RefSeq) Hsp83A; heat shock protein 83	[O]	Posttranslational modification, protein turnover, chaperones	Hsp90 protein;; Histidine kinase-, DNA gyrase B-, and HSP90-like ATPase	Heat shock protein 83 OS=Ipomoea nil OX=35883 GN=HSP83A PE=2 SV=1	HATPase_c domain-containing protein OS=Nyssa sinensis OX=561372 GN=F0562_026652 PE=3 SV=1	O	Posttranslational modification, protein turnover, chaperones	PREDICTED: heat shock protein 83 [Ipomoea nil]	molecular function: binding (GO:0005488);; biological process: cellular process (GO:0009987)	Protein processing in endoplasmic reticulum (ko04141);; Plant-pathogen interaction (ko04626)
c50553.graph_c0	2	0.07	6	0.21	3	0.11	55	1.58	25	0.84	22	0.81	0.000239097	1.38846	up	--	--	--	K05849|1.8e-85|tcc:18613571|K05849 solute carrier family 8 (sodium/calcium exchanger) | (RefSeq) uncharacterized LOC18613571	[R]	General function prediction only	PPR repeat family;; PPR repeat;; PPR repeat;; Pentatricopeptide repeat domain;; Pentacotripeptide-repeat region of PRORP	Pentatricopeptide repeat-containing protein At2g20540 OS=Arabidopsis thaliana OX=3702 GN=PCMP-E78 PE=2 SV=1	Pentatricopeptide repeat protein OS=Salvia miltiorrhiza OX=226208 PE=2 SV=1	S	Function unknown	pentatricopeptide repeat protein [Salvia miltiorrhiza]	--	--
c58598.graph_c0	234	5.99	281	7.6	153	4.33	162	3.54	139	3.55	171	4.87	0.000511976	-0.789947	down	[T]	Signal transduction mechanisms	Molecular Function: protein kinase activity (GO:0004672);; Molecular Function: ATP binding (GO:0005524);;	K13430|1.7e-56|han:110926506|K13430 serine/threonine-protein kinase PBS1 [EC:2.7.11.1] | (RefSeq) serine/threonine-protein kinase PBS1-like	[T]	Signal transduction mechanisms	Protein kinase domain;; Protein tyrosine and serine/threonine kinase;; EF hand;; EF-hand domain pair;; EF hand;; EF-hand domain pair;; EF-hand domain;; Dockerin type I domain	Probable receptor-like serine/threonine-protein kinase At5g57670 OS=Arabidopsis thaliana OX=3702 GN=At5g57670 PE=2 SV=1	Serine/threonine-protein kinase PBS1 OS=Salvia splendens OX=180675 GN=PBS1 PE=4 SV=1	T	Signal transduction mechanisms	serine/threonine-protein kinase PBS1 [Salvia splendens]	molecular function: catalytic activity (GO:0003824);; biological process: metabolic process (GO:0008152);; biological process: cellular process (GO:0009987);; molecular function: binding (GO:0005488)	Plant-pathogen interaction (ko04626)
c43479.graph_c0	710	56.2	635	52.3	449	38.68	372	25.63	363	28.98	626	55.28	0.00600498	-0.682646	down	--	--	--	K06630|8.1e-124|sind:105178262|K06630 14-3-3 protein epsilon | (RefSeq) 14-3-3 protein 1-like isoform X1	[O]	Posttranslational modification, protein turnover, chaperones	14-3-3 protein	14-3-3 protein 1 OS=Solanum lycopersicum OX=4081 GN=TFT1 PE=3 SV=2	Multifunctional chaperone (14-3-3 family) OS=Handroanthus impetiginosus OX=429701 GN=CDL12_11975 PE=3 SV=1	O	Posttranslational modification, protein turnover, chaperones	14-3-3 protein 1-like isoform X1 [Sesamum indicum]	--	--
c42397.graph_c0	39	2.06	24	1.44	55	3.31	18	0.97	9	0.76	5	0.29	0.000390815	-1.32562	down	--	--	--	--	--	--	--	--	--	--	--	--	--	--
c62911.graph_c0	956	26.32	989	28.66	873	26.57	4896	112.55	2880	77.71	2469	73.65	3.32105e-08	1.29193	up	[P]	Inorganic ion transport and metabolism	Cellular Component: integral component of membrane (GO:0016021);; Molecular Function: oxidoreductase activity (GO:0016491);;	K00521|5.3e-268|sind:105172854|K00521 ferric-chelate reductase [EC:1.16.1.7] | (RefSeq) ferric reduction oxidase 2 isoform X1	[PQ]	--	Ferric reductase NAD binding domain;; FAD-binding domain;; Ferric reductase like transmembrane component	Ferric reduction oxidase 2 OS=Arabidopsis thaliana OX=3702 GN=FRO2 PE=1 SV=2	FAD-binding FR-type domain-containing protein OS=Salvia splendens OX=180675 GN=Saspl_034177 PE=4 SV=1	--	--	PREDICTED: ferric reduction oxidase 2-like [Erythranthe guttata]	cellular component: membrane (GO:0016020);; cellular component: membrane part (GO:0044425);; molecular function: catalytic activity (GO:0003824);; biological process: metabolic process (GO:0008152);; biological process: single-organism process (GO:0044699)	--
c52625.graph_c0	1671	81.55	1789	92.64	1781	95.75	1734	73.01	1272	62.6	1463	80.36	0.000434729	-0.608745	down	[O]	Posttranslational modification, protein turnover, chaperones	Molecular Function: peptidyl-prolyl cis-trans isomerase activity (GO:0003755);;	K03768|6.7e-112|sind:105158012|K03768 peptidyl-prolyl cis-trans isomerase B (cyclophilin B) [EC:5.2.1.8] | (RefSeq) peptidyl-prolyl cis-trans isomerase CYP26-2, chloroplastic	[O]	Posttranslational modification, protein turnover, chaperones	Cyclophilin type peptidyl-prolyl cis-trans isomerase/CLD	Peptidyl-prolyl cis-trans isomerase CYP26-2, chloroplastic OS=Arabidopsis thaliana OX=3702 GN=CYP26-2 PE=2 SV=1	Peptidylprolyl isomerase OS=Erythranthe guttata OX=4155 GN=MIMGU_mgv1a009873mg PE=4 SV=1	O	Posttranslational modification, protein turnover, chaperones	PREDICTED: peptidyl-prolyl cis-trans isomerase CYP26-2, chloroplastic [Erythranthe guttata]	molecular function: catalytic activity (GO:0003824);; biological process: metabolic process (GO:0008152);; biological process: cellular process (GO:0009987)	--
c50069.graph_c0	13	0.94	16	1.2	21	1.62	73	4.49	78	5.6	66	5.06	9.87799e-05	1.27492	up	--	--	Cellular Component: integral component of membrane (GO:0016021);; Biological Process: transmembrane transport (GO:0055085);;	K24139|4.4e-61|oeu:111376321|K24139 auxin efflux carrier family protein | (RefSeq) protein PIN-LIKES 7	[S]	Function unknown	Membrane transport protein;; Membrane transport protein	Protein PIN-LIKES 7 OS=Arabidopsis thaliana OX=3702 GN=PILS7 PE=2 SV=1	Uncharacterized protein OS=Salvia splendens OX=180675 GN=Saspl_017553 PE=4 SV=1	S	Function unknown	hypothetical protein Saspl_017553 [Salvia splendens]	cellular component: membrane (GO:0016020);; cellular component: membrane part (GO:0044425);; biological process: localization (GO:0051179)	--
c59240.graph_c0	7	0.15	6	0.13	2	0.05	21	0.37	39	0.81	34	0.78	0.001135	1.22565	up	[R]	General function prediction only	Biological Process: defense response (GO:0006952);; Molecular Function: ADP binding (GO:0043531);;	K13457|1.2e-301|sind:105174840|K13457 disease resistance protein RPM1 | (RefSeq) disease resistance protein RPM1-like	[T]	Signal transduction mechanisms	NB-ARC domain;; Rx N-terminal domain;; Leucine rich repeat	Disease resistance protein RPM1 OS=Arabidopsis thaliana OX=3702 GN=RPM1 PE=1 SV=1	Uncharacterized protein OS=Erythranthe guttata OX=4155 GN=MIMGU_mgv1a021128mg PE=4 SV=1	T	Signal transduction mechanisms	PREDICTED: disease resistance protein RPM1-like [Erythranthe guttata]	biological process: response to stimulus (GO:0050896);; molecular function: binding (GO:0005488)	Plant-pathogen interaction (ko04626)
c50100.graph_c1	104	2.75	69	2.09	93	2.57	20	0.55	13	0.89	10	0.7	1.97759e-12	-2.27894	down	--	--	Molecular Function: protein binding (GO:0005515);; Biological Process: biological_process (GO:0008150);; Biological Process: tissue development (GO:0009888);; Biological Process: meristem maintenance (GO:0010073);; Cellular Component: integral component of membrane (GO:0016021);; Biological Process: multicellular organismal process (GO:0032501);; Biological Process: developmental process (GO:0032…	--	[R]	General function prediction only	Leucine rich repeat;; Leucine Rich Repeat;; Leucine rich repeat N-terminal domain;; Leucine Rich Repeat;; Leucine rich repeat;; Leucine Rich repeats (2 copies);; Leucine Rich repeat;; Leucine Rich Repeat;; Leucine rich repeat;; Leucine Rich Repeat	Receptor-like protein 6 OS=Arabidopsis thaliana OX=3702 GN=RLP6 PE=3 SV=1	LRR-containing protein OS=Handroanthus impetiginosus OX=429701 GN=CDL12_15854 PE=4 SV=1	S	Function unknown	receptor-like protein 12 [Sesamum indicum]	molecular function: binding (GO:0005488);; biological process: developmental process (GO:0032502);; biological process: multicellular organismal process (GO:0032501);; biological process: single-organism process (GO:0044699);; cellular component: membrane (GO:0016020);; cellular component: membrane part (GO:0044425)	--
c32599.graph_c0	17	4.13	23	5.7	19	4.9	12	2.7	4	1.03	4	1.11	0.00466699	-1.06636	down	--	--	--	--	--	--	--	--	--	--	--	--	--	--
c63005.graph_c0	123	3.72	88	3.92	65	2.08	257	13.79	195	10.63	197	11.09	0.00233977	0.747616	up	--	--	--	--	--	--	--	Ribosomal protein S4, mitochondrial OS=Arabidopsis thaliana OX=3702 GN=RPS4 PE=1 SV=2	--	--	--	--	--	--
c48521.graph_c0	29	1.57	14	0.8	28	1.66	106	4.96	65	3.6	83	5.05	0.0013594	1.05136	up	--	--	--	--	--	--	--	--	--	--	--	--	--	--
c48852.graph_c0	38	4.02	32	3.53	25	2.84	65	6.08	183	19.77	70	8.27	0.00984398	0.927074	up	--	--	Molecular Function: hydrolase activity (GO:0016787);;	K14493|5.0e-63|sind:105165262|K14493 gibberellin receptor GID1 [EC:3.-.-.-] | (RefSeq) gibberellin receptor GID1B-like	[V]	Defense mechanisms	alpha/beta hydrolase fold	Gibberellin receptor GID1B OS=Arabidopsis thaliana OX=3702 GN=GID1B PE=1 SV=1	Gibberellin receptor GID1 OS=Salvia splendens OX=180675 GN=GID1 PE=3 SV=1	V	Defense mechanisms	gibberellin receptor GID1 [Salvia splendens]	molecular function: catalytic activity (GO:0003824)	Plant hormone signal transduction (ko04075)
c64447.graph_c1	116	5.85	77	5.88	139	10.26	248	8.9	943	60.12	407	24.25	0.000487849	1.25035	up	--	--	Molecular Function: zinc ion transmembrane transporter activity (GO:0005385);; Cellular Component: integral component of membrane (GO:0016021);;	K14709|8.6e-80|sind:105178589|K14709 solute carrier family 39 (zinc transporter), member 1/2/3 | (RefSeq) zinc transporter 8-like	[P]	Inorganic ion transport and metabolism	ZIP Zinc transporter;; ZIP Zinc transporter	Zinc transporter 8 OS=Oryza sativa subsp. japonica OX=39947 GN=ZIP8 PE=2 SV=1	Solute carrier family 39 (Zinc transporter), member 1/2/3 OS=Salvia splendens OX=180675 GN=SLC39A1_2_3 PE=3 SV=1	P	Inorganic ion transport and metabolism	zinc transporter 8-like [Sesamum indicum]	molecular function: transporter activity (GO:0005215);; biological process: localization (GO:0051179);; cellular component: membrane (GO:0016020);; cellular component: membrane part (GO:0044425)	--
c50465.graph_c0	60	3.49	102	6.22	92	5.86	56	2.82	37	2.17	40	2.59	0.000394498	-1.07877	down	--	--	Molecular Function: UDP-glycosyltransferase activity (GO:0008194);;	K12356|1.0e-158|sind:105176179|K12356 coniferyl-alcohol glucosyltransferase [EC:2.4.1.111] | (RefSeq) anthocyanidin 3-O-glucosyltransferase 5-like	[GC]	--	UDP-glucoronosyl and UDP-glucosyl transferase	Anthocyanidin 3-O-glucosyltransferase 5 OS=Manihot esculenta OX=3983 GN=GT5 PE=2 SV=1	Glycosyltransferase OS=Handroanthus impetiginosus OX=429701 GN=CDL12_04194 PE=3 SV=1	--	--	UDP-glucuronosyl and UDP-glucosyl transferase [Handroanthus impetiginosus]	molecular function: catalytic activity (GO:0003824)	Phenylpropanoid biosynthesis (ko00940)
c38517.graph_c0	716	68.46	1146	114.23	828	85.91	664	55.74	428	41.64	792	84.71	0.00106551	-0.811856	down	--	--	--	K11855|8.4e-14|bvg:104906049|K11855 ubiquitin carboxyl-terminal hydrolase 36/42 [EC:3.4.19.12] | (RefSeq) ubiquitin carboxyl-terminal hydrolase 36	--	--	Hydrophobic seed protein;; Probable lipid transfer;; Protease inhibitor/seed storage/LTP family	Putative lipid-binding protein At4g00165 OS=Arabidopsis thaliana OX=3702 GN=At4g00165 PE=2 SV=1	AAI domain-containing protein OS=Solanum lycopersicum OX=4081 GN=101245586 PE=4 SV=1	S	Function unknown	alpha amylase inhibitor/lipid-transfer/seed storage superfamily protein precursor [Solanum lycopersicum]	--	--
c48780.graph_c0	61	15.11	35	9	62	16.12	150	35.1	180	48.7	131	37.73	0.00321765	0.904411	up	--	--	Biological Process: response to water (GO:0009415);;	--	--	--	Dehydrin	--	--	--	--	--	biological process: response to stimulus (GO:0050896)	--
c64836.graph_c0	16	0.98	12	0.79	10	0.68	62	3.29	61	3.42	24	1.98	0.00653827	0.990963	up	--	--	--	--	--	--	--	--	Envelope-like protein (Fragment) OS=Glycine max OX=3847 PE=4 SV=1	L	Replication, recombination and repair	uncharacterized protein LOC112092857 [Morus notabilis]	--	--
c55567.graph_c1	77	5.08	40	2.77	81	5.87	265	14.95	407	27.04	187	13.72	0.000170642	1.25939	up	[J]	Translation, ribosomal structure and biogenesis	Molecular Function: translation release factor activity (GO:0003747);;	K03265|5.7e-124|sind:105176371|K03265 peptide chain release factor subunit 1 | (RefSeq) eukaryotic peptide chain release factor subunit 1-3	[J]	Translation, ribosomal structure and biogenesis	eRF1 domain 3;; eRF1 domain 2	Eukaryotic peptide chain release factor subunit 1-2 OS=Brassica oleracea var. botrytis OX=3715 GN=ERF1-2 PE=1 SV=1	Peptide chain release factor 1 (ERF1) OS=Handroanthus impetiginosus OX=429701 GN=CDL12_20833 PE=3 SV=1	J	Translation, ribosomal structure and biogenesis	Peptide chain release factor 1 (eRF1) [Handroanthus impetiginosus]	molecular function: binding (GO:0005488);; biological process: metabolic process (GO:0008152);; biological process: cellular process (GO:0009987);; biological process: single-organism process (GO:0044699);; biological process: cellular component organization or biogenesis (GO:0071840)	mRNA surveillance pathway (ko03015)
c62444.graph_c0	715	36.63	685	37.5	593	32.95	689	30.81	436	22.15	434	25.07	0.000437683	-0.704483	down	[P]	Inorganic ion transport and metabolism	Molecular Function: inositol-1,4-bisphosphate 1-phosphatase activity (GO:0004441);; Biological Process: inositol phosphate dephosphorylation (GO:0046855);;	K01082|2.8e-169|sind:105175449|K01082 3'(2'), 5'-bisphosphate nucleotidase [EC:3.1.3.7] | (RefSeq) putative PAP-specific phosphatase, mitochondrial isoform X1	[FP]	--	Inositol monophosphatase family	Putative PAP-specific phosphatase, mitochondrial OS=Arabidopsis thaliana OX=3702 GN=At4g05090 PE=2 SV=1	Salt-sensitive 3'-phosphoadenosine-5'-phosphatase HAL2/SAL1 OS=Handroanthus impetiginosus OX=429701 GN=CDL12_08756 PE=3 SV=1	--	--	PREDICTED: putative PAP-specific phosphatase, mitochondrial [Erythranthe guttata]	molecular function: catalytic activity (GO:0003824);; biological process: metabolic process (GO:0008152);; biological process: cellular process (GO:0009987);; biological process: single-organism process (GO:0044699)	Sulfur metabolism (ko00920)
c56756.graph_c1	15172	1221.92	20162	1628.68	15955	1338.26	17492	1244.75	12046	974.39	13039	1138.08	0.000602952	-0.63424	down	[V]	Defense mechanisms	Molecular Function: molecular_function (GO:0003674);; Molecular Function: catalytic activity (GO:0003824);; Molecular Function: peroxidase activity (GO:0004601);; Cellular Component: cellular_component (GO:0005575);; Cellular Component: extracellular region (GO:0005576);; Cellular Component: intracellular (GO:0005622);; Cellular Component: obsolete cell (GO:0005623);; Cellular Component: cytoplas…	K03386|8.7e-37|dzi:111311665|K03386 peroxiredoxin 2/4 [EC:1.11.1.24] | (RefSeq) 2-Cys peroxiredoxin BAS1, chloroplastic-like isoform X1	[O]	Posttranslational modification, protein turnover, chaperones	C-terminal domain of 1-Cys peroxiredoxin;; AhpC/TSA family	2-Cys peroxiredoxin BAS1-like, chloroplastic OS=Arabidopsis thaliana OX=3702 GN=At5g06290 PE=2 SV=3	Thioredoxin domain-containing protein OS=Erythranthe guttata OX=4155 GN=MIMGU_mgv1a012041mg PE=4 SV=1	O	Posttranslational modification, protein turnover, chaperones	PREDICTED: 2-Cys peroxiredoxin BAS1, chloroplastic-like [Erythranthe guttata]	molecular function: catalytic activity (GO:0003824);; molecular function: antioxidant activity (GO:0016209);; biological process: metabolic process (GO:0008152);; biological process: cellular process (GO:0009987);; biological process: single-organism process (GO:0044699);; biological process: response to stimulus (GO:0050896);; biological process: detoxification (GO:0098754);; cellular component:…	--
c62934.graph_c0	827	32.52	663	27.19	640	28.58	1983	69.24	1461	63.39	1114	48.58	0.00542311	0.627481	up	--	--	Cellular Component: integral component of membrane (GO:0016021);; Biological Process: lipid storage (GO:0019915);;	K19365|8.5e-148|sind:105167338|K19365 seipin | (RefSeq) seipin-2	[S]	Function unknown	Putative adipose-regulatory protein (Seipin)	Seipin-2 OS=Arabidopsis thaliana OX=3702 GN=SEI2 PE=2 SV=1	Uncharacterized protein OS=Handroanthus impetiginosus OX=429701 GN=CDL12_20757 PE=4 SV=1	S	Function unknown	hypothetical protein CDL12_20757 [Handroanthus impetiginosus]	cellular component: membrane (GO:0016020);; cellular component: membrane part (GO:0044425);; biological process: localization (GO:0051179);; biological process: biological regulation (GO:0065007)	--
c54078.graph_c1	390	22.38	273	16.61	223	14.13	210	10.41	135	7.73	210	13.36	6.88383e-05	-0.949571	down	--	--	Biological Process: reproduction (GO:0000003);; Cellular Component: plant-type vacuole (GO:0000325);; Biological Process: regionalization (GO:0003002);; Biological Process: developmental process involved in reproduction (GO:0003006);; Molecular Function: molecular_function (GO:0003674);; Molecular Function: catalytic activity (GO:0003824);; Molecular Function: protein kinase activity (GO:0004672)…	--	--	--	Leucine rich repeat;; Leucine Rich repeats (2 copies);; Leucine Rich Repeat;; Leucine Rich repeat	--	--	T	Signal transduction mechanisms	--	biological process: reproduction (GO:0000003);; cellular component: cell (GO:0005623);; cellular component: organelle (GO:0043226);; cellular component: cell part (GO:0044464);; biological process: multicellular organismal process (GO:0032501);; biological process: developmental process (GO:0032502);; biological process: single-organism process (GO:0044699);; biological process: reproductive proc…	--
c65610.graph_c0	104	3.15	102	3.02	93	3.47	219	4.48	160	3.84	286	7.92	0.00853946	0.6547	up	--	--	Molecular Function: protein dimerization activity (GO:0046983);;	K14007|6.7e-54|obr:102710266|K14007 protein transport protein SEC24 | (RefSeq) protein transport protein Sec24-like At3g07100	--	--	Protein of unknown function (DUF 659);; hAT family C-terminal dimerisation region	--	Uncharacterized protein (Fragment) OS=Eutrema salsugineum OX=72664 GN=EUTSA_v10012177mg PE=4 SV=1	S	Function unknown	PREDICTED: uncharacterized protein LOC109155351 [Ipomoea nil]	molecular function: binding (GO:0005488)	Protein processing in endoplasmic reticulum (ko04141)
c62973.graph_c0	206	6.31	92	2.98	138	4.74	682	19.62	603	18.12	234	8.3	0.0022217	1.0266	up	--	--	Molecular Function: protein serine/threonine phosphatase activity (GO:0004722);; Molecular Function: metal ion binding (GO:0046872);;	K14497|4.9e-150|sind:105161886|K14497 protein phosphatase 2C [EC:3.1.3.16] | (RefSeq) probable protein phosphatase 2C 50	[T]	Signal transduction mechanisms	Protein phosphatase 2C;; Protein phosphatase 2C	Protein phosphatase 2C 7 OS=Arabidopsis thaliana OX=3702 GN=HAB2 PE=1 SV=2	Protein-serine/threonine phosphatase OS=Salvia splendens OX=180675 GN=PP2C PE=3 SV=1	T	Signal transduction mechanisms	protein phosphatase 2C [Salvia splendens]	molecular function: catalytic activity (GO:0003824);; biological process: metabolic process (GO:0008152);; biological process: cellular process (GO:0009987);; molecular function: binding (GO:0005488)	MAPK signaling pathway - plant (ko04016);; Plant hormone signal transduction (ko04075)
c59459.graph_c0	15048	464.81	16118	524.29	14765	503.1	14856	393.12	11128	343.77	11370	388.66	2.5397e-05	-0.673213	down	[G]	Carbohydrate transport and metabolism	Cellular Component: integral component of membrane (GO:0016021);; Molecular Function: transmembrane transporter activity (GO:0022857);;	K03319|9.3e-120|sly:101263662|K03319 divalent anion:Na+ symporter, DASS family | (RefSeq) dicarboxylate transporter 2.1, chloroplastic-like	--	--	Sodium:sulfate symporter transmembrane region;; Citrate transporter	Dicarboxylate transporter 1, chloroplastic OS=Arabidopsis thaliana OX=3702 GN=DIT1 PE=1 SV=1	Uncharacterized protein OS=Handroanthus impetiginosus OX=429701 GN=CDL12_15036 PE=3 SV=1	P	Inorganic ion transport and metabolism	hypothetical protein CDL12_15036 [Handroanthus impetiginosus]	cellular component: membrane (GO:0016020);; cellular component: membrane part (GO:0044425);; molecular function: transporter activity (GO:0005215);; biological process: localization (GO:0051179)	--
c65570.graph_c1	151	4.01	84	1.67	105	2.96	330	5.05	241	4.73	233	5.17	0.00561804	0.721985	up	[K]	Transcription	Molecular Function: DNA binding (GO:0003677);; Molecular Function: DNA-directed 5'-3' RNA polymerase activity (GO:0003899);; Biological Process: transcription, DNA-templated (GO:0006351);; Cellular Component: integral component of membrane (GO:0016021);;	K16250|0.0e+00|oeu:111392206|K16250 DNA-directed RNA polymerase IV subunit 1 [EC:2.7.7.6] | (RefSeq) DNA-directed RNA polymerase IV subunit 1 isoform X1	[K]	Transcription	RNA polymerase Rpb1, domain 2;; RNA polymerase Rpb1, domain 3;; RNA polymerase Rpb1, domain 1;; RNA polymerase Rpb1, domain 4;; RNA polymerase Rpb1, domain 5;; Protein of unknown function (DUF3223)	DNA-directed RNA polymerase IV subunit 1 OS=Arabidopsis thaliana OX=3702 GN=NRPD1 PE=1 SV=1	DNA-directed RNA polymerase subunit OS=Salvia splendens OX=180675 GN=NRPD1 PE=3 SV=1	K	Transcription	DNA-directed RNA polymerase IV subunit 1 [Salvia splendens]	molecular function: binding (GO:0005488);; molecular function: catalytic activity (GO:0003824);; biological process: metabolic process (GO:0008152);; biological process: cellular process (GO:0009987);; cellular component: membrane (GO:0016020);; cellular component: membrane part (GO:0044425)	--
c64009.graph_c0	41	0.54	54	0.75	80	1.15	225	2.45	167	2.17	117	1.65	0.00955974	0.835835	up	[S]	Function unknown	Molecular Function: DNA helicase activity (GO:0003678);; Molecular Function: ATP binding (GO:0005524);;	K10875|6.6e-250|oeu:111405477|K10875 DNA repair and recombination protein RAD54 and RAD54-like protein [EC:3.6.4.-] | (RefSeq) SNF2 domain-containing protein CLASSY 4-like	[L]	Replication, recombination and repair	SNF2 family N-terminal domain;; Helicase conserved C-terminal domain;; Type III restriction enzyme, res subunit	SNF2 domain-containing protein CLASSY 3 OS=Arabidopsis thaliana OX=3702 GN=CLSY3 PE=1 SV=1	DNA repair protein, SNF2 family OS=Handroanthus impetiginosus OX=429701 GN=CDL12_19426 PE=4 SV=1	L	Replication, recombination and repair	DNA repair protein, SNF2 family [Handroanthus impetiginosus]	molecular function: catalytic activity (GO:0003824);; biological process: cellular process (GO:0009987);; biological process: cellular component organization or biogenesis (GO:0071840);; molecular function: binding (GO:0005488)	Homologous recombination (ko03440)
c61161.graph_c0	758	29.71	845	33.88	859	36.9	2131	69.58	1617	61.11	1816	75.8	9.37091e-05	0.713786	up	[GI]	--	Molecular Function: enzyme inhibitor activity (GO:0004857);; Cellular Component: integral component of membrane (GO:0016021);; Molecular Function: pectinesterase activity (GO:0030599);; Biological Process: cell wall modification (GO:0042545);; Molecular Function: aspartyl esterase activity (GO:0045330);; Biological Process: pectin catabolic process (GO:0045490);;	K01051|3.9e-154|sind:105163103|K01051 pectinesterase [EC:3.1.1.11] | (RefSeq) pectinesterase	--	--	Pectinesterase;; Plant invertase/pectin methylesterase inhibitor	Probable pectinesterase/pectinesterase inhibitor 61 OS=Arabidopsis thaliana OX=3702 GN=PME61 PE=2 SV=1	Pectinesterase OS=Handroanthus impetiginosus OX=429701 GN=CDL12_25184 PE=3 SV=1	I	Lipid transport and metabolism	probable pectinesterase/pectinesterase inhibitor 61 [Sesamum indicum]	molecular function: molecular function regulator (GO:0098772);; biological process: biological regulation (GO:0065007);; cellular component: membrane (GO:0016020);; cellular component: membrane part (GO:0044425);; molecular function: catalytic activity (GO:0003824);; biological process: cellular process (GO:0009987);; biological process: cellular component organization or biogenesis (GO:0071840);…	Pentose and glucuronate interconversions (ko00040)
c60316.graph_c0	341	21.76	372	25.39	305	22.21	1397	77.71	1314	84.45	710	51.83	7.29104e-06	1.17266	up	[QV]	--	Molecular Function: monooxygenase activity (GO:0004497);; Molecular Function: iron ion binding (GO:0005506);; Molecular Function: oxidoreductase activity, acting on paired donors, with incorporation or reduction of molecular oxygen (GO:0016705);; Molecular Function: heme binding (GO:0020037);;	K20667|6.5e-169|sind:105170203|K20667 beta-amyrin 28-monooxygenase [EC:1.14.14.126] | (RefSeq) beta-amyrin 28-oxidase	[QI]	--	Cytochrome P450	Beta-amyrin 28-monooxygenase OS=Medicago truncatula OX=3880 GN=CYP716A12 PE=1 SV=1	Cytochrome P450 CYP716D20 OS=Plectranthus barbatus OX=41228 PE=2 SV=1	Q	Secondary metabolites biosynthesis, transport and catabolism	cytochrome P450 CYP716D20 [Plectranthus barbatus]	molecular function: catalytic activity (GO:0003824);; biological process: metabolic process (GO:0008152);; biological process: single-organism process (GO:0044699);; molecular function: binding (GO:0005488)	--
c51398.graph_c0	42	1.99	70	3.48	53	2.88	25	1.02	31	1.52	29	1.53	0.00127973	-1.03027	down	--	--	--	--	--	--	--	--	--	--	--	--	--	--
c59867.graph_c0	1333	44.62	614	21.43	1437	49.27	2854	75.59	3412	105.95	2747	94.26	0.00858695	0.796646	up	[O]	Posttranslational modification, protein turnover, chaperones	Cellular Component: integral component of membrane (GO:0016021);;	--	--	--	--	Probable zinc metallopeptidase EGY3, chloroplastic OS=Arabidopsis thaliana OX=3702 GN=EGY3 PE=1 SV=1	Uncharacterized protein OS=Salvia splendens OX=180675 GN=Saspl_040945 PE=4 SV=1	M	Cell wall/membrane/envelope biogenesis	hypothetical protein Saspl_040945 [Salvia splendens]	cellular component: membrane (GO:0016020);; cellular component: membrane part (GO:0044425)	--
c54274.graph_c0	23	1.12	31	1.54	20	1.06	99	3.87	53	2.6	60	3.01	0.0068494	0.857393	up	--	--	Molecular Function: DNA binding (GO:0003677);; Cellular Component: nucleus (GO:0005634);;	K09422|4.3e-131|sind:105172205|K09422 transcription factor MYB, plant | (RefSeq) transcription factor GAMYB	[K]	Transcription	Myb-like DNA-binding domain	Transcription factor GAMYB OS=Oryza sativa subsp. indica OX=39946 GN=GAM1 PE=2 SV=1	MYB-related transcription factor OS=Salvia miltiorrhiza OX=226208 GN=MYB80 PE=2 SV=1	K	Transcription	MYB-related transcription factor [Salvia miltiorrhiza]	molecular function: binding (GO:0005488);; cellular component: cell (GO:0005623);; cellular component: organelle (GO:0043226);; cellular component: cell part (GO:0044464)	--
c54551.graph_c4	33675	2165.05	36393	2468.18	34041	2405.1	14060	806.5	11596	757.69	11384	810.57	8.25497e-30	-1.80796	down	--	--	Cellular Component: integral component of membrane (GO:0016021);;	K14332|5.0e-57|sind:105170042|K14332 photosystem I subunit PsaO | (RefSeq) photosystem I subunit O	--	--	--	Photosystem I subunit O OS=Arabidopsis thaliana OX=3702 GN=PSAO PE=1 SV=1	Photosystem I subunit PsaO OS=Salvia splendens OX=180675 GN=psaO PE=4 SV=1	S	Function unknown	photosystem I subunit PsaO [Salvia splendens]	cellular component: membrane (GO:0016020);; cellular component: membrane part (GO:0044425)	Photosynthesis (ko00195)
c40940.graph_c0	0	0	0	0	0	0	249	31.71	417	59.87	424	69.46	1.29481e-43	4.81071	up	--	--	--	--	--	--	--	--	--	--	--	--	--	--
c57337.graph_c1	113	11.33	139	13.58	125	13.07	93	7.31	52	5.13	78	8.27	9.23951e-05	-1.01605	down	--	--	--	--	--	--	--	--	Uncharacterized protein OS=Erythranthe guttata OX=4155 GN=MIMGU_mgv1a012015mg PE=3 SV=1	--	--	protein ABIL4 [Sesamum indicum]	--	--
c58015.graph_c0	1850	69.86	2361	91.36	1858	78.33	1899	60.27	1152	44.34	1375	58.19	3.6975e-05	-0.806065	down	[O]	Posttranslational modification, protein turnover, chaperones	Biological Process: protein peptidyl-prolyl isomerization (GO:0000413);; Molecular Function: molecular_function (GO:0003674);; Molecular Function: peptidyl-prolyl cis-trans isomerase activity (GO:0003755);; Molecular Function: catalytic activity (GO:0003824);; Cellular Component: cellular_component (GO:0005575);; Cellular Component: intracellular (GO:0005622);; Cellular Component: obsolete cell (…	--	--	--	Cyclophilin type peptidyl-prolyl cis-trans isomerase/CLD	Peptidyl-prolyl cis-trans isomerase CYP37, chloroplastic OS=Arabidopsis thaliana OX=3702 GN=CYP37 PE=1 SV=3	Peptidylprolyl isomerase OS=Salvia splendens OX=180675 GN=Saspl_033733 PE=4 SV=1	O	Posttranslational modification, protein turnover, chaperones	peptidyl-prolyl cis-trans isomerase CYP37, chloroplastic [Sesamum indicum]	biological process: metabolic process (GO:0008152);; biological process: cellular process (GO:0009987);; molecular function: catalytic activity (GO:0003824);; cellular component: cell (GO:0005623);; cellular component: cell part (GO:0044464);; cellular component: organelle (GO:0043226);; cellular component: organelle part (GO:0044422);; cellular component: membrane (GO:0016020)	--
c63993.graph_c0	24	0.49	22	0.79	33	0.67	72	1.22	58	1.14	189	4.49	0.0045234	1.02363	up	[K]	Transcription	Molecular Function: DNA binding (GO:0003677);; Molecular Function: DNA-directed 5'-3' RNA polymerase activity (GO:0003899);; Biological Process: transcription, DNA-templated (GO:0006351);;	K10908|3.9e-275|sind:105155408|K10908 DNA-directed RNA polymerase, mitochondrial [EC:2.7.7.6] | (RefSeq) DNA-directed RNA polymerase 3, chloroplastic	[KL]	--	DNA-directed RNA polymerase N-terminal;; DNA-dependent RNA polymerase	DNA-directed RNA polymerase 3A, chloroplastic OS=Nicotiana tabacum OX=4097 GN=RPOT3-SYL PE=3 SV=1	DNA-directed RNA polymerase OS=Salvia splendens OX=180675 GN=POLRMT PE=3 SV=1	K	Transcription	DNA-directed RNA polymerase, mitochondrial [Salvia splendens]	molecular function: binding (GO:0005488);; molecular function: catalytic activity (GO:0003824);; biological process: metabolic process (GO:0008152);; biological process: cellular process (GO:0009987)	--
c63864.graph_c0	7962	340.33	6066	268.36	6833	310.4	25421	885.43	21338	981.49	14982	689.03	6.09351e-06	1.0423	up	--	--	Biological Process: response to stress (GO:0006950);; Biological Process: biological_process (GO:0008150);; Biological Process: response to external stimulus (GO:0009605);; Biological Process: response to extracellular stimulus (GO:0009991);; Cellular Component: integral component of membrane (GO:0016021);; Biological Process: response to nutrient levels (GO:0031667);; Biological Process: respons…	--	--	--	Conserved in the green lineage and diatoms 27	Protein CONSERVED IN THE GREEN LINEAGE AND DIATOMS 27, chloroplastic OS=Arabidopsis thaliana OX=3702 GN=CGLD27 PE=2 SV=1	Uncharacterized protein OS=Salvia splendens OX=180675 GN=Saspl_007609 PE=4 SV=1	S	Function unknown	hypothetical protein Saspl_007609 [Salvia splendens]	biological process: response to stimulus (GO:0050896);; cellular component: membrane (GO:0016020);; cellular component: membrane part (GO:0044425)	--
c55570.graph_c0	16	0.51	9	0.38	29	1.07	120	3.52	242	8.25	122	4.52	2.29325e-06	1.71887	up	--	--	Molecular Function: UDP-glycosyltransferase activity (GO:0008194);;	K13496|5.5e-149|vvi:100248767|K13496 UDP-glucosyltransferase 73C [EC:2.4.1.-] | (RefSeq) UDP-glycosyltransferase 73C2	[GC]	--	UDP-glucoronosyl and UDP-glucosyl transferase	UDP-glycosyltransferase 73D1 OS=Arabidopsis thaliana OX=3702 GN=UGT73D1 PE=3 SV=1	Glycosyltransferase OS=Salvia splendens OX=180675 GN=UGT73C PE=3 SV=1	--	--	UDP-glycosyltransferase 73D1 [Sesamum indicum]	molecular function: catalytic activity (GO:0003824)	Zeatin biosynthesis (ko00908)
c40414.graph_c0	126	20.72	155	26.15	106	18.64	311	46.03	248	42.1	250	46.23	0.0027385	0.617928	up	--	--	--	--	--	--	--	--	Uncharacterized protein OS=Salvia splendens OX=180675 GN=Saspl_006943 PE=4 SV=1	--	--	hypothetical protein Saspl_006943 [Salvia splendens]	--	--
c40758.graph_c0	591	18.28	963	31.35	654	22.31	583	15.44	373	11.55	540	18.48	0.000147321	-0.870117	down	[C]	Energy production and conversion	Molecular Function: isocitrate lyase activity (GO:0004451);; Biological Process: carboxylic acid metabolic process (GO:0019752);; Molecular Function: metal ion binding (GO:0046872);;	K01637|1.7e-312|sind:105178507|K01637 isocitrate lyase [EC:4.1.3.1] | (RefSeq) isocitrate lyase	[C]	Energy production and conversion	Isocitrate lyase family;; Phosphoenolpyruvate phosphomutase	Isocitrate lyase OS=Gossypium hirsutum OX=3635 PE=2 SV=1	Isocitrate lyase OS=Handroanthus impetiginosus OX=429701 GN=CDL12_08985 PE=3 SV=1	C	Energy production and conversion	Isocitrate lyase [Handroanthus impetiginosus]	molecular function: catalytic activity (GO:0003824);; biological process: metabolic process (GO:0008152);; biological process: cellular process (GO:0009987);; biological process: single-organism process (GO:0044699);; molecular function: binding (GO:0005488)	Glyoxylate and dicarboxylate metabolism (ko00630);; Carbon metabolism (ko01200)
c48451.graph_c0	2698	226.13	4640	406.15	3215	294.07	2807	206.02	2283	194.3	2940	274.76	0.00115639	-0.71937	down	[J]	Translation, ribosomal structure and biogenesis	Molecular Function: structural constituent of ribosome (GO:0003735);; Cellular Component: ribosome (GO:0005840);; Biological Process: translation (GO:0006412);;	K02871|2.5e-50|sind:105176920|K02871 large subunit ribosomal protein L13 | (RefSeq) 50S ribosomal protein L13, chloroplastic	[J]	Translation, ribosomal structure and biogenesis	Ribosomal protein L13	50S ribosomal protein L13, chloroplastic OS=Arabidopsis thaliana OX=3702 GN=RPL13 PE=2 SV=1	Large subunit ribosomal protein L13 OS=Salvia splendens OX=180675 GN=RP-L13 PE=3 SV=1	J	Translation, ribosomal structure and biogenesis	large subunit ribosomal protein L13 [Salvia splendens]	molecular function: structural molecule activity (GO:0005198);; cellular component: cell (GO:0005623);; cellular component: macromolecular complex (GO:0032991);; cellular component: organelle (GO:0043226);; cellular component: cell part (GO:0044464);; biological process: metabolic process (GO:0008152);; biological process: cellular process (GO:0009987)	Ribosome (ko03010)
c45137.graph_c0	9	2.55	11	3.16	8	2.37	63	16.79	36	10.87	35	11.44	0.000449071	1.24004	up	--	--	Molecular Function: protein kinase activity (GO:0004672);; Molecular Function: calcium ion binding (GO:0005509);; Molecular Function: ATP binding (GO:0005524);;	K02183|3.1e-16|pda:113462379|K02183 calmodulin | (RefSeq) calmodulin-1-like	--	--	EF hand;; EF hand;; EF-hand domain pair;; EF-hand domain	Polcalcin Cup a 4 OS=Hesperocyparis arizonica OX=49011 PE=1 SV=1	Uncharacterized protein OS=Salvia splendens OX=180675 GN=Saspl_020201 PE=4 SV=1	T	Signal transduction mechanisms	hypothetical protein Saspl_020201 [Salvia splendens]	molecular function: catalytic activity (GO:0003824);; biological process: metabolic process (GO:0008152);; biological process: cellular process (GO:0009987);; molecular function: binding (GO:0005488)	MAPK signaling pathway - plant (ko04016);; Phosphatidylinositol signaling system (ko04070);; Plant-pathogen interaction (ko04626)
c62397.graph_c0	52329	1715.96	54144	1829.07	50993	1844.93	31369	899.28	26487	903.7	20218	721.13	7.34259e-11	-1.3066	down	--	--	Cellular Component: photosystem I reaction center (GO:0009538);; Biological Process: photosynthesis (GO:0015979);;	K02693|1.3e-40|sind:105165695|K02693 photosystem I subunit IV | (RefSeq) photosystem I reaction center subunit IV A, chloroplastic	--	--	Photosystem I reaction centre subunit IV / PsaE	Photosystem I reaction center subunit IV A, chloroplastic OS=Nicotiana sylvestris OX=4096 GN=PSAEA PE=1 SV=1	Uncharacterized protein OS=Handroanthus impetiginosus OX=429701 GN=CDL12_09607 PE=3 SV=1	S	Function unknown	hypothetical protein CDL12_09607 [Handroanthus impetiginosus]	cellular component: cell (GO:0005623);; cellular component: membrane (GO:0016020);; cellular component: macromolecular complex (GO:0032991);; cellular component: membrane part (GO:0044425);; cellular component: cell part (GO:0044464);; biological process: metabolic process (GO:0008152);; biological process: cellular process (GO:0009987)	Photosynthesis (ko00195)
c49340.graph_c0	72851	5713.41	71613	5871.34	66849	5719.18	44785	3063.89	34106	2715.82	28130	2461.24	2.83946e-11	-1.28889	down	--	--	Biological Process: response to light stimulus (GO:0009416);; Cellular Component: photosystem I (GO:0009522);; Cellular Component: photosystem II (GO:0009523);; Cellular Component: chloroplast thylakoid membrane (GO:0009535);; Biological Process: photosynthesis, light harvesting in photosystem I (GO:0009768);; Cellular Component: integral component of membrane (GO:0016021);; Molecular Function: c…	K08908|2.5e-144|nta:107831953|K08908 light-harvesting complex I chlorophyll a/b binding protein 2 | (RefSeq) chlorophyll a-b binding protein, chloroplastic	--	--	Chlorophyll A-B binding protein	Chlorophyll a-b binding protein, chloroplastic OS=Petunia hybrida OX=4102 PE=2 SV=1	Chlorophyll a-b binding protein, chloroplastic OS=Nicotiana tabacum OX=4097 GN=LOC107831953 PE=3 SV=1	C	Energy production and conversion	PREDICTED: chlorophyll a-b binding protein, chloroplastic [Nicotiana tabacum]	biological process: response to stimulus (GO:0050896);; cellular component: cell (GO:0005623);; cellular component: membrane (GO:0016020);; cellular component: macromolecular complex (GO:0032991);; cellular component: membrane part (GO:0044425);; cellular component: cell part (GO:0044464);; cellular component: organelle (GO:0043226);; cellular component: organelle part (GO:0044422);; biological p…	Photosynthesis - antenna proteins (ko00196)
c65876.graph_c1	100	5.04	83	4.25	65	3.55	53	2.15	16	0.76	50	2.62	0.00102155	-1.09119	down	--	--	Cellular Component: integral component of membrane (GO:0016021);; Biological Process: recognition of pollen (GO:0048544);;	--	--	--	--	--	Uncharacterized protein OS=Handroanthus impetiginosus OX=429701 GN=CDL12_11613 PE=4 SV=1	S	Function unknown	PAN domain-containing protein At5g03700 [Sesamum indicum]	cellular component: membrane (GO:0016020);; cellular component: membrane part (GO:0044425);; biological process: reproduction (GO:0000003);; biological process: cellular process (GO:0009987);; biological process: reproductive process (GO:0022414);; biological process: multicellular organismal process (GO:0032501);; biological process: single-organism process (GO:0044699);; biological process: mul…	--
c65868.graph_c2	50643	3760.55	50185	3928.08	51805	4232.89	49507	3169.79	42969	3196.79	31631	2643.16	0.0024795	-0.64296	down	[F]	Nucleotide transport and metabolism	Molecular Function: ATP binding (GO:0005524);; Biological Process: carbohydrate metabolic process (GO:0005975);; Molecular Function: phosphoribulokinase activity (GO:0008974);;	K00855|6.0e-159|nsy:104236540|K00855 phosphoribulokinase [EC:2.7.1.19] | (RefSeq) phosphoribulokinase, chloroplastic-like	[TZ]	--	Phosphoribulokinase / Uridine kinase family	Phosphoribulokinase, chloroplastic OS=Triticum aestivum OX=4565 PE=2 SV=1	Phosphoribulokinase OS=Salvia splendens OX=180675 GN=PRK PE=3 SV=1	--	--	phosphoribulokinase [Salvia splendens]	molecular function: binding (GO:0005488);; biological process: metabolic process (GO:0008152);; molecular function: catalytic activity (GO:0003824);; biological process: cellular process (GO:0009987)	Carbon fixation in photosynthetic organisms (ko00710);; Carbon metabolism (ko01200)
c60581.graph_c1	127	7.44	162	10.24	106	6.79	91	5.28	103	6.98	108	8.83	0.00588982	-0.67418	down	--	--	--	--	--	--	--	--	E3 ubiquitin-protein ligase OS=Striga asiatica OX=4170 GN=STAS_24384 PE=4 SV=1	--	--	uncharacterized protein LOC116017606 [Ipomoea triloba]	--	--
c64981.graph_c0	312	6.8	261	5.85	172	3.62	670	12.13	556	11.78	526	13.05	0.000205816	0.78348	up	[G]	Carbohydrate transport and metabolism	Molecular Function: glycogen (starch) synthase activity (GO:0004373);;	K00703|0.0e+00|sind:105175683|K00703 starch synthase [EC:2.4.1.21] | (RefSeq) probable starch synthase 4, chloroplastic/amyloplastic	--	--	Starch synthase catalytic domain;; Glycosyltransferase Family 4;; Glycosyl transferase 4-like domain;; Glycosyl transferases group 1	Probable starch synthase 4, chloroplastic/amyloplastic OS=Arabidopsis thaliana OX=3702 GN=SS4 PE=1 SV=1	Uncharacterized protein OS=Salvia splendens OX=180675 GN=Saspl_014242 PE=3 SV=1	O	Posttranslational modification, protein turnover, chaperones	hypothetical protein Saspl_014242 [Salvia splendens]	molecular function: catalytic activity (GO:0003824)	Starch and sucrose metabolism (ko00500)
c57676.graph_c0	103	3.27	86	4	155	5.86	315	11.56	291	13.17	908	34.99	0.000761153	1.17326	up	[Q]	Secondary metabolites biosynthesis, transport and catabolism	Molecular Function: oxidoreductase activity (GO:0016491);; Molecular Function: metal ion binding (GO:0046872);;	K24028|4.9e-54|pda:103712793|K24028 salicylic acid 3-hydroxylase [EC:1.14.11.-] | (RefSeq) flavanone 3-dioxygenase 2-like	[QR]	--	non-haem dioxygenase in morphine synthesis N-terminal;; 2OG-Fe(II) oxygenase superfamily	Probable 2-oxoglutarate-dependent dioxygenase At5g05600 OS=Arabidopsis thaliana OX=3702 GN=At5g05600 PE=2 SV=1	Iron/ascorbate family oxidoreductase OS=Handroanthus impetiginosus OX=429701 GN=CDL12_25561 PE=3 SV=1	Q	Secondary metabolites biosynthesis, transport and catabolism	probable 2-oxoglutarate-dependent dioxygenase At3g111800 [Sesamum indicum]	molecular function: catalytic activity (GO:0003824);; biological process: metabolic process (GO:0008152);; biological process: single-organism process (GO:0044699);; molecular function: binding (GO:0005488)	--
c53687.graph_c0	171	9.46	178	10.49	119	6.95	103	4.9	103	5.52	72	4.66	9.45721e-05	-0.98369	down	[HR]	--	Cellular Component: integral component of membrane (GO:0016021);;	--	--	--	Alpha/beta hydrolase family;; alpha/beta hydrolase fold;; Serine aminopeptidase, S33	--	AB hydrolase-1 domain-containing protein OS=Erythranthe guttata OX=4155 GN=MIMGU_mgv1a008287mg PE=4 SV=1	S	Function unknown	PREDICTED: uncharacterized protein LOC105956761 [Erythranthe guttata]	cellular component: membrane (GO:0016020);; cellular component: membrane part (GO:0044425)	--
c52935.graph_c2	23	2.82	16	1.69	11	1.06	90	9.78	40	3.94	51	10.84	0.00315032	1.01871	up	--	--	--	--	--	--	--	--	--	--	--	--	--	--
c55429.graph_c2	142	15.07	206	25.2	94	13.88	56	6.54	21	3.41	53	8.16	2.13711e-07	-1.65667	down	--	--	Cellular Component: extracellular region (GO:0005576);; Cellular Component: cell wall (GO:0005618);; Biological Process: plant-type cell wall organization (GO:0009664);; Cellular Component: membrane (GO:0016020);;	K20628|1.8e-38|sind:105166984|K20628 expansin | (RefSeq) expansin-A2	--	--	Expansin C-terminal domain	Expansin-A4 OS=Arabidopsis thaliana OX=3702 GN=EXPA4 PE=1 SV=1	Expansin OS=Handroanthus impetiginosus OX=429701 GN=CDL12_26160 PE=3 SV=1	S	Function unknown	hypothetical protein CDL12_26160 [Handroanthus impetiginosus]	cellular component: extracellular region (GO:0005576);; cellular component: cell (GO:0005623);; cellular component: cell part (GO:0044464);; biological process: cellular process (GO:0009987);; biological process: cellular component organization or biogenesis (GO:0071840);; cellular component: membrane (GO:0016020)	--
c54578.graph_c1	12656	1602.62	11139	1506.07	11153	1532.18	6868	771.33	5586	709.66	4884	681.14	1.41661e-13	-1.32942	down	--	--	Molecular Function: calcium ion binding (GO:0005509);; Cellular Component: photosystem II oxygen evolving complex (GO:0009654);; Biological Process: photosynthesis (GO:0015979);; Cellular Component: extrinsic component of membrane (GO:0019898);;	K02717|1.7e-97|sind:105167423|K02717 photosystem II oxygen-evolving enhancer protein 2 | (RefSeq) oxygen-evolving enhancer protein 2-1, chloroplastic-like	--	--	PsbP	Oxygen-evolving enhancer protein 2, chloroplastic OS=Spinacia oleracea OX=3562 GN=PSBP PE=1 SV=1	23 kDa subunit of oxygen evolving system of photosystem II OS=Handroanthus impetiginosus OX=429701 GN=CDL12_06931 PE=3 SV=1	S	Function unknown	oxygen-evolving enhancer protein 2-1, chloroplastic-like [Sesamum indicum]	molecular function: binding (GO:0005488);; cellular component: cell (GO:0005623);; cellular component: membrane (GO:0016020);; cellular component: macromolecular complex (GO:0032991);; cellular component: membrane part (GO:0044425);; cellular component: cell part (GO:0044464);; biological process: metabolic process (GO:0008152);; biological process: cellular process (GO:0009987)	Photosynthesis (ko00195)
c58699.graph_c0	274	7.66	261	8.88	133	3.88	110	4.88	77	3.85	86	3.94	3.02412e-08	-1.43839	down	[O]	Posttranslational modification, protein turnover, chaperones	Cellular Component: extracellular space (GO:0005615);;	K13963|2.7e-101|oeu:111385355|K13963 serpin B | (RefSeq) serpin-ZX-like	[V]	Defense mechanisms	Serpin (serine protease inhibitor);; Reverse transcriptase-like	Serpin-ZXA OS=Oryza sativa subsp. japonica OX=39947 GN=Os03g0610650 PE=1 SV=1	SERPIN domain-containing protein OS=Salvia splendens OX=180675 GN=Saspl_042436 PE=3 SV=1	V	Defense mechanisms	hypothetical protein Saspl_042436 [Salvia splendens]	cellular component: extracellular region (GO:0005576);; cellular component: extracellular region part (GO:0044421)	--
c64950.graph_c0	2126	57	2439	67.66	2855	82.39	2459	58.36	1590	42.21	1362	40.19	0.00195456	-0.777222	down	[I]	Lipid transport and metabolism	Biological Process: fatty acid biosynthetic process (GO:0006633);; Cellular Component: integral component of membrane (GO:0016021);; Molecular Function: oxidoreductase activity, acting on paired donors, with oxidation of a pair of donors resulting in the reduction of molecular oxygen to two molecules of water (GO:0016717);;	K20416|5.8e-188|sind:105158379|K20416 palmitoyl-[glycerolipid] 7-desaturase [EC:1.14.19.42] | (RefSeq) palmitoyl-monogalactosyldiacylglycerol delta-7 desaturase, chloroplastic	[I]	Lipid transport and metabolism	Fatty acid desaturase	Palmitoyl-monogalactosyldiacylglycerol delta-7 desaturase, chloroplastic OS=Arabidopsis thaliana OX=3702 GN=ADS3 PE=1 SV=2	Stearoyl-CoA desaturase (Delta-9 desaturase) OS=Salvia splendens OX=180675 GN=SCD PE=3 SV=1	I	Lipid transport and metabolism	stearoyl-CoA desaturase (delta-9 desaturase) [Salvia splendens]	biological process: metabolic process (GO:0008152);; biological process: cellular process (GO:0009987);; biological process: single-organism process (GO:0044699);; cellular component: membrane (GO:0016020);; cellular component: membrane part (GO:0044425);; molecular function: catalytic activity (GO:0003824)	--
c55643.graph_c0	303	38.9	323	43.98	290	44.34	270	25.82	233	25.79	274	38.9	0.000877562	-0.599262	down	--	--	Cellular Component: integral component of membrane (GO:0016021);; Cellular Component: TRAPP complex (GO:0030008);; Biological Process: Golgi vesicle transport (GO:0048193);;	K20280|1.7e-44|han:110911076|K20280 trafficking protein particle complex subunit 5 | (RefSeq) trafficking protein particle complex subunit 5	[U]	Intracellular trafficking, secretion, and vesicular transport	Transport protein particle (TRAPP) component;; Transport protein particle (TRAPP) component	--	Uncharacterized protein OS=Phaseolus angularis OX=3914 GN=LR48_Vigan03g252100 PE=3 SV=1	U	Intracellular trafficking, secretion, and vesicular transport	hypothetical protein LR48_Vigan03g252100 [Vigna angularis]	cellular component: membrane (GO:0016020);; cellular component: membrane part (GO:0044425);; cellular component: cell (GO:0005623);; cellular component: macromolecular complex (GO:0032991);; cellular component: cell part (GO:0044464);; biological process: localization (GO:0051179)	--
c56957.graph_c0	742	82.05	1375	156.15	1124	134.28	856	86.85	545	61.73	916	112.73	0.00307874	-0.779591	down	[J]	Translation, ribosomal structure and biogenesis	Molecular Function: RNA binding (GO:0003723);;	K11294|1.0e-55|sind:105179876|K11294 nucleolin | (RefSeq) 28 kDa ribonucleoprotein, chloroplastic-like	[R]	General function prediction only	RNA recognition motif. (a.k.a. RRM, RBD, or RNP domain)	RNA-binding protein CP31B, chloroplastic OS=Arabidopsis thaliana OX=3702 GN=CP31B PE=1 SV=1	Uncharacterized protein OS=Salvia splendens OX=180675 GN=Saspl_029631 PE=4 SV=1	A	RNA processing and modification	hypothetical protein Saspl_029631 [Salvia splendens]	molecular function: binding (GO:0005488)	--
c44212.graph_c0	31	1.88	29	1.83	38	3.26	16	0.84	11	0.66	14	1.27	0.000795651	-1.16572	down	[IQR]	--	--	K00079|5.2e-152|sind:105158283|K00079 carbonyl reductase 1 [EC:1.1.1.184 1.1.1.189 1.1.1.197] | (RefSeq) carbonyl reductase [NADPH] 1	[Q]	Secondary metabolites biosynthesis, transport and catabolism	short chain dehydrogenase;; Enoyl-(Acyl carrier protein) reductase;; KR domain;; NAD dependent epimerase/dehydratase family	(+)-neomenthol dehydrogenase OS=Arabidopsis thaliana OX=3702 GN=SDR1 PE=1 SV=1	Uncharacterized protein OS=Salvia splendens OX=180675 GN=Saspl_048394 PE=3 SV=1	Q	Secondary metabolites biosynthesis, transport and catabolism	hypothetical protein Saspl_048394 [Salvia splendens]	--	Arachidonic acid metabolism (ko00590);; Folate biosynthesis (ko00790)
c58182.graph_c0	2844	182.06	3035	219.53	2902	206.17	2403	149.41	1943	134.13	1787	117.37	8.33178e-07	-0.871005	down	--	--	Molecular Function: calcium ion binding (GO:0005509);; Cellular Component: photosystem II oxygen evolving complex (GO:0009654);; Biological Process: photosynthesis (GO:0015979);; Cellular Component: extrinsic component of membrane (GO:0019898);;	K02717|2.1e-41|sind:105158046|K02717 photosystem II oxygen-evolving enhancer protein 2 | (RefSeq) psbP-like protein 1, chloroplastic	--	--	PsbP	PsbP-like protein 1, chloroplastic OS=Arabidopsis thaliana OX=3702 GN=PPL1 PE=1 SV=1	23 kDa subunit of oxygen evolving system of photosystem II OS=Erythranthe guttata OX=4155 GN=MIMGU_mgv1a012838mg PE=3 SV=1	O	Posttranslational modification, protein turnover, chaperones	photosystem II oxygen-evolving enhancer protein 2 [Salvia splendens]	molecular function: binding (GO:0005488);; cellular component: cell (GO:0005623);; cellular component: membrane (GO:0016020);; cellular component: macromolecular complex (GO:0032991);; cellular component: membrane part (GO:0044425);; cellular component: cell part (GO:0044464);; biological process: metabolic process (GO:0008152);; biological process: cellular process (GO:0009987)	Photosynthesis (ko00195)
c59821.graph_c1	1847	67.56	1792	68.05	1761	74.12	1958	52.04	1306	42.12	1283	50.88	0.00140655	-0.616209	down	--	--	Molecular Function: metal ion binding (GO:0046872);;	--	[TZ]	--	Protein DA1	Protein DA1-related 1 OS=Arabidopsis thaliana OX=3702 GN=DAR1 PE=1 SV=3	LIM zinc-binding domain-containing protein OS=Salvia splendens OX=180675 GN=Saspl_045263 PE=4 SV=1	--	--	hypothetical protein Saspl_045263 [Salvia splendens]	molecular function: binding (GO:0005488)	--
c55539.graph_c0	570	36.76	656	44.38	551	38.49	550	32.86	473	31.21	499	35.4	0.000299716	-0.591238	down	--	--	Molecular Function: ATP binding (GO:0005524);; Cellular Component: cellular_component (GO:0005575);; Cellular Component: intracellular (GO:0005622);; Cellular Component: obsolete cell (GO:0005623);; Cellular Component: nucleus (GO:0005634);; Biological Process: regulation of transcription, DNA-templated (GO:0006355);; Biological Process: multicellular organism development (GO:0007275);; Biologica…	K22382|1.2e-09|oeu:111408549|K22382 WD repeat-containing protein 26 | (RefSeq) WD repeat-containing protein 26 homolog	--	--	QLQ;; WRC	Growth-regulating factor 6 OS=Oryza sativa subsp. japonica OX=39947 GN=GRF6 PE=2 SV=2	Growth-regulating factor 1 OS=Hibiscus syriacus OX=106335 GN=F3Y22_tig00110387pilonHSYRG00594 PE=3 SV=1	K	Transcription	Growth-regulating factor 1 [Hibiscus syriacus]	molecular function: binding (GO:0005488);; cellular component: cell (GO:0005623);; cellular component: cell part (GO:0044464);; cellular component: organelle (GO:0043226);; biological process: biological regulation (GO:0065007);; biological process: multicellular organismal process (GO:0032501);; biological process: developmental process (GO:0032502);; biological process: single-organism process …	--
c60480.graph_c2	17	3.29	14	3.22	8	1.85	61	8.98	51	11.66	38	8.74	0.00138542	1.10093	up	--	--	--	--	--	--	zinc-finger of the FCS-type, C2-C2	--	FLZ-type domain-containing protein OS=Handroanthus impetiginosus OX=429701 GN=CDL12_15343 PE=3 SV=1	S	Function unknown	hypothetical protein CDL12_15343 [Handroanthus impetiginosus]	--	--
c64253.graph_c0	11	3.27	9	2.71	1	0.31	349	97.74	251	79.34	404	138.43	4.95787e-34	3.85365	up	--	--	--	--	--	--	--	--	--	--	--	--	--	--
c50702.graph_c0	339	19.69	303	18.83	243	15.55	254	12.53	195	12.13	294	19.12	0.00337147	-0.596067	down	[C]	Energy production and conversion	Biological Process: carbohydrate metabolic process (GO:0005975);; Biological Process: tricarboxylic acid cycle (GO:0006099);; Biological Process: malate metabolic process (GO:0006108);; Cellular Component: membrane (GO:0016020);; Molecular Function: oxidoreductase activity, acting on the CH-CH group of donors (GO:0016627);; Molecular Function: L-malate dehydrogenase activity (GO:0030060);;	K00026|1.8e-44|tcc:18594136|K00026 malate dehydrogenase [EC:1.1.1.37] | (RefSeq) malate dehydrogenase, mitochondrial	[C]	Energy production and conversion	lactate/malate dehydrogenase, alpha/beta C-terminal domain;; Succinate dehydrogenase/Fumarate reductase transmembrane subunit	Malate dehydrogenase 1, mitochondrial OS=Arabidopsis thaliana OX=3702 GN=At1g53240 PE=1 SV=1	Malate dehydrogenase OS=Salvia splendens OX=180675 GN=MDH2 PE=3 SV=1	C	Energy production and conversion	malate dehydrogenase [Salvia splendens]	biological process: metabolic process (GO:0008152);; biological process: cellular process (GO:0009987);; biological process: single-organism process (GO:0044699);; cellular component: membrane (GO:0016020);; molecular function: catalytic activity (GO:0003824)	Citrate cycle (TCA cycle) (ko00020);; Cysteine and methionine metabolism (ko00270);; Pyruvate metabolism (ko00620);; Glyoxylate and dicarboxylate metabolism (ko00630);; Carbon fixation in photosynthetic organisms (ko00710);; Carbon metabolism (ko01200)
c56707.graph_c1	120	3.9	195	6.39	123	5.43	43	1.38	29	1.56	75	2.72	1.3274e-06	-1.52775	down	--	--	Cellular Component: integral component of membrane (GO:0016021);;	K21989|0.0e+00|sind:105159433|K21989 calcium permeable stress-gated cation channel | (RefSeq) CSC1-like protein At1g32090 isoform X1	[R]	General function prediction only	Cytosolic domain of 10TM putative phosphate transporter;; Late exocytosis, associated with Golgi transport;; Calcium-dependent channel, 7TM region, putative phosphate;; Calcium-dependent channel, 7TM region, putative phosphate	CSC1-like protein At1g32090 OS=Arabidopsis thaliana OX=3702 GN=At1g32090 PE=1 SV=1	Uncharacterized protein OS=Salvia splendens OX=180675 GN=Saspl_036198 PE=3 SV=1	S	Function unknown	hypothetical protein Saspl_036198 [Salvia splendens]	cellular component: membrane (GO:0016020);; cellular component: membrane part (GO:0044425)	--
c60984.graph_c0	7160	232.09	7214	247.27	7406	269.86	7744	214.12	5827	190.64	4487	162.62	0.00473499	-0.619668	down	[R]	General function prediction only	Cellular Component: cellular_component (GO:0005575);; Cellular Component: intracellular (GO:0005622);; Cellular Component: obsolete cell (GO:0005623);; Cellular Component: cytoplasm (GO:0005737);; Cellular Component: chloroplast (GO:0009507);; Cellular Component: plastid envelope (GO:0009526);; Cellular Component: chloroplast thylakoid (GO:0009534);; Cellular Component: chloroplast thylakoid memb…	K17525|3.4e-07|nau:109231060|K17525 chitinase domain-containing protein 1 | (RefSeq) rhodanese-like domain-containing protein 4, chloroplastic isoform X1	[G]	Carbohydrate transport and metabolism	NAD(P)H-binding;; NAD(P)H-binding;; NmrA-like family	Protein TIC 62, chloroplastic OS=Pisum sativum OX=3888 GN=TIC62 PE=1 SV=2	NAD(P)-bd_dom domain-containing protein OS=Salvia splendens OX=180675 GN=Saspl_016012 PE=4 SV=1	G	Carbohydrate transport and metabolism	protein TIC 62, chloroplastic isoform X1 [Sesamum indicum]	cellular component: cell (GO:0005623);; cellular component: cell part (GO:0044464);; cellular component: organelle (GO:0043226);; cellular component: organelle part (GO:0044422);; cellular component: membrane (GO:0016020);; cellular component: macromolecular complex (GO:0032991);; cellular component: membrane part (GO:0044425)	--
c58446.graph_c0	388	10.3	175	6.04	224	6.37	148	3.07	67	1.97	118	3.54	1.55857e-05	-1.31825	down	--	--	Cellular Component: integral component of membrane (GO:0016021);;	--	--	--	--	--	Uncharacterized protein OS=Salvia splendens OX=180675 GN=Saspl_035651 PE=4 SV=1	--	--	hypothetical protein Saspl_035651 [Salvia splendens]	cellular component: membrane (GO:0016020);; cellular component: membrane part (GO:0044425)	--
c57802.graph_c0	229	17.58	205	15.33	194	15.77	513	38.22	410	32.46	1101	83.95	0.000676327	1.02687	up	--	--	Cellular Component: cellular_component (GO:0005575);; Cellular Component: intracellular (GO:0005622);; Cellular Component: obsolete cell (GO:0005623);; Cellular Component: cytoplasm (GO:0005737);; Cellular Component: chloroplast (GO:0009507);; Cellular Component: plastid envelope (GO:0009526);; Cellular Component: plastid stroma (GO:0009532);; Cellular Component: plastid (GO:0009536);; Cellular C…	K22013|1.7e-92|fve:101309347|K22013 magnesium dechelatase [EC:4.99.1.10] | (RefSeq) protein STAY-GREEN, chloroplastic-like	--	--	Staygreen protein	Protein STAY-GREEN homolog, chloroplastic OS=Capsicum annuum OX=4072 GN=SGR PE=1 SV=2	Staygreen domain-containing protein OS=Salvia splendens OX=180675 GN=Saspl_038620 PE=3 SV=1	S	Function unknown	hypothetical protein Saspl_038620 [Salvia splendens]	cellular component: cell (GO:0005623);; cellular component: cell part (GO:0044464);; cellular component: organelle (GO:0043226);; cellular component: organelle part (GO:0044422);; cellular component: membrane (GO:0016020)	Porphyrin and chlorophyll metabolism (ko00860)
c27056.graph_c0	29	11.24	33	12.75	44	17.27	3	1.08	2	0.8	14	6.25	0.000196651	-1.40947	down	--	--	Molecular Function: NADH dehydrogenase (ubiquinone) activity (GO:0008137);; Molecular Function: electron transfer activity (GO:0009055);; Cellular Component: membrane (GO:0016020);; Biological Process: ATP synthesis coupled electron transport (GO:0042773);; Molecular Function: iron-sulfur cluster binding (GO:0051536);;	K03934|2.9e-34|oeu:111401201|K03934 NADH dehydrogenase (ubiquinone) Fe-S protein 1 [EC:7.1.1.2] | (RefSeq) NADH dehydrogenase [ubiquinone] iron-sulfur protein 1, mitochondrial	[C]	Energy production and conversion	--	NADH dehydrogenase [ubiquinone] iron-sulfur protein 1, mitochondrial OS=Solanum tuberosum OX=4113 PE=2 SV=1	NADH dehydrogenase (Ubiquinone) Fe-S protein 1 OS=Salvia splendens OX=180675 GN=NDUFS1 PE=3 SV=1	C	Energy production and conversion	NADH dehydrogenase (ubiquinone) Fe-S protein 1 [Salvia splendens]	molecular function: catalytic activity (GO:0003824);; biological process: metabolic process (GO:0008152);; biological process: single-organism process (GO:0044699);; molecular function: electron carrier activity (GO:0009055);; cellular component: membrane (GO:0016020);; biological process: cellular process (GO:0009987);; molecular function: binding (GO:0005488)	Oxidative phosphorylation (ko00190)
c60752.graph_c1	93	7.06	32	2.67	35	3.18	127	9.43	162	12.54	935	65.23	0.000568186	1.30323	up	[MDT]	--	Molecular Function: ATP binding (GO:0005524);;	K08900|4.4e-130|sind:105169663|K08900 mitochondrial chaperone BCS1 | (RefSeq) AAA-ATPase At3g50940-like	[O]	Posttranslational modification, protein turnover, chaperones	Domain associated at C-terminal with AAA;; ATPase family associated with various cellular activities (AAA);; RNA helicase;; Holliday junction DNA helicase RuvB P-loop domain	Protein HYPER-SENSITIVITY-RELATED 4 OS=Arabidopsis thaliana OX=3702 GN=HSR4 PE=2 SV=1	Adenosinetriphosphatase OS=Erythranthe guttata OX=4155 GN=MIMGU_mgv1a018911mg PE=3 SV=1	O	Posttranslational modification, protein turnover, chaperones	AAA-ATPase At3g50940-like [Sesamum indicum]	molecular function: binding (GO:0005488)	--
c61986.graph_c1	4224	142.45	3518	125.09	3116	117.87	2744	84.1	2606	91.94	1742	69.33	3.8947e-05	-0.905737	down	[K]	Transcription	Molecular Function: DNA-binding transcription factor activity (GO:0003700);; Biological Process: DNA-templated transcription, initiation (GO:0006352);;	K03093|1.1e-114|sind:105166729|K03093 RNA polymerase sigma factor | (RefSeq) RNA polymerase sigma factor sigE, chloroplastic/mitochondrial	--	--	Sigma-70, region 4;; Sigma-70 region 3;; Sigma-70 region 2	RNA polymerase sigma factor sigE, chloroplastic/mitochondrial OS=Arabidopsis thaliana OX=3702 GN=SIGE PE=1 SV=1	RNA polymerase sigma factor OS=Salvia splendens OX=180675 GN=SIGMA70 PE=3 SV=1	K	Transcription	RNA polymerase sigma factor sigE, chloroplastic/mitochondrial [Sesamum indicum]	molecular function: nucleic acid binding transcription factor activity (GO:0001071);; biological process: biological regulation (GO:0065007);; biological process: metabolic process (GO:0008152);; biological process: cellular process (GO:0009987)	--
c48830.graph_c1	1457	96.35	1221	85.1	688	49.81	13570	772.21	9908	657.37	6185	453.04	4.65617e-17	2.32437	up	[V]	Defense mechanisms	Molecular Function: antiporter activity (GO:0015297);; Cellular Component: integral component of membrane (GO:0016021);; Molecular Function: xenobiotic transmembrane transporter activity (GO:0042910);;	K03327|1.8e-48|sind:105162637|K03327 multidrug resistance protein, MATE family | (RefSeq) protein DETOXIFICATION 21	[R]	General function prediction only	MatE	Protein DETOXIFICATION 20 OS=Arabidopsis thaliana OX=3702 GN=DTX20 PE=3 SV=1	Protein DETOXIFICATION OS=Handroanthus impetiginosus OX=429701 GN=CDL12_06397 PE=3 SV=1	V	Defense mechanisms	putative membrane protein, predicted efflux pump [Handroanthus impetiginosus]	molecular function: transporter activity (GO:0005215);; biological process: localization (GO:0051179);; cellular component: membrane (GO:0016020);; cellular component: membrane part (GO:0044425);; biological process: single-organism process (GO:0044699)	--
c48700.graph_c0	10	0.72	5	0.38	7	0.55	98	6.16	52	3.8	30	2.42	4.00032e-05	1.52172	up	--	--	--	K00020|3.4e-19|mtr:MTR_8g088900|K00020 3-hydroxyisobutyrate dehydrogenase [EC:1.1.1.31] | (RefSeq) 6-phosphogluconate dehydrogenase-like protein	--	--	Phosphate-induced protein 1 conserved region	Protein EXORDIUM OS=Arabidopsis thaliana OX=3702 GN=EXO PE=2 SV=1	Protein exordium OS=Nicotiana attenuata OX=49451 GN=EXO_2 PE=4 SV=1	S	Function unknown	PREDICTED: protein EXORDIUM-like [Nicotiana attenuata]	--	Valine, leucine and isoleucine degradation (ko00280)
c64493.graph_c1	69	1.98	84	2.53	42	1.28	178	4.27	125	3.59	150	4.73	0.00558322	0.719233	up	[IR]	--	Cellular Component: membrane (GO:0016020);; Molecular Function: long-chain-alcohol oxidase activity (GO:0046577);; Molecular Function: flavin adenine dinucleotide binding (GO:0050660);;	K17756|1.2e-291|sind:105163440|K17756 long-chain-alcohol oxidase [EC:1.1.3.20] | (RefSeq) long-chain-alcohol oxidase FAO2 isoform X2	--	--	GMC oxidoreductase;; GMC oxidoreductase;; FAD binding domain;; NAD(P)-binding Rossmann-like domain;; FAD binding domain	Long-chain-alcohol oxidase FAO2 OS=Lotus japonicus OX=34305 GN=FAO2 PE=2 SV=1	Long-chain-alcohol oxidase OS=Salvia splendens OX=180675 GN=FAO3 PE=3 SV=1	I	Lipid transport and metabolism	long-chain-alcohol oxidase FAO2 isoform X2 [Sesamum indicum]	cellular component: membrane (GO:0016020);; molecular function: catalytic activity (GO:0003824);; biological process: metabolic process (GO:0008152);; biological process: single-organism process (GO:0044699);; molecular function: binding (GO:0005488)	--
c51493.graph_c0	46	4.24	44	4.59	31	3.3	183	15.21	115	11.69	99	11.01	0.000160239	1.08502	up	--	--	Molecular Function: molecular_function (GO:0003674);; Molecular Function: catalytic activity (GO:0003824);; Molecular Function: diacylglycerol O-acyltransferase activity (GO:0004144);; Cellular Component: cellular_component (GO:0005575);; Cellular Component: intracellular (GO:0005622);; Cellular Component: obsolete cell (GO:0005623);; Cellular Component: cytoplasm (GO:0005737);; Biological Proces…	--	--	--	Diacylglycerol acyltransferase	Acyltransferase-like protein At1g54570, chloroplastic OS=Arabidopsis thaliana OX=3702 GN=At1g54570 PE=1 SV=1	Hydrolase_4 domain-containing protein OS=Salvia splendens OX=180675 GN=Saspl_042423 PE=4 SV=1	I	Lipid transport and metabolism	hypothetical protein Saspl_042423 [Salvia splendens]	molecular function: catalytic activity (GO:0003824);; cellular component: cell (GO:0005623);; cellular component: cell part (GO:0044464);; biological process: metabolic process (GO:0008152);; biological process: single-organism process (GO:0044699);; biological process: cellular process (GO:0009987);; cellular component: organelle (GO:0043226);; cellular component: organelle part (GO:0044422)	--
c61170.graph_c0	282	14.46	344	18.02	218	10.7	229	16.19	134	6.8	166	8.21	1.6775e-05	-0.968174	down	--	--	--	--	--	--	Domain of unknown function (DUF966)	Protein UPSTREAM OF FLC OS=Arabidopsis thaliana OX=3702 GN=UFC PE=2 SV=1	Uncharacterized protein OS=Salvia splendens OX=180675 GN=Saspl_005255 PE=4 SV=1	S	Function unknown	hypothetical protein Saspl_005255 [Salvia splendens]	--	--
c64843.graph_c0	3519	144.33	6509	281.15	8725	396.33	792	27.87	434	17.57	1378	60.65	2.13399e-12	-2.37691	down	--	--	Molecular Function: catechol oxidase activity (GO:0004097);; Biological Process: pigment biosynthetic process (GO:0046148);; Molecular Function: metal ion binding (GO:0046872);;	K00422|8.8e-231|sind:105176878|K00422 polyphenol oxidase [EC:1.10.3.1] | (RefSeq) polyphenol oxidase I, chloroplastic-like	--	--	Common central domain of tyrosinase;; Protein of unknown function (DUF_B2219);; Polyphenol oxidase middle domain	Catechol oxidase B, chloroplastic (Fragment) OS=Solanum tuberosum OX=4113 PE=2 SV=1	Polyphenol oxidase OS=Sesamum indicum OX=4182 GN=PPO PE=2 SV=1	Q	Secondary metabolites biosynthesis, transport and catabolism	polyphenol oxidase I, chloroplastic-like [Sesamum indicum]	molecular function: catalytic activity (GO:0003824);; biological process: metabolic process (GO:0008152);; biological process: single-organism process (GO:0044699);; molecular function: binding (GO:0005488)	Tyrosine metabolism (ko00350);; Isoquinoline alkaloid biosynthesis (ko00950)
c61163.graph_c1	112	7.91	83	4.56	100	5.67	358	18.27	167	10.06	246	15.57	0.00299181	0.808486	up	--	--	Molecular Function: protein binding (GO:0005515);;	K02982|4.4e-28|vvi:7498623|K02982 small subunit ribosomal protein S3 | (RefSeq) rps3, ViviM_p061; ribosomal protein S3	[R]	General function prediction only	Leucine Rich repeat;; Leucine rich repeat;; Leucine Rich repeats (2 copies)	Ribosomal protein S3, mitochondrial OS=Petunia hybrida OX=4102 GN=YRPS3 PE=2 SV=1	Uncharacterized protein OS=Salvia splendens OX=180675 GN=Saspl_010750 PE=4 SV=1	S	Function unknown	F-box/LRR-repeat protein 14 isoform X1 [Sesamum indicum]	molecular function: binding (GO:0005488)	Ribosome (ko03010)
c65117.graph_c0	76	53.28	113	78.06	99	69.01	43	30.78	46	35.4	26	21.98	1.38139e-05	-1.34927	down	[G]	Carbohydrate transport and metabolism	Molecular Function: channel activity (GO:0015267);; Cellular Component: integral component of membrane (GO:0016021);;	K09872|9.1e-41|pvu:PHAVU_004G082700g|K09872 aquaporin PIP | (RefSeq) hypothetical protein	[G]	Carbohydrate transport and metabolism	Major intrinsic protein	Aquaporin PIP2-2 OS=Arabidopsis thaliana OX=3702 GN=PIP2-2 PE=1 SV=2	Aquaporin PIP OS=Salvia splendens OX=180675 GN=PIP PE=3 SV=1	G	Carbohydrate transport and metabolism	aquaporin PIP [Salvia splendens]	molecular function: transporter activity (GO:0005215);; biological process: localization (GO:0051179);; cellular component: membrane (GO:0016020);; cellular component: membrane part (GO:0044425)	--
c63697.graph_c0	1000	35.61	1331	50.23	1054	41.36	1032	31.51	901	32	905	35.6	0.000674569	-0.612803	down	[J]	Translation, ribosomal structure and biogenesis	Molecular Function: nucleic acid binding (GO:0003676);; Molecular Function: asparagine-tRNA ligase activity (GO:0004816);; Molecular Function: ATP binding (GO:0005524);; Biological Process: asparaginyl-tRNA aminoacylation (GO:0006421);;	K01893|1.0e-282|sind:105164446|K01893 asparaginyl-tRNA synthetase [EC:6.1.1.22] | (RefSeq) asparagine--tRNA ligase, chloroplastic/mitochondrial isoform X2	[J]	Translation, ribosomal structure and biogenesis	tRNA synthetases class II (D, K and N);; OB-fold nucleic acid binding domain	Asparagine--tRNA ligase, chloroplastic/mitochondrial OS=Arabidopsis thaliana OX=3702 GN=SYNO PE=2 SV=3	Asparagine--tRNA ligase OS=Erythranthe guttata OX=4155 GN=MIMGU_mgv1a003763mg PE=3 SV=1	J	Translation, ribosomal structure and biogenesis	asparagine--tRNA ligase, chloroplastic/mitochondrial isoform X2 [Sesamum indicum]	molecular function: binding (GO:0005488);; molecular function: catalytic activity (GO:0003824);; biological process: metabolic process (GO:0008152);; biological process: cellular process (GO:0009987);; biological process: single-organism process (GO:0044699)	Aminoacyl-tRNA biosynthesis (ko00970)
c59296.graph_c0	483	12.78	610	19.34	303	11.74	4258	71.07	2247	44.06	699	24.2	0.000145632	1.3394	up	[O]	Posttranslational modification, protein turnover, chaperones	Molecular Function: translation elongation factor activity (GO:0003746);;	K03233|2.8e-199|sind:105159562|K03233 elongation factor 1-gamma | (RefSeq) elongation factor 1-gamma-like	[O]	Posttranslational modification, protein turnover, chaperones	Elongation factor 1 gamma, conserved domain;; Glutathione S-transferase, N-terminal domain;; Glutathione S-transferase, C-terminal domain;; Glutathione S-transferase, N-terminal domain;; Glutathione S-transferase, N-terminal domain;; Glutathione S-transferase, C-terminal domain;; Glutathione S-transferase, C-terminal domain;; GDSL-like Lipase/Acylhydrolase	Elongation factor 1-gamma 2 OS=Oryza sativa subsp. japonica OX=39947 GN=Os02g0220500 PE=2 SV=2	Uncharacterized protein OS=Salvia splendens OX=180675 GN=Saspl_031749 PE=4 SV=1	J	Translation, ribosomal structure and biogenesis	hypothetical protein Saspl_031749 [Salvia splendens]	molecular function: binding (GO:0005488);; biological process: metabolic process (GO:0008152);; biological process: cellular process (GO:0009987)	--
c61496.graph_c2	198	29.46	161	26.38	159	25.85	310	42.13	596	88.89	357	60.65	0.00982984	0.756671	up	[G]	Carbohydrate transport and metabolism	Cellular Component: integral component of membrane (GO:0016021);; Molecular Function: transmembrane transporter activity (GO:0022857);;	K08150|6.3e-23|smo:SELMODRAFT_168181|K08150 MFS transporter, SP family, solute carrier family 2 (myo-inositol transporter), member 13 | (RefSeq) INT1-1; hypothetical protein	[R]	General function prediction only	Sugar (and other) transporter;; Major Facilitator Superfamily;; Sugar-tranasporters, 12 TM	Putative polyol transporter 1 OS=Arabidopsis thaliana OX=3702 GN=PLT1 PE=3 SV=1	MFS domain-containing protein OS=Salvia splendens OX=180675 GN=Saspl_016022 PE=3 SV=1	U	Intracellular trafficking, secretion, and vesicular transport	hypothetical protein Saspl_016022 [Salvia splendens]	cellular component: membrane (GO:0016020);; cellular component: membrane part (GO:0044425);; molecular function: transporter activity (GO:0005215);; biological process: localization (GO:0051179)	--
c49724.graph_c0	1	0.18	0	0	0	0	689	113.07	439	82.44	201	41.5	3.04959e-34	4.38282	up	--	--	--	--	--	--	--	--	--	--	--	--	--	--
c40426.graph_c0	106	18.15	167	29.47	128	23.41	78	12.07	98	17.42	100	19.4	0.00423776	-0.782594	down	[F]	Nucleotide transport and metabolism	Molecular Function: adenylate kinase activity (GO:0004017);; Molecular Function: ATP binding (GO:0005524);;	K00939|3.2e-77|adu:107463615|K00939 adenylate kinase [EC:2.7.4.3] | (RefSeq) adenylate kinase 4	[F]	Nucleotide transport and metabolism	Adenylate kinase;; AAA domain	Adenylate kinase 4 OS=Oryza sativa subsp. japonica OX=39947 GN=ADK-B PE=2 SV=1	ATP:AMP phosphotransferase OS=Arachis hypogaea OX=3818 GN=Ahy_A08g041243 PE=3 SV=1	F	Nucleotide transport and metabolism	adenylate kinase 4 [Arachis hypogaea]	molecular function: catalytic activity (GO:0003824);; biological process: metabolic process (GO:0008152);; biological process: cellular process (GO:0009987);; biological process: single-organism process (GO:0044699);; molecular function: binding (GO:0005488)	Purine metabolism (ko00230);; Thiamine metabolism (ko00730)
c51681.graph_c0	795	182.31	488	109.76	824	198.29	249	50.8	319	72.82	119	32.43	2.9106e-06	-1.51971	down	--	--	Molecular Function: ferroxidase activity (GO:0004322);; Biological Process: iron ion transport (GO:0006826);; Biological Process: cellular iron ion homeostasis (GO:0006879);; Molecular Function: ferric iron binding (GO:0008199);;	K00522|6.9e-06|qsu:112008621|K00522 ferritin heavy chain [EC:1.16.3.2] | (RefSeq) ferritin-3, chloroplastic-like	[P]	Inorganic ion transport and metabolism	--	Ferritin-3, chloroplastic OS=Arabidopsis thaliana OX=3702 GN=FER3 PE=1 SV=1	Ferritin OS=Vitis vinifera OX=29760 GN=FRI3_1 PE=3 SV=1	--	--	hypothetical protein DKX38_012512 [Salix brachista]	molecular function: catalytic activity (GO:0003824);; biological process: metabolic process (GO:0008152);; biological process: single-organism process (GO:0044699);; biological process: localization (GO:0051179);; biological process: cellular process (GO:0009987);; biological process: biological regulation (GO:0065007);; molecular function: binding (GO:0005488)	--
c66019.graph_c0	255	3.96	354	5.92	299	5.53	278	3.84	197	2.98	223	3.96	0.00100285	-0.718483	down	--	--	Molecular Function: nucleic acid binding (GO:0003676);; Molecular Function: aspartic-type endopeptidase activity (GO:0004190);; Biological Process: proteolysis (GO:0006508);; Molecular Function: zinc ion binding (GO:0008270);;	--	--	--	Zinc knuckle;; gag-polyprotein putative aspartyl protease;; Viral movement protein (MP);; Cauliflower mosaic virus peptidase (A3);; Retroviral aspartyl protease	--	Viral movement protein OS=Medicago truncatula OX=3880 GN=MTR_2g077620 PE=4 SV=2	S	Function unknown	uncharacterized protein LOC116204108 [Punica granatum]	molecular function: binding (GO:0005488);; molecular function: catalytic activity (GO:0003824);; biological process: metabolic process (GO:0008152)	--
c49713.graph_c0	6	0.65	5	0.56	3	0.35	23	2.2	24	2.65	35	4.25	0.00121942	1.20994	up	--	--	Molecular Function: monooxygenase activity (GO:0004497);; Molecular Function: iron ion binding (GO:0005506);; Molecular Function: oxidoreductase activity, acting on paired donors, with incorporation or reduction of molecular oxygen (GO:0016705);; Molecular Function: heme binding (GO:0020037);;	K12153|6.9e-78|sind:105166505|K12153 phenylalanine N-monooxygenase [EC:1.14.14.40] | (RefSeq) isoleucine N-monooxygenase 1-like	[Q]	Secondary metabolites biosynthesis, transport and catabolism	Cytochrome P450	Tryptophan N-monooxygenase CYP79A68 OS=Prunus mume OX=102107 GN=CYP79A68 PE=1 SV=1	Phenylalanine N-monooxygenase OS=Salvia splendens OX=180675 GN=CYP79A2 PE=3 SV=1	Q	Secondary metabolites biosynthesis, transport and catabolism	phenylalanine N-monooxygenase [Salvia splendens]	molecular function: catalytic activity (GO:0003824);; biological process: metabolic process (GO:0008152);; biological process: single-organism process (GO:0044699);; molecular function: binding (GO:0005488)	Cyanoamino acid metabolism (ko00460);; Glucosinolate biosynthesis (ko00966);; 2-Oxocarboxylic acid metabolism (ko01210)
c50826.graph_c0	0	0	2	0.47	1	0.24	146	35.08	91	24.79	21	6.25	3.25738e-08	2.08987	up	--	--	--	--	--	--	--	--	--	--	--	--	--	--
c58621.graph_c0	242	10.63	281	10.39	286	12.8	229	7.04	197	8.44	186	8.2	0.000765092	-0.737259	down	[P]	Inorganic ion transport and metabolism	Cellular Component: integral component of plasma membrane (GO:0005887);; Molecular Function: secondary active sulfate transmembrane transporter activity (GO:0008271);; Cellular Component: chloroplast (GO:0009507);; Molecular Function: anion:anion antiporter activity (GO:0015301);;	K17471|0.0e+00|sind:105165309|K17471 sulfate transporter 3 | (RefSeq) sulfate transporter 3.1-like	[P]	Inorganic ion transport and metabolism	Sulfate permease family;; STAS domain	Sulfate transporter 3.1 OS=Arabidopsis thaliana OX=3702 GN=SULTR3;1 PE=2 SV=1	STAS domain-containing protein OS=Erythranthe guttata OX=4155 GN=MIMGU_mgv1a002568mg PE=3 SV=1	P	Inorganic ion transport and metabolism	sulfate transporter 3.1-like [Sesamum indicum]	cellular component: cell (GO:0005623);; cellular component: membrane (GO:0016020);; cellular component: membrane part (GO:0044425);; cellular component: cell part (GO:0044464);; molecular function: transporter activity (GO:0005215);; biological process: single-organism process (GO:0044699);; biological process: localization (GO:0051179);; cellular component: organelle (GO:0043226)	--
c57639.graph_c2	273	14	247	14.15	224	13.13	189	9.61	97	5.92	131	8.34	2.10955e-06	-1.11571	down	--	--	Molecular Function: hydrolase activity, acting on ester bonds (GO:0016788);;	--	--	--	GDSL-like Lipase/Acylhydrolase	GDSL esterase/lipase At3g48460 OS=Arabidopsis thaliana OX=3702 GN=At3g48460 PE=2 SV=1	Lipase_GDSL domain-containing protein OS=Erythranthe guttata OX=4155 GN=MIMGU_mgv1a008158mg PE=3 SV=1	S	Function unknown	PREDICTED: GDSL esterase/lipase At3g48460-like [Erythranthe guttata]	molecular function: catalytic activity (GO:0003824)	--
c44171.graph_c0	21	5.08	17	4.2	5	1.27	58	12.64	107	27.19	224	61.84	1.02304e-05	1.63993	up	--	--	Biological Process: positive regulation of DNA-binding transcription factor activity (GO:0051091);;	--	--	--	VQ motif	Sigma factor binding protein 1, chloroplastic OS=Arabidopsis thaliana OX=3702 GN=SIB1 PE=1 SV=1	VQ domain-containing protein OS=Salvia splendens OX=180675 GN=Saspl_041070 PE=4 SV=1	S	Function unknown	hypothetical protein Saspl_041070 [Salvia splendens]	biological process: biological regulation (GO:0065007)	--
c57333.graph_c0	1714	72.03	1603	70.72	1783	82.21	1606	58.51	1302	55.1	1267	59.11	0.000454778	-0.655454	down	--	--	Biological Process: reproduction (GO:0000003);; Biological Process: developmental process involved in reproduction (GO:0003006);; Molecular Function: molecular_function (GO:0003674);; Molecular Function: catalytic activity (GO:0003824);; Molecular Function: ubiquitin-protein transferase activity (GO:0004842);; Cellular Component: cellular_component (GO:0005575);; Cellular Component: intracellular…	--	--	--	--	Phytochrome A-associated F-box protein OS=Arabidopsis thaliana OX=3702 GN=EID1 PE=1 SV=2	Uncharacterized protein OS=Salvia splendens OX=180675 GN=Saspl_018970 PE=4 SV=1	S	Function unknown	hypothetical protein Saspl_018970 [Salvia splendens]	biological process: reproduction (GO:0000003);; biological process: reproductive process (GO:0022414);; biological process: developmental process (GO:0032502);; molecular function: catalytic activity (GO:0003824);; biological process: metabolic process (GO:0008152);; biological process: cellular process (GO:0009987);; cellular component: cell (GO:0005623);; cellular component: cell part (GO:00444…	--
c57898.graph_c0	1220	116.59	793	78.08	745	81.14	1952	166.82	3396	346.28	4517	499.98	3.94017e-05	1.20379	up	[O]	Posttranslational modification, protein turnover, chaperones	Biological Process: response to reactive oxygen species (GO:0000302);; Cellular Component: cellular_component (GO:0005575);; Cellular Component: intracellular (GO:0005622);; Cellular Component: obsolete cell (GO:0005623);; Cellular Component: cytoplasm (GO:0005737);; Biological Process: response to stress (GO:0006950);; Biological Process: response to oxidative stress (GO:0006979);; Biological Pr…	K13993|7.3e-80|sind:105167105|K13993 HSP20 family protein | (RefSeq) 17.8 kDa class I heat shock protein	[O]	Posttranslational modification, protein turnover, chaperones	Hsp20/alpha crystallin family;; HSP20-like domain found in ArsA	17.8 kDa class I heat shock protein OS=Daucus carota OX=4039 PE=3 SV=1	Heat shock protein 1 OS=Tectona grandis OX=41396 GN=Hsp1 PE=2 SV=1	O	Posttranslational modification, protein turnover, chaperones	17.8 kDa class I heat shock protein [Sesamum indicum]	biological process: response to stimulus (GO:0050896);; cellular component: cell (GO:0005623);; cellular component: cell part (GO:0044464);; cellular component: organelle (GO:0043226)	Protein processing in endoplasmic reticulum (ko04141)
c60250.graph_c1	277	20.66	197	11.98	147	8.32	893	55.06	925	69.54	566	45.24	3.35717e-07	1.35019	up	--	--	Molecular Function: nucleic acid binding (GO:0003676);; Molecular Function: zinc ion binding (GO:0008270);; Biological Process: DNA integration (GO:0015074);;	--	[R]	General function prediction only	--	--	Uncharacterized protein OS=Malus baccata OX=106549 GN=C1H46_005776 PE=4 SV=1	--	--	hypothetical protein C1H46_005776 [Malus baccata]	molecular function: binding (GO:0005488);; biological process: metabolic process (GO:0008152);; biological process: cellular process (GO:0009987)	--
c45383.graph_c0	201	18.14	91	8.44	145	14.04	409	31.77	357	32.21	366	37.9	0.00319073	0.815489	up	--	--	Biological Process: reproduction (GO:0000003);; Biological Process: protein polyubiquitination (GO:0000209);; Biological Process: cell morphogenesis (GO:0000902);; Biological Process: cell morphogenesis involved in differentiation (GO:0000904);; Biological Process: developmental process involved in reproduction (GO:0003006);; Molecular Function: molecular_function (GO:0003674);; Molecular Functio…	K11982|1.6e-57|oeu:111406194|K11982 E3 ubiquitin-protein ligase RNF115/126 [EC:2.3.2.27] | (RefSeq) E3 ubiquitin-protein ligase SIRP1 isoform X1	[O]	Posttranslational modification, protein turnover, chaperones	Ring finger domain;; Zinc finger, C3HC4 type (RING finger);; RING-like zinc finger;; Zinc finger, C3HC4 type (RING finger);; RING-type zinc-finger	E3 ubiquitin-protein ligase MPSR1 OS=Arabidopsis thaliana OX=3702 GN=MPSR1 PE=1 SV=1	RING-type domain-containing protein OS=Salvia splendens OX=180675 GN=Saspl_010980 PE=4 SV=1	O	Posttranslational modification, protein turnover, chaperones	hypothetical protein Saspl_010980 [Salvia splendens]	biological process: reproduction (GO:0000003);; biological process: metabolic process (GO:0008152);; biological process: cellular process (GO:0009987);; biological process: developmental process (GO:0032502);; biological process: single-organism process (GO:0044699);; biological process: cellular component organization or biogenesis (GO:0071840);; biological process: reproductive process (GO:0022…	--
c65718.graph_c0	750	13.27	999	20.1	592	13.01	5578	107.15	2228	43.87	4198	77.62	2.29423e-10	1.6697	up	[P]	Inorganic ion transport and metabolism	Molecular Function: ATP binding (GO:0005524);; Cellular Component: integral component of membrane (GO:0016021);; Molecular Function: ATPase-coupled cation transmembrane transporter activity (GO:0019829);; Molecular Function: metal ion binding (GO:0046872);;	K01534|0.0e+00|sind:105177767|K01534 Zn2+/Cd2+-exporting ATPase [EC:7.2.2.12 7.2.2.21] | (RefSeq) probable cadmium/zinc-transporting ATPase HMA1, chloroplastic	[P]	Inorganic ion transport and metabolism	E1-E2 ATPase;; haloacid dehalogenase-like hydrolase;; Myb-like DNA-binding domain;; Myb-like DNA-binding domain	Probable cadmium/zinc-transporting ATPase HMA1, chloroplastic OS=Arabidopsis thaliana OX=3702 GN=HMA1 PE=2 SV=2	Cation transport ATPase OS=Handroanthus impetiginosus OX=429701 GN=CDL12_09601 PE=3 SV=1	P	Inorganic ion transport and metabolism	probable cadmium/zinc-transporting ATPase HMA1, chloroplastic [Sesamum indicum]	molecular function: binding (GO:0005488);; cellular component: membrane (GO:0016020);; cellular component: membrane part (GO:0044425);; molecular function: catalytic activity (GO:0003824);; molecular function: transporter activity (GO:0005215);; biological process: localization (GO:0051179)	--
c42272.graph_c0	330	152.08	451	207.44	389	182.53	44	19.96	48	24.15	131	71.37	2.18311e-10	-2.0825	down	[F]	Nucleotide transport and metabolism	Molecular Function: nucleoside diphosphate kinase activity (GO:0004550);; Biological Process: GTP biosynthetic process (GO:0006183);; Biological Process: UTP biosynthetic process (GO:0006228);; Biological Process: CTP biosynthetic process (GO:0006241);; Molecular Function: hydrolase activity (GO:0016787);;	K00940|1.8e-43|oeu:111367080|K00940 nucleoside-diphosphate kinase [EC:2.7.4.6] | (RefSeq) nucleoside diphosphate kinase 1	[F]	Nucleotide transport and metabolism	Nucleoside diphosphate kinase	Nucleoside diphosphate kinase OS=Helianthus annuus OX=4232 PE=2 SV=1	Nucleoside-diphosphate kinase OS=Salvia splendens OX=180675 GN=ndk PE=3 SV=1	F	Nucleotide transport and metabolism	nucleoside-diphosphate kinase [Salvia splendens]	molecular function: catalytic activity (GO:0003824);; biological process: metabolic process (GO:0008152);; biological process: cellular process (GO:0009987);; biological process: single-organism process (GO:0044699)	Purine metabolism (ko00230);; Pyrimidine metabolism (ko00240);; MAPK signaling pathway - plant (ko04016)
c63371.graph_c0	2573	59.2	2527	55.68	2602	66.15	2282	43.95	1750	38.17	1537	35.52	2.82792e-05	-0.816259	down	[P]	Inorganic ion transport and metabolism	Molecular Function: ATP binding (GO:0005524);; Cellular Component: integral component of membrane (GO:0016021);; Molecular Function: ATPase-coupled cation transmembrane transporter activity (GO:0019829);; Biological Process: metal ion transport (GO:0030001);; Molecular Function: metal ion binding (GO:0046872);;	K17686|0.0e+00|sind:105164606|K17686 P-type Cu+ transporter [EC:7.2.2.8] | (RefSeq) copper-transporting ATPase PAA2, chloroplastic	[P]	Inorganic ion transport and metabolism	E1-E2 ATPase;; haloacid dehalogenase-like hydrolase;; Heavy-metal-associated domain	Copper-transporting ATPase PAA2, chloroplastic OS=Arabidopsis thaliana OX=3702 GN=PAA2 PE=1 SV=1	Cu2+-exporting ATPase OS=Salvia splendens OX=180675 GN=copB PE=3 SV=1	P	Inorganic ion transport and metabolism	Cu2+-exporting ATPase [Salvia splendens]	molecular function: binding (GO:0005488);; cellular component: membrane (GO:0016020);; cellular component: membrane part (GO:0044425);; molecular function: catalytic activity (GO:0003824);; molecular function: transporter activity (GO:0005215);; biological process: localization (GO:0051179)	MAPK signaling pathway - plant (ko04016)
c21232.graph_c0	5	0.78	11	1.77	3	0.5	68	9.49	22	3.53	24	4.21	0.00357138	1.10198	up	--	--	--	--	--	--	--	--	--	--	--	--	--	--
c44981.graph_c0	80	2.5	25	0.83	64	2.23	29	0.76	31	0.98	19	0.67	0.00749218	-0.967538	down	--	--	Cellular Component: exocyst (GO:0000145);; Biological Process: exocytosis (GO:0006887);; Biological Process: protein transport (GO:0015031);;	K07195|8.9e-227|sind:105168453|K07195 exocyst complex component 7 | (RefSeq) exocyst complex component EXO70B1	[U]	Intracellular trafficking, secretion, and vesicular transport	Exo70 exocyst complex subunit	Exocyst complex component EXO70B1 OS=Arabidopsis thaliana OX=3702 GN=EXO70B1 PE=1 SV=1	Exocyst subunit Exo70 family protein OS=Salvia splendens OX=180675 GN=Saspl_013552 PE=3 SV=1	U	Intracellular trafficking, secretion, and vesicular transport	hypothetical protein Saspl_013552 [Salvia splendens]	cellular component: cell (GO:0005623);; cellular component: macromolecular complex (GO:0032991);; cellular component: cell part (GO:0044464);; biological process: cellular process (GO:0009987);; biological process: single-organism process (GO:0044699);; biological process: localization (GO:0051179)	--
c33274.graph_c1	2837	112.11	2448	102.27	2580	112.77	2290	78.67	1772	72.14	774	34.31	0.00288179	-0.892281	down	--	--	Molecular Function: nucleic acid binding (GO:0003676);; Molecular Function: RNA-DNA hybrid ribonuclease activity (GO:0004523);;	K03283|2.6e-06|ccaj:109787854|K03283 heat shock 70kDa protein 1/2/6/8 | (RefSeq) heat shock 70 kDa protein-like	--	--	Reverse transcriptase-like	--	RNase H domain-containing protein OS=Theobroma cacao OX=3641 GN=TCM_016759 PE=4 SV=1	L	Replication, recombination and repair	PREDICTED: uncharacterized protein LOC105949758 [Erythranthe guttata]	molecular function: binding (GO:0005488);; molecular function: catalytic activity (GO:0003824);; biological process: metabolic process (GO:0008152);; biological process: cellular process (GO:0009987)	Spliceosome (ko03040);; Protein processing in endoplasmic reticulum (ko04141);; Endocytosis (ko04144)
c58898.graph_c0	123	3.44	138	4.4	92	3.04	284	6.31	229	6.3	304	9.52	0.000300886	0.753496	up	--	--	--	--	--	--	Tify domain binding domain	--	Jas domain-containing protein OS=Salvia splendens OX=180675 GN=Saspl_041912 PE=4 SV=1	S	Function unknown	hypothetical protein Saspl_041912 [Salvia splendens]	--	--
c58841.graph_c3	234	14.4	235	14.76	194	12.18	220	11.56	172	11.1	161	10.94	0.00226111	-0.609036	down	[J]	Translation, ribosomal structure and biogenesis	Molecular Function: tRNA binding (GO:0000049);; Cellular Component: nucleus (GO:0005634);; Molecular Function: tRNA (guanine-N7-)-methyltransferase activity (GO:0008176);; Biological Process: tRNA methylation (GO:0030488);; Biological Process: RNA (guanine-N7)-methylation (GO:0036265);; Cellular Component: tRNA methyltransferase complex (GO:0043527);;	K03439|6.8e-122|sind:105164368|K03439 tRNA (guanine-N7-)-methyltransferase [EC:2.1.1.33] | (RefSeq) tRNA (guanine-N(7)-)-methyltransferase	[R]	General function prediction only	Putative methyltransferase	tRNA (guanine-N(7)-)-methyltransferase OS=Arabidopsis thaliana OX=3702 GN=At5g24840 PE=2 SV=1	tRNA (guanine-N(7)-)-methyltransferase OS=Erythranthe guttata OX=4155 GN=MIMGU_mgv1a012341mg PE=3 SV=1	J	Translation, ribosomal structure and biogenesis	PREDICTED: tRNA (guanine-N(7)-)-methyltransferase [Erythranthe guttata]	molecular function: binding (GO:0005488);; cellular component: cell (GO:0005623);; cellular component: organelle (GO:0043226);; cellular component: cell part (GO:0044464);; molecular function: catalytic activity (GO:0003824);; biological process: metabolic process (GO:0008152);; biological process: cellular process (GO:0009987);; cellular component: macromolecular complex (GO:0032991)	--
c64752.graph_c0	95	2.47	84	2.3	72	2.07	1068	23.74	543	14.09	371	10.66	1.11903e-11	2.04964	up	--	--	Molecular Function: nucleic acid binding (GO:0003676);; Molecular Function: aspartic-type endopeptidase activity (GO:0004190);; Molecular Function: zinc ion binding (GO:0008270);;	K19525|6.1e-70|dct:110098611|K19525 vacuolar protein sorting-associated protein 13A/C | (RefSeq) uncharacterized protein LOC110098611	[R]	General function prediction only	Retroviral aspartyl protease;; Retrotransposon gag protein;; gag-polyprotein putative aspartyl protease;; Aspartyl protease;; Aspartyl protease;; RNase H-like domain found in reverse transcriptase;; RNase H-like domain found in reverse transcriptase;; Reverse transcriptase (RNA-dependent DNA polymerase)	RNA-directed DNA polymerase homolog OS=Oenothera berteroana OX=3950 PE=4 SV=1	Endonuclease OS=Fagus sylvatica OX=28930 GN=FSB_LOCUS35185 PE=4 SV=1	L	Replication, recombination and repair	uncharacterized protein LOC115965205 [Quercus lobata]	molecular function: binding (GO:0005488);; molecular function: catalytic activity (GO:0003824);; biological process: metabolic process (GO:0008152)	--
c44382.graph_c0	722	93.76	883	122.51	623	87.31	607	70.12	545	72.79	661	96.58	0.00016941	-0.648447	down	--	--	Cellular Component: extracellular region (GO:0005576);; Cellular Component: cell wall (GO:0005618);; Biological Process: plant-type cell wall organization (GO:0009664);; Cellular Component: membrane (GO:0016020);;	K20628|1.9e-100|jcu:105640551|K20628 expansin | (RefSeq) expansin-A1	--	--	Lytic transglycolase;; Expansin C-terminal domain	Expansin-A1 OS=Arabidopsis thaliana OX=3702 GN=EXPA1 PE=2 SV=1	Expansin A1, ALPHA 1.2,EXPA1 OS=Theobroma cacao OX=3641 GN=TCM_011686 PE=3 SV=1	S	Function unknown	Expansin A1, ALPHA 1.2,EXPA1 [Theobroma cacao]	cellular component: extracellular region (GO:0005576);; cellular component: cell (GO:0005623);; cellular component: cell part (GO:0044464);; biological process: cellular process (GO:0009987);; biological process: cellular component organization or biogenesis (GO:0071840);; cellular component: membrane (GO:0016020)	--
c45910.graph_c0	7	0.58	18	2.39	15	1.52	307	23.78	106	9.08	26	2.41	0.000211184	1.40291	up	--	--	--	--	--	--	--	--	--	--	--	--	--	--
c65780.graph_c0	4049	43.77	4191	47.85	4122	49.39	3442	31.63	2022	21.74	3976	47.4	0.00140423	-0.729804	down	--	--	--	K03255|0.0e+00|sind:105162893|K03255 protein TIF31 | (RefSeq) protein TSS	[R]	General function prediction only	Tetratricopeptide repeat;; Translation initiation factor eIF3 subunit 135;; Tetratricopeptide repeat;; Mitochondrial function, CLU-N-term;; Tetratricopeptide repeat	Protein TSS OS=Arabidopsis thaliana OX=3702 GN=TSS PE=1 SV=1	Protein TIF31 OS=Salvia splendens OX=180675 GN=TIF31 PE=4 SV=1	S	Function unknown	protein TIF31 [Salvia splendens]	--	--
c59730.graph_c0	1042	84.19	771	67.3	2453	221.52	894	63.69	515	41.9	823	74.85	0.00266835	-1.02388	down	--	--	--	--	--	--	--	--	--	--	--	--	--	--
c47442.graph_c0	151	23.87	124	20.24	117	20.14	93	13.29	77	12.41	41	7.25	0.000440035	-1.04296	down	--	--	--	--	--	--	--	--	--	--	--	--	--	--
c60568.graph_c1	83	15.84	85	16.61	69	13.25	560	107.94	323	78.47	309	72.36	2.44634e-11	1.67678	up	--	--	Biological Process: regulation of transcription, DNA-templated (GO:0006355);; Biological Process: circadian rhythm (GO:0007623);;	--	--	--	--	--	Uncharacterized protein OS=Salvia splendens OX=180675 GN=Saspl_006945 PE=4 SV=1	--	--	hypothetical protein Saspl_006945 [Salvia splendens]	biological process: biological regulation (GO:0065007);; biological process: rhythmic process (GO:0048511)	--
c48714.graph_c0	3	0.15	8	0.51	17	1.19	132	7.3	37	2.38	55	3.56	0.000883249	1.25732	up	--	--	Cellular Component: ubiquitin ligase complex (GO:0000151);; Molecular Function: molecular_function (GO:0003674);; Molecular Function: catalytic activity (GO:0003824);; Molecular Function: ubiquitin-protein transferase activity (GO:0004842);; Molecular Function: protein binding (GO:0005515);; Cellular Component: cellular_component (GO:0005575);; Cellular Component: intracellular (GO:0005622);; Cel…	K03875|2.1e-59|thj:104804863|K03875 F-box and leucine-rich repeat protein 1 (S-phase kinase-associated protein 2) | (RefSeq) F-box protein SKP2A-like	[R]	General function prediction only	Leucine Rich repeat;; Leucine Rich repeats (2 copies);; F-box domain;; Leucine Rich Repeat;; F-box-like	F-box protein SKP2A OS=Arabidopsis thaliana OX=3702 GN=SKP2A PE=1 SV=1	F-box domain-containing protein OS=Citrus sinensis OX=2711 GN=CISIN_1g017279mg PE=4 SV=1	S	Function unknown	hypothetical protein CISIN_1g017279mg [Citrus sinensis]	cellular component: cell (GO:0005623);; cellular component: macromolecular complex (GO:0032991);; cellular component: cell part (GO:0044464);; molecular function: catalytic activity (GO:0003824);; biological process: metabolic process (GO:0008152);; biological process: cellular process (GO:0009987);; molecular function: binding (GO:0005488);; cellular component: organelle (GO:0043226);; biologica…	Ubiquitin mediated proteolysis (ko04120)
c44589.graph_c0	31	4.02	22	3.03	11	1.59	41	4.77	89	11.96	101	14.85	0.00590397	0.98984	up	--	--	--	K13993|7.8e-39|sind:105157869|K13993 HSP20 family protein | (RefSeq) 17.4 kDa class III heat shock protein	[O]	Posttranslational modification, protein turnover, chaperones	--	17.4 kDa class III heat shock protein OS=Arabidopsis thaliana OX=3702 GN=HSP17.4B PE=2 SV=1	HSP20 family protein OS=Salvia splendens OX=180675 GN=HSP20 PE=3 SV=1	O	Posttranslational modification, protein turnover, chaperones	17.4 kDa class III heat shock protein [Sesamum indicum]	--	Protein processing in endoplasmic reticulum (ko04141)
c59271.graph_c0	6456	857.38	9929	1369.72	7124	1017.73	5161	608.71	3415	462.18	5505	817.85	2.29932e-06	-1.04108	down	--	--	Biological Process: fatty acid biosynthetic process (GO:0006633);; Molecular Function: phosphopantetheine binding (GO:0031177);;	K11433|2.6e-11|sind:105173917|K11433 [histone H3]-lysine36 N-dimethyltransferase SETMAR [EC:2.1.1.357] | (RefSeq) histone-lysine N-methyltransferase SUVR3	[BK]	--	Phosphopantetheine attachment site	Histone-lysine N-methyltransferase SUVR3 OS=Arabidopsis thaliana OX=3702 GN=SUVR3 PE=2 SV=4	Acyl carrier protein OS=Salvia miltiorrhiza OX=226208 GN=ACP7 PE=2 SV=1	I	Lipid transport and metabolism	Acyl Carrier Protein [Salvia miltiorrhiza]	biological process: metabolic process (GO:0008152);; biological process: cellular process (GO:0009987);; biological process: single-organism process (GO:0044699);; molecular function: binding (GO:0005488)	Lysine degradation (ko00310)
c48847.graph_c0	10	0.74	9	0.7	10	0.85	896	58.09	577	43.45	496	41.17	1.06596e-55	4.53364	up	--	--	--	--	--	--	--	--	Uncharacterized protein OS=Salvia splendens OX=180675 GN=Saspl_025750 PE=4 SV=1	--	--	uncharacterized protein LOC105166323 [Sesamum indicum]	--	--
c59918.graph_c0	321	7.52	215	5.37	302	7.84	136	2.77	94	2.3	129	3.36	1.44013e-08	-1.43373	down	--	--	Cellular Component: cytoplasm (GO:0005737);; Biological Process: endoplasmic reticulum to Golgi vesicle-mediated transport (GO:0006888);;	K14005|8.4e-252|sind:105172137|K14005 protein transport protein SEC31 | (RefSeq) LOW QUALITY PROTEIN: protein transport protein SEC31 homolog B	[U]	Intracellular trafficking, secretion, and vesicular transport	Sec23-binding domain of Sec16	Protein transport protein SEC31 homolog B OS=Arabidopsis thaliana OX=3702 GN=SEC31B PE=1 SV=1	WD_REPEATS_REGION domain-containing protein (Fragment) OS=Davidia involucrata OX=16924 GN=Din_039681 PE=3 SV=1	U	Intracellular trafficking, secretion, and vesicular transport	LOW QUALITY PROTEIN: protein transport protein SEC31 homolog B [Sesamum indicum]	cellular component: cell (GO:0005623);; cellular component: cell part (GO:0044464);; biological process: localization (GO:0051179)	Protein processing in endoplasmic reticulum (ko04141)
c64702.graph_c0	1217	53.88	1007	46.86	1052	52.43	1142	44.78	799	36.72	715	35.75	0.00164814	-0.654517	down	--	--	--	--	--	--	--	--	--	--	--	--	--	--
c65997.graph_c0	1037	6.95	753	4.7	1039	6.85	651	3.3	511	3.69	576	3.78	4.23562e-06	-1.01686	down	--	--	--	K11253|6.1e-08|mesc:110629262|K11253 histone H3 | (RefSeq) uncharacterized protein LOC110629262	--	--	--	--	Uncharacterized protein OS=Hibiscus syriacus OX=106335 GN=F3Y22_tig00111427pilonHSYRG00326 PE=4 SV=1	L	Replication, recombination and repair	hypothetical protein F3Y22_tig00111427pilonHSYRG00326 [Hibiscus syriacus]	--	--
c40145.graph_c0	4	0.37	1	0.15	1	0.16	41	3.77	26	2.8	23	2.39	2.51211e-05	1.59505	up	[O]	Posttranslational modification, protein turnover, chaperones	Cellular Component: cytoplasm (GO:0005737);; Biological Process: aromatic amino acid family metabolic process (GO:0009072);; Molecular Function: transferase activity (GO:0016740);;	K01800|6.5e-77|sind:105172485|K01800 maleylacetoacetate isomerase [EC:5.2.1.2] | (RefSeq) glutathione S-transferase 2-like	[O]	Posttranslational modification, protein turnover, chaperones	Glutathione S-transferase, N-terminal domain;; Glutathione S-transferase, N-terminal domain;; Glutathione S-transferase, N-terminal domain;; Glutathione S-transferase, C-terminal domain	Glutathione S-transferase zeta class OS=Euphorbia esula OX=3993 PE=2 SV=1	Glutathione transferase OS=Juglans regia OX=51240 GN=LOC108996951 PE=3 SV=1	O	Posttranslational modification, protein turnover, chaperones	glutathione S-transferase 2-like [Sesamum indicum]	cellular component: cell (GO:0005623);; cellular component: cell part (GO:0044464);; biological process: metabolic process (GO:0008152);; biological process: cellular process (GO:0009987);; biological process: single-organism process (GO:0044699);; molecular function: catalytic activity (GO:0003824)	Tyrosine metabolism (ko00350)
c56709.graph_c0	432	29.42	536	38.22	373	27.77	380	22.51	314	21.6	393	29.87	0.000305571	-0.652539	down	[J]	Translation, ribosomal structure and biogenesis	Biological Process: translation (GO:0006412);; Cellular Component: chloroplast (GO:0009507);; Biological Process: N-terminal protein amino acid modification (GO:0031365);; Molecular Function: peptide deformylase activity (GO:0042586);; Biological Process: co-translational protein modification (GO:0043686);; Molecular Function: metal ion binding (GO:0046872);;	K01462|3.5e-107|sind:105157529|K01462 peptide deformylase [EC:3.5.1.88] | (RefSeq) peptide deformylase 1A, chloroplastic	[J]	Translation, ribosomal structure and biogenesis	Polypeptide deformylase	Peptide deformylase 1A, chloroplastic OS=Solanum lycopersicum OX=4081 GN=PDF1A PE=2 SV=1	Peptide deformylase OS=Erythranthe guttata OX=4155 GN=MIMGU_mgv1a011974mg PE=3 SV=1	J	Translation, ribosomal structure and biogenesis	PREDICTED: peptide deformylase 1A, chloroplastic [Erythranthe guttata]	biological process: metabolic process (GO:0008152);; biological process: cellular process (GO:0009987);; cellular component: cell (GO:0005623);; cellular component: organelle (GO:0043226);; cellular component: cell part (GO:0044464);; molecular function: catalytic activity (GO:0003824);; molecular function: binding (GO:0005488)	--
c61634.graph_c0	71	3.6	111	6.41	80	4.77	213	9.1	278	11.77	271	19.15	0.000180212	0.993687	up	[Q]	Secondary metabolites biosynthesis, transport and catabolism	Molecular Function: catalytic activity (GO:0003824);;	K06617|1.5e-79|mdm:103454409|K06617 raffinose synthase [EC:2.4.1.82] | (RefSeq) probable galactinol--sucrose galactosyltransferase 2	--	--	Raffinose synthase or seed imbibition protein Sip1;; Thioesterase superfamily	Probable galactinol--sucrose galactosyltransferase 2 OS=Arabidopsis thaliana OX=3702 GN=RFS2 PE=2 SV=2	Uncharacterized protein OS=Salvia splendens OX=180675 GN=Saspl_035015 PE=3 SV=1	S	Function unknown	hypothetical protein Saspl_035015 [Salvia splendens]	molecular function: catalytic activity (GO:0003824)	Galactose metabolism (ko00052)
c47003.graph_c0	157	12.36	144	11.66	102	8.74	98	6.68	97	7.62	117	10.41	0.00436008	-0.668325	down	--	--	Biological Process: mitochondrial fission (GO:0000266);; Cellular Component: mitochondrial outer membrane (GO:0005741);; Cellular Component: integral component of membrane (GO:0016021);; Biological Process: peroxisome fission (GO:0016559);;	K17969|1.7e-08|sly:101255974|K17969 mitochondrial fission 1 protein | (RefSeq) mitochondrial fission 1 protein A	--	--	--	--	Mitochondrial fission 1 protein OS=Nyssa sinensis OX=561372 GN=F0562_001534 PE=3 SV=1	M	Cell wall/membrane/envelope biogenesis	hypothetical protein F0562_001534 [Nyssa sinensis]	biological process: cellular process (GO:0009987);; biological process: cellular component organization or biogenesis (GO:0071840);; cellular component: cell (GO:0005623);; cellular component: membrane (GO:0016020);; cellular component: organelle (GO:0043226);; cellular component: organelle part (GO:0044422);; cellular component: cell part (GO:0044464);; cellular component: membrane part (GO:0044…	--
c53321.graph_c0	1396	77.8	1408	84.58	1337	83.78	865	42.09	632	37.04	579	38.14	4.06783e-12	-1.31111	down	[R]	General function prediction only	Cellular Component: integral component of membrane (GO:0016021);;	K03453|2.6e-83|sind:105172533|K03453 bile acid:Na+ symporter, BASS family | (RefSeq) probable sodium/metabolite cotransporter BASS2, chloroplastic isoform X1	[P]	Inorganic ion transport and metabolism	Sodium Bile acid symporter family;; Sodium Bile acid symporter family;; SBF-like CPA transporter family (DUF4137)	Probable sodium/metabolite cotransporter BASS2, chloroplastic OS=Oryza sativa subsp. japonica OX=39947 GN=BASS2 PE=2 SV=1	Bile acid:Na+ symporter, BASS family OS=Salvia splendens OX=180675 GN=TC.BASS PE=3 SV=1	P	Inorganic ion transport and metabolism	probable sodium/metabolite cotransporter BASS2, chloroplastic isoform X1 [Sesamum indicum]	cellular component: membrane (GO:0016020);; cellular component: membrane part (GO:0044425)	--
c53855.graph_c0	316	35.62	294	38.75	262	31.12	267	29.56	244	33.29	218	28	0.00137925	-0.607039	down	--	--	--	--	--	--	--	--	Uncharacterized protein OS=Salvia splendens OX=180675 GN=Saspl_012257 PE=4 SV=1	--	--	hypothetical protein Saspl_012257 [Salvia splendens]	--	--
c49141.graph_c2	67	1.61	104	2.73	55	1.46	9	0.25	15	0.48	5	0.13	2.44602e-10	-2.21915	down	[P]	Inorganic ion transport and metabolism	Molecular Function: ATP binding (GO:0005524);; Cellular Component: plasma membrane (GO:0005886);; Molecular Function: proton-exporting ATPase activity, phosphorylative mechanism (GO:0008553);; Cellular Component: integral component of membrane (GO:0016021);; Biological Process: proton export across plasma membrane (GO:0120029);;	K01535|0.0e+00|sind:105164362|K01535 H+-transporting ATPase [EC:7.1.2.1] | (RefSeq) plasma membrane ATPase 1-like	[P]	Inorganic ion transport and metabolism	E1-E2 ATPase;; haloacid dehalogenase-like hydrolase	ATPase 11, plasma membrane-type OS=Arabidopsis thaliana OX=3702 GN=AHA11 PE=1 SV=1	Plasma membrane ATPase OS=Salvia splendens OX=180675 GN=Saspl_018492 PE=3 SV=1	P	Inorganic ion transport and metabolism	hypothetical protein Saspl_018492 [Salvia splendens]	molecular function: binding (GO:0005488);; cellular component: cell (GO:0005623);; cellular component: membrane (GO:0016020);; cellular component: cell part (GO:0044464);; molecular function: catalytic activity (GO:0003824);; molecular function: transporter activity (GO:0005215);; biological process: single-organism process (GO:0044699);; biological process: localization (GO:0051179);; cellular c…	Oxidative phosphorylation (ko00190)
c57655.graph_c0	121	4.42	81	3.8	70	2.52	236	8.67	284	11.78	167	8.79	0.00512086	0.802503	up	[I]	Lipid transport and metabolism	Molecular Function: phosphatidylserine decarboxylase activity (GO:0004609);; Molecular Function: calcium ion binding (GO:0005509);; Biological Process: phosphatidylethanolamine biosynthetic process (GO:0006646);; Cellular Component: membrane (GO:0016020);; Biological Process: protein autoprocessing (GO:0016540);;	K01613|2.8e-278|sind:105169187|K01613 phosphatidylserine decarboxylase [EC:4.1.1.65] | (RefSeq) phosphatidylserine decarboxylase proenzyme 2-like isoform X1	[I]	Lipid transport and metabolism	Phosphatidylserine decarboxylase;; EF hand;; EF hand;; EF-hand domain pair;; C2 domain;; EF-hand domain;; EF-hand domain pair	Phosphatidylserine decarboxylase proenzyme 2 OS=Arabidopsis thaliana OX=3702 GN=PSD2 PE=2 SV=1	Phosphatidylserine decarboxylase proenzyme 2 OS=Handroanthus impetiginosus OX=429701 GN=PSD2 PE=3 SV=1	I	Lipid transport and metabolism	Phosphatidylserine decarboxylase [Handroanthus impetiginosus]	molecular function: catalytic activity (GO:0003824);; molecular function: binding (GO:0005488);; biological process: metabolic process (GO:0008152);; biological process: cellular process (GO:0009987);; biological process: single-organism process (GO:0044699);; cellular component: membrane (GO:0016020)	Glycerophospholipid metabolism (ko00564)
c54078.graph_c0	166	9.75	175	10.78	153	9.89	147	7.48	59	3.49	100	6.53	0.000647404	-0.941663	down	--	--	Molecular Function: protein kinase activity (GO:0004672);; Molecular Function: ATP binding (GO:0005524);; Cellular Component: plasma membrane (GO:0005886);; Biological Process: hormone-mediated signaling pathway (GO:0009755);; Cellular Component: integral component of membrane (GO:0016021);; Molecular Function: receptor serine/threonine kinase binding (GO:0033612);;	K00924|4.5e-42|ini:109170325|K00924 kinase [EC:2.7.1.-] | (RefSeq) receptor protein kinase CLAVATA1-like	--	--	Leucine rich repeat;; Leucine Rich repeats (2 copies);; Leucine Rich Repeat;; Leucine rich repeat N-terminal domain	Leucine-rich repeat receptor-like kinase protein HAR1 OS=Lotus japonicus OX=34305 GN=HAR1 PE=1 SV=1	Protein kinase domain-containing protein OS=Erythranthe guttata OX=4155 GN=MIMGU_mgv1a000850mg PE=3 SV=1	T	Signal transduction mechanisms	receptor protein kinase CLAVATA1-like [Sesamum indicum]	molecular function: catalytic activity (GO:0003824);; biological process: metabolic process (GO:0008152);; biological process: cellular process (GO:0009987);; molecular function: binding (GO:0005488);; cellular component: cell (GO:0005623);; cellular component: membrane (GO:0016020);; cellular component: cell part (GO:0044464);; biological process: signaling (GO:0023052);; biological process: sin…	--
c58677.graph_c0	277	10.85	325	13.13	317	13.43	175	5.84	190	7.39	174	7.37	2.11374e-06	-1.05619	down	[G]	Carbohydrate transport and metabolism	Molecular Function: cellulase activity (GO:0008810);; Biological Process: cellulose catabolic process (GO:0030245);;	K01179|8.3e-245|sind:105169699|K01179 endoglucanase [EC:3.2.1.4] | (RefSeq) endoglucanase 24	--	--	Glycosyl hydrolase family 9;; Glycosyl hydrolase family 9	Endoglucanase 24 OS=Arabidopsis thaliana OX=3702 GN=At4g39010 PE=2 SV=1	Endoglucanase OS=Salvia splendens OX=180675 GN=Saspl_016084 PE=3 SV=1	G	Carbohydrate transport and metabolism	hypothetical protein Saspl_016084 [Salvia splendens]	molecular function: catalytic activity (GO:0003824);; biological process: metabolic process (GO:0008152);; biological process: cellular process (GO:0009987)	Starch and sucrose metabolism (ko00500)
c46810.graph_c0	4	0.34	23	2.36	10	1.08	66	5.79	64	6.54	48	4.99	0.00250648	1.1196	up	[O]	Posttranslational modification, protein turnover, chaperones	--	K03686|1.2e-09|ini:109156564|K03686 molecular chaperone DnaJ | (RefSeq) chaperone protein DnaJ	[O]	Posttranslational modification, protein turnover, chaperones	DnaJ domain	Chaperone protein dnaJ 20, chloroplastic OS=Arabidopsis thaliana OX=3702 GN=ATJ20 PE=1 SV=2	J domain-containing protein OS=Salvia splendens OX=180675 GN=Saspl_004094 PE=4 SV=1	O	Posttranslational modification, protein turnover, chaperones	hypothetical protein Saspl_004094 [Salvia splendens]	--	--
c65336.graph_c0	5046	137.53	5356	149.28	5231	153.3	5769	130.3	4004	107.09	3209	92.86	0.00533838	-0.618176	down	--	--	Molecular Function: nucleic acid binding (GO:0003676);; Molecular Function: zinc ion binding (GO:0008270);; Biological Process: DNA integration (GO:0015074);;	K03006|1.9e-184|adu:107466525|K03006 DNA-directed RNA polymerase II subunit RPB1 [EC:2.7.7.6] | (RefSeq) LOW QUALITY PROTEIN: DNA-directed RNA polymerase II subunit 1-like	[R]	General function prediction only	Reverse transcriptase (RNA-dependent DNA polymerase);; Integrase core domain;; GAG-pre-integrase domain;; gag-polypeptide of LTR copia-type	Retrovirus-related Pol polyprotein from transposon TNT 1-94 OS=Nicotiana tabacum OX=4097 PE=2 SV=1	Copia LTR rider OS=Trifolium pratense OX=57577 GN=L195_g019651 PE=4 SV=1	T	Signal transduction mechanisms	hypothetical protein F511_00295 [Dorcoceras hygrometricum]	molecular function: binding (GO:0005488);; biological process: metabolic process (GO:0008152);; biological process: cellular process (GO:0009987)	RNA polymerase (ko03020)
c53690.graph_c0	6	0.41	18	1.25	11	0.68	89	4.98	35	2.6	60	3.76	0.000614102	1.2432	up	--	--	Molecular Function: molecular_function (GO:0003674);; Molecular Function: RNA binding (GO:0003723);; Molecular Function: catalytic activity (GO:0003824);; Molecular Function: endopeptidase activity (GO:0004175);; Molecular Function: metalloendopeptidase activity (GO:0004222);; Molecular Function: helicase activity (GO:0004386);; Molecular Function: ATP binding (GO:0005524);; Cellular Component: c…	K23010|1.9e-16|dzi:111310439|K23010 metalloendopeptidase OMA1, mitochondrial [EC:3.4.24.-] | (RefSeq) uncharacterized protein LOC111310439	[O]	Posttranslational modification, protein turnover, chaperones	--	--	RNA helicase OS=Salvia splendens OX=180675 GN=DDX50 PE=3 SV=1	O	Posttranslational modification, protein turnover, chaperones	mitochondrial metalloendopeptidase OMA1-like [Sesamum indicum]	molecular function: binding (GO:0005488);; molecular function: catalytic activity (GO:0003824);; biological process: metabolic process (GO:0008152);; cellular component: cell (GO:0005623);; cellular component: cell part (GO:0044464);; cellular component: organelle (GO:0043226);; cellular component: organelle part (GO:0044422);; cellular component: membrane (GO:0016020);; biological process: cellu…	--
c55187.graph_c0	86	7.11	54	4.67	76	7.04	40	2.71	34	2.81	56	5.41	0.00367845	-0.899942	down	--	--	Molecular Function: ATP binding (GO:0005524);; Cellular Component: integral component of membrane (GO:0016021);; Molecular Function: ATPase activity (GO:0016887);; Molecular Function: ATPase-coupled transmembrane transporter activity (GO:0042626);;	K05665|9.7e-53|egu:105033279|K05665 ATP-binding cassette, subfamily C (CFTR/MRP), member 1 [EC:7.6.2.3] | (RefSeq) ABC transporter C family member 2	[Q]	Secondary metabolites biosynthesis, transport and catabolism	--	ABC transporter C family member 12 OS=Arabidopsis thaliana OX=3702 GN=ABCC12 PE=2 SV=1	Uncharacterized protein OS=Salvia splendens OX=180675 GN=Saspl_044497 PE=4 SV=1	Q	Secondary metabolites biosynthesis, transport and catabolism	hypothetical protein Saspl_017191 [Salvia splendens]	molecular function: binding (GO:0005488);; cellular component: membrane (GO:0016020);; cellular component: membrane part (GO:0044425);; molecular function: catalytic activity (GO:0003824);; molecular function: transporter activity (GO:0005215);; biological process: localization (GO:0051179)	ABC transporters (ko02010)
c47827.graph_c0	33	1.43	67	3.14	32	1.64	549	19.57	570	24.08	349	15.99	5.761e-17	2.49575	up	[G]	Carbohydrate transport and metabolism	Biological Process: carbohydrate metabolic process (GO:0005975);; Molecular Function: UDP-glycosyltransferase activity (GO:0008194);; Molecular Function: transferase activity, transferring hexosyl groups (GO:0016758);; Biological Process: lipid glycosylation (GO:0030259);;	K05841|4.7e-151|sind:105166897|K05841 sterol 3beta-glucosyltransferase [EC:2.4.1.173] | (RefSeq) sterol 3-beta-glucosyltransferase UGT80A2-like isoform X1	[GC]	--	Glycosyltransferase family 28 N-terminal domain	Sterol 3-beta-glucosyltransferase UGT80A2 OS=Arabidopsis thaliana OX=3702 GN=UGT80A2 PE=1 SV=1	Glyco_transf_28 domain-containing protein OS=Salvia splendens OX=180675 GN=Saspl_032761 PE=4 SV=1	--	--	hypothetical protein Saspl_032761 [Salvia splendens]	biological process: metabolic process (GO:0008152);; molecular function: catalytic activity (GO:0003824);; biological process: cellular process (GO:0009987);; biological process: single-organism process (GO:0044699)	--
c59329.graph_c0	84	6.05	148	11.19	100	7.84	85	5.32	78	5.66	79	6.95	0.00848494	-0.718616	down	--	--	Molecular Function: Rho guanyl-nucleotide exchange factor activity (GO:0005089);;	--	--	--	PRONE (Plant-specific Rop nucleotide exchanger)	Rop guanine nucleotide exchange factor 7 OS=Arabidopsis thaliana OX=3702 GN=ROPGEF7 PE=1 SV=1	PRONE domain-containing protein OS=Handroanthus impetiginosus OX=429701 GN=CDL12_18451 PE=4 SV=1	G	Carbohydrate transport and metabolism	rop guanine nucleotide exchange factor 7 [Sesamum indicum]	molecular function: molecular function regulator (GO:0098772);; biological process: biological regulation (GO:0065007)	--
c48519.graph_c1	64	4.96	71	8.41	65	7.15	50	9.77	8	1.43	3	0.74	0.00744629	-1.01219	down	--	--	--	--	--	--	--	--	--	--	--	--	--	--
c56731.graph_c2	79	5.64	101	8.81	76	7.49	134	9.58	225	17.85	550	44.82	0.00425267	0.998183	up	--	--	Biological Process: response to acid chemical (GO:0001101);; Molecular Function: molecular_function (GO:0003674);; Molecular Function: transcription coregulator activity (GO:0003712);; Molecular Function: transcription corepressor activity (GO:0003714);; Cellular Component: cellular_component (GO:0005575);; Cellular Component: intracellular (GO:0005622);; Cellular Component: obsolete cell (GO:000…	K13464|2.4e-21|sind:105157820|K13464 jasmonate ZIM domain-containing protein | (RefSeq) protein TIFY 10B-like	--	--	--	Protein TIFY 10a OS=Oryza sativa subsp. japonica OX=39947 GN=TIFY10A PE=1 SV=1	Tify domain-containing protein OS=Salvia splendens OX=180675 GN=Saspl_040736 PE=3 SV=1	S	Function unknown	hypothetical protein Saspl_040736 [Salvia splendens]	biological process: response to stimulus (GO:0050896);; molecular function: transcription factor activity, protein binding (GO:0000988);; biological process: biological regulation (GO:0065007);; cellular component: cell (GO:0005623);; cellular component: cell part (GO:0044464);; cellular component: organelle (GO:0043226)	Plant hormone signal transduction (ko04075)
c54671.graph_c0	215	20.23	204	20.6	244	27.38	224	18.14	148	13.49	116	12.43	0.00604039	-0.738694	down	--	--	--	--	--	--	--	--	--	--	--	--	--	--
c57352.graph_c1	13	0.21	66	1.15	27	0.5	162	2.29	296	4.89	198	3.61	5.77429e-05	1.45625	up	--	--	Molecular Function: nucleic acid binding (GO:0003676);; Biological Process: DNA integration (GO:0015074);;	K11593|1.1e-91|dct:110097550|K11593 eukaryotic translation initiation factor 2C | (RefSeq) protein argonaute 1A-like	[R]	General function prediction only	GAG-pre-integrase domain;; Reverse transcriptase (RNA-dependent DNA polymerase);; Integrase core domain;; Reverse transcriptase (RNA-dependent DNA polymerase)	Retrovirus-related Pol polyprotein from transposon RE1 OS=Arabidopsis thaliana OX=3702 GN=RE1 PE=2 SV=1	Retrovirus-related Pol polyprotein from transposon TNT 1-94 OS=Vitis vinifera OX=29760 GN=POLX_310 PE=4 SV=1	L	Replication, recombination and repair	Retrovirus-related Pol polyprotein from transposon TNT 1-94 [Vitis vinifera]	molecular function: binding (GO:0005488);; biological process: metabolic process (GO:0008152);; biological process: cellular process (GO:0009987)	--
c52483.graph_c0	57	3.22	41	2.31	38	2.84	130	6.05	158	10.12	148	8.68	5.05217e-05	1.10375	up	--	--	Molecular Function: molecular_function (GO:0003674);; Molecular Function: catalytic activity (GO:0003824);; Cellular Component: cellular_component (GO:0005575);; Cellular Component: intracellular (GO:0005622);; Cellular Component: obsolete cell (GO:0005623);; Cellular Component: cytoplasm (GO:0005737);; Cellular Component: vacuole (GO:0005773);; Cellular Component: Golgi apparatus (GO:0005794);; …	K23877|1.5e-31|atr:110006708|K23877 xyloglucan O-acetyltransferase | (RefSeq) protein ALTERED XYLOGLUCAN 4-like	--	--	GDSL/SGNH-like Acyl-Esterase family found in Pmr5 and Cas1p;; PMR5 N terminal Domain	Protein trichome birefringence-like 39 OS=Arabidopsis thaliana OX=3702 GN=TBL39 PE=2 SV=1	PMR5N domain-containing protein OS=Handroanthus impetiginosus OX=429701 GN=CDL12_21069 PE=3 SV=1	S	Function unknown	hypothetical protein CDL12_21069 [Handroanthus impetiginosus]	molecular function: catalytic activity (GO:0003824);; cellular component: cell (GO:0005623);; cellular component: cell part (GO:0044464);; cellular component: organelle (GO:0043226);; cellular component: cell junction (GO:0030054);; cellular component: symplast (GO:0055044);; biological process: cellular process (GO:0009987)	--
c52812.graph_c0	108	8.1	181	13.32	157	12.18	98	5.69	108	7.41	81	6.92	0.00246849	-0.858842	down	--	--	--	--	--	--	--	--	--	--	--	--	--	--
c56469.graph_c1	113	4.98	111	5.19	141	6.84	111	4.22	59	2.62	33	1.61	0.00496777	-0.941478	down	--	--	--	--	--	--	--	--	--	--	--	--	--	--
c63861.graph_c1	783	14.4	565	10.97	677	13.77	206	3.23	485	8.9	171	3.48	0.000444543	-1.16795	down	[G]	Carbohydrate transport and metabolism	Molecular Function: magnesium ion binding (GO:0000287);; Molecular Function: pyruvate kinase activity (GO:0004743);; Molecular Function: kinase activity (GO:0016301);; Molecular Function: potassium ion binding (GO:0030955);;	K00873|0.0e+00|sind:105160374|K00873 pyruvate kinase [EC:2.7.1.40] | (RefSeq) plastidial pyruvate kinase 4, chloroplastic	[G]	Carbohydrate transport and metabolism	Pyruvate kinase, barrel domain;; Cyclic nucleotide-binding domain	Plastidial pyruvate kinase 4, chloroplastic OS=Arabidopsis thaliana OX=3702 GN=PKP4 PE=2 SV=1	Pyruvate kinase OS=Salvia splendens OX=180675 GN=PK PE=3 SV=1	G	Carbohydrate transport and metabolism	pyruvate kinase [Salvia splendens]	molecular function: binding (GO:0005488);; molecular function: catalytic activity (GO:0003824);; biological process: metabolic process (GO:0008152);; biological process: cellular process (GO:0009987);; biological process: single-organism process (GO:0044699)	Glycolysis / Gluconeogenesis (ko00010);; Purine metabolism (ko00230);; Pyruvate metabolism (ko00620);; Carbon metabolism (ko01200);; Biosynthesis of amino acids (ko01230)
c62940.graph_c0	120	3.71	135	4.49	112	3.87	99	2.69	79	2.47	114	7.19	0.00540468	-0.651871	down	[J]	Translation, ribosomal structure and biogenesis	Cellular Component: ribosome (GO:0005840);; Biological Process: rRNA processing (GO:0006364);; Molecular Function: ribosome binding (GO:0043022);;	--	[M]	Cell wall/membrane/envelope biogenesis	RimM N-terminal domain	--	Uncharacterized protein OS=Salvia splendens OX=180675 GN=Saspl_014230 PE=3 SV=1	M	Cell wall/membrane/envelope biogenesis	hypothetical protein Saspl_014230 [Salvia splendens]	cellular component: cell (GO:0005623);; cellular component: macromolecular complex (GO:0032991);; cellular component: organelle (GO:0043226);; cellular component: cell part (GO:0044464);; biological process: metabolic process (GO:0008152);; biological process: cellular process (GO:0009987);; biological process: cellular component organization or biogenesis (GO:0071840);; molecular function: bindi…	--
c56551.graph_c0	1254	117.21	1647	180.86	1288	138.95	939	76.76	582	62.94	609	65.91	1.29825e-09	-1.27167	down	[O]	Posttranslational modification, protein turnover, chaperones	Molecular Function: peptidyl-prolyl cis-trans isomerase activity (GO:0003755);;	K01802|4.4e-37|ini:109174349|K01802 peptidylprolyl isomerase [EC:5.2.1.8] | (RefSeq) peptidyl-prolyl cis-trans isomerase FKBP16-3, chloroplastic	[O]	Posttranslational modification, protein turnover, chaperones	FKBP-type peptidyl-prolyl cis-trans isomerase	Peptidyl-prolyl cis-trans isomerase FKBP16-3, chloroplastic OS=Arabidopsis thaliana OX=3702 GN=FKBP16-3 PE=1 SV=2	Peptidylprolyl isomerase OS=Nicotiana attenuata OX=49451 GN=FKBP16-3 PE=4 SV=1	O	Posttranslational modification, protein turnover, chaperones	PREDICTED: peptidyl-prolyl cis-trans isomerase FKBP16-3, chloroplastic [Ipomoea nil]	molecular function: catalytic activity (GO:0003824);; biological process: metabolic process (GO:0008152);; biological process: cellular process (GO:0009987)	--
c61297.graph_c0	907	22.23	1163	29.24	719	18.99	3498	74.53	2420	59.82	2483	66.17	9.79866e-09	1.11351	up	[MDT]	--	Molecular Function: ATP binding (GO:0005524);;	K03231|8.4e-128|mtr:MTR_1g101870|K03231 elongation factor 1-alpha | (RefSeq) elongation factor 1-alpha	[O]	Posttranslational modification, protein turnover, chaperones	ATPase family associated with various cellular activities (AAA);; AAA+ lid domain;; Holliday junction DNA helicase RuvB P-loop domain;; AAA domain (dynein-related subfamily)	ATPase family AAA domain-containing protein FIGL1 OS=Arabidopsis thaliana OX=3702 GN=FIGL1 PE=2 SV=2	Katanin p60 ATPase-containing subunit A1 OS=Salvia splendens OX=180675 GN=KATNA1 PE=4 SV=1	O	Posttranslational modification, protein turnover, chaperones	katanin p60 ATPase-containing subunit A1 [Salvia splendens]	molecular function: binding (GO:0005488)	RNA transport (ko03013)
c50470.graph_c0	5785	384.55	6283	437.37	5996	436.01	5615	324.11	3840	257.7	2824	209.01	0.000277031	-0.863957	down	--	--	Cellular Component: integral component of membrane (GO:0016021);;	--	--	--	--	Plastidal glycolate/glycerate translocator 1, chloroplastic OS=Arabidopsis thaliana OX=3702 GN=PLGG1 PE=1 SV=1	Uncharacterized protein OS=Salvia splendens OX=180675 GN=Saspl_017661 PE=4 SV=1	M	Cell wall/membrane/envelope biogenesis	hypothetical protein Saspl_017661 [Salvia splendens]	cellular component: membrane (GO:0016020);; cellular component: membrane part (GO:0044425)	--
c65061.graph_c0	852	16.11	862	15.99	613	12.36	577	9.05	582	10.71	789	16.03	0.00328133	-0.588743	down	[KT]	--	Molecular Function: phosphorelay sensor kinase activity (GO:0000155);; Cellular Component: integral component of membrane (GO:0016021);;	K14489|7.9e-237|sind:105156165|K14489 arabidopsis histidine kinase 2/3/4 (cytokinin receptor) [EC:2.7.13.3] | (RefSeq) histidine kinase 4	[T]	Signal transduction mechanisms	CHASE domain;; His Kinase A (phospho-acceptor) domain;; Response regulator receiver domain;; Histidine kinase-, DNA gyrase B-, and HSP90-like ATPase	Histidine kinase 4 OS=Arabidopsis thaliana OX=3702 GN=AHK4 PE=1 SV=1	Histidine kinase OS=Salvia splendens OX=180675 GN=AHK2_3_4 PE=4 SV=1	T	Signal transduction mechanisms	histidine kinase 2/3/4 (cytokinin receptor) [Salvia splendens]	molecular function: catalytic activity (GO:0003824);; molecular function: signal transducer activity (GO:0004871);; molecular function: molecular transducer activity (GO:0060089);; biological process: metabolic process (GO:0008152);; biological process: cellular process (GO:0009987);; biological process: signaling (GO:0023052);; biological process: single-organism process (GO:0044699);; biologica…	Plant hormone signal transduction (ko04075)
c54667.graph_c0	29	1.58	41	1.9	19	0.96	66	2.64	104	4.01	166	7.03	0.00121485	1.10744	up	--	--	Molecular Function: molecular_function (GO:0003674);; Molecular Function: transporter activity (GO:0005215);; Molecular Function: calcium channel activity (GO:0005262);; Cellular Component: cellular_component (GO:0005575);; Cellular Component: intracellular (GO:0005622);; Cellular Component: obsolete cell (GO:0005623);; Cellular Component: cytoplasm (GO:0005737);; Cellular Component: mitochondrio…	K20858|5.4e-88|sind:105167489|K20858 calcium uniporter protein, mitochondrial | (RefSeq) calcium uniporter protein 2, mitochondrial-like	[R]	General function prediction only	Mitochondrial calcium uniporter	Calcium uniporter protein 1, mitochondrial OS=Arabidopsis thaliana OX=3702 GN=At4g36820 PE=2 SV=1	Calcium uniporter protein OS=Salvia splendens OX=180675 GN=Saspl_013091 PE=3 SV=1	S	Function unknown	hypothetical protein Saspl_013091 [Salvia splendens]	molecular function: transporter activity (GO:0005215);; biological process: localization (GO:0051179);; cellular component: cell (GO:0005623);; cellular component: cell part (GO:0044464);; cellular component: organelle (GO:0043226);; cellular component: membrane (GO:0016020);; cellular component: organelle part (GO:0044422);; cellular component: membrane part (GO:0044425);; biological process: ce…	--
c50629.graph_c0	50	3.51	41	3.11	27	1.94	20	0.88	11	0.74	24	1.9	0.00196707	-1.06031	down	--	--	Molecular Function: protein-N-terminal asparagine amidohydrolase activity (GO:0008418);; Molecular Function: protein-N-terminal glutamine amidohydrolase activity (GO:0070773);;	K21286|2.3e-101|sind:105159762|K21286 protein N-terminal glutamine amidohydrolase [EC:3.5.1.122] | (RefSeq) protein N-terminal glutamine amidohydrolase	[S]	Function unknown	N-terminal glutamine amidase	Protein N-terminal glutamine amidohydrolase OS=Arabidopsis thaliana OX=3702 GN=NTAQ1 PE=1 SV=1	Protein N-terminal glutamine amidohydrolase OS=Salvia splendens OX=180675 GN=Saspl_027983 PE=3 SV=1	S	Function unknown	hypothetical protein Saspl_027983 [Salvia splendens]	molecular function: catalytic activity (GO:0003824)	--
c47618.graph_c0	62	17.35	62	17.61	53	15.49	43	11.29	29	8.62	31	9.99	0.000682664	-0.976486	down	--	--	Biological Process: response to acid chemical (GO:0001101);; Molecular Function: molecular_function (GO:0003674);; Molecular Function: catalytic activity (GO:0003824);; Cellular Component: cellular_component (GO:0005575);; Cellular Component: intracellular (GO:0005622);; Cellular Component: obsolete cell (GO:0005623);; Cellular Component: cytoplasm (GO:0005737);; Cellular Component: mitochondrion…	K09480|5.8e-71|sind:105173989|K09480 digalactosyldiacylglycerol synthase [EC:2.4.1.241] | (RefSeq) digalactosyldiacylglycerol synthase 1, chloroplastic	--	--	Glycosyl transferases group 1;; Glycosyl transferases group 1	Digalactosyldiacylglycerol synthase 1, chloroplastic OS=Glycine max OX=3847 GN=DGD1 PE=2 SV=1	Glycos_transf_1 domain-containing protein OS=Salvia splendens OX=180675 GN=Saspl_033171 PE=4 SV=1	S	Function unknown	hypothetical protein Saspl_033171 [Salvia splendens]	biological process: response to stimulus (GO:0050896);; molecular function: catalytic activity (GO:0003824);; cellular component: cell (GO:0005623);; cellular component: cell part (GO:0044464);; cellular component: organelle (GO:0043226);; biological process: metabolic process (GO:0008152);; biological process: cellular process (GO:0009987);; biological process: single-organism process (GO:004469…	Glycerolipid metabolism (ko00561)
c53259.graph_c0	39	1.54	25	1.04	18	0.76	109	3.66	47	1.82	86	3.75	0.00958896	0.857702	up	--	--	Cellular Component: integral component of membrane (GO:0016021);;	--	[E]	Amino acid transport and metabolism	Transmembrane amino acid transporter protein;; Tryptophan/tyrosine permease family	Probable amino acid permease 7 OS=Arabidopsis thaliana OX=3702 GN=AAP7 PE=2 SV=1	Aa_trans domain-containing protein OS=Populus trichocarpa OX=3694 GN=POPTR_001G470000 PE=3 SV=1	E	Amino acid transport and metabolism	probable amino acid permease 7 [Sesamum indicum]	cellular component: membrane (GO:0016020);; cellular component: membrane part (GO:0044425)	--
c39983.graph_c0	1	0.06	2	0.13	1	0.07	34	1.87	44	2.81	43	3.03	9.73369e-09	2.15351	up	--	--	--	--	--	--	--	--	--	--	--	--	--	--
c54427.graph_c0	219	8.29	215	8.53	138	5.77	431	13.97	363	13.74	454	18.99	0.000481224	0.68909	up	--	--	Cellular Component: integral component of membrane (GO:0016021);;	--	--	--	--	--	Uncharacterized protein OS=Salvia splendens OX=180675 GN=Saspl_023707 PE=4 SV=1	S	Function unknown	hypothetical protein Saspl_023707 [Salvia splendens]	cellular component: membrane (GO:0016020);; cellular component: membrane part (GO:0044425)	--
c62307.graph_c0	1528	54.83	1931	71.6	1351	55.31	1659	51.93	1102	40.13	1239	49.14	0.000576228	-0.626181	down	--	--	Biological Process: reproduction (GO:0000003);; Biological Process: cell morphogenesis (GO:0000902);; Biological Process: cell morphogenesis involved in differentiation (GO:0000904);; Biological Process: regulation of cell growth (GO:0001558);; Biological Process: developmental process involved in reproduction (GO:0003006);; Molecular Function: molecular_function (GO:0003674);; Molecular Function…	--	--	--	PRONE (Plant-specific Rop nucleotide exchanger);; PRONE (Plant-specific Rop nucleotide exchanger)	Rop guanine nucleotide exchange factor 1 OS=Arabidopsis thaliana OX=3702 GN=ROPGEF1 PE=1 SV=2	PRONE domain-containing protein OS=Salvia splendens OX=180675 GN=Saspl_016185 PE=4 SV=1	G	Carbohydrate transport and metabolism	hypothetical protein Saspl_016185 [Salvia splendens]	biological process: reproduction (GO:0000003);; biological process: cellular process (GO:0009987);; biological process: developmental process (GO:0032502);; biological process: single-organism process (GO:0044699);; biological process: cellular component organization or biogenesis (GO:0071840);; biological process: biological regulation (GO:0065007);; biological process: reproductive process (GO:…	--
c50563.graph_c1	0	0	4	0.47	1	0.12	39	3.86	28	3.19	27	3.36	1.70506e-05	1.62809	up	--	--	Molecular Function: DNA binding (GO:0003677);; Cellular Component: nucleus (GO:0005634);;	K09422|2.0e-16|sind:105159152|K09422 transcription factor MYB, plant | (RefSeq) transcription factor MYB44-like	[K]	Transcription	Myb-like DNA-binding domain	Transcription factor MYB73 OS=Arabidopsis thaliana OX=3702 GN=MYB73 PE=1 SV=1	Myb proto-oncogene protein, plant OS=Salvia splendens OX=180675 GN=MYBP PE=4 SV=1	K	Transcription	transcription factor MYB44-like [Sesamum indicum]	molecular function: binding (GO:0005488);; cellular component: cell (GO:0005623);; cellular component: organelle (GO:0043226);; cellular component: cell part (GO:0044464)	--
c62752.graph_c1	2726	124	2820	134	2813	142.67	1259	48.04	1152	51.22	1388	67.74	3.09791e-17	-1.45763	down	--	--	--	K03883|5.7e-32|sly:112940610|K03883 NADH-ubiquinone oxidoreductase chain 5 [EC:7.1.1.2] | (RefSeq) LOW QUALITY PROTEIN: uncharacterized protein LOC112940610	--	--	PPR repeat family;; PPR repeat;; PPR repeat;; Pentatricopeptide repeat domain;; Pentacotripeptide-repeat region of PRORP;; Tetratricopeptide repeat;; Mitochondrial 28S ribosomal protein S27;; Tetratricopeptide repeat	--	Uncharacterized protein OS=Punica granatum OX=22663 GN=CRG98_038866 PE=4 SV=1	S	Function unknown	unnamed protein product [Ananas comosus var. bracteatus]	--	Oxidative phosphorylation (ko00190)
c65857.graph_c0	2207	19.34	1464	13.64	1343	13.35	1208	9.29	855	7.46	1445	14.09	0.000365074	-0.81805	down	[E]	Amino acid transport and metabolism	Molecular Function: iron ion binding (GO:0005506);; Biological Process: glutamate biosynthetic process (GO:0006537);; Molecular Function: FMN binding (GO:0010181);; Molecular Function: glutamate synthase (NADH) activity (GO:0016040);; Molecular Function: flavin adenine dinucleotide binding (GO:0050660);; Molecular Function: 3 iron, 4 sulfur cluster binding (GO:0051538);;	K00264|0.0e+00|sind:105160371|K00264 glutamate synthase (NADH) [EC:1.4.1.14] | (RefSeq) glutamate synthase 1 [NADH], chloroplastic isoform X1	[E]	Amino acid transport and metabolism	Glutamine amidotransferases class-II;; Conserved region in glutamate synthase;; Glutamate synthase central domain;; GXGXG motif;; Pyridine nucleotide-disulphide oxidoreductase;; Dihydroprymidine dehydrogenase domain II, 4Fe-4S cluster;; NAD(P)-binding Rossmann-like domain;; Pyridine nucleotide-disulphide oxidoreductase;; Pyridine nucleotide-disulphide oxidoreductase;; FAD dependent oxidoreductase…	Glutamate synthase 1 [NADH], chloroplastic OS=Arabidopsis thaliana OX=3702 GN=GLT1 PE=1 SV=2	Glutamate synthase (NADPH/NADH) OS=Salvia splendens OX=180675 GN=GLT1 PE=3 SV=1	E	Amino acid transport and metabolism	glutamate synthase (NADPH/NADH) [Salvia splendens]	molecular function: binding (GO:0005488);; biological process: metabolic process (GO:0008152);; biological process: cellular process (GO:0009987);; biological process: single-organism process (GO:0044699);; molecular function: catalytic activity (GO:0003824)	Alanine, aspartate and glutamate metabolism (ko00250);; Nitrogen metabolism (ko00910);; Biosynthesis of amino acids (ko01230)
c21986.graph_c0	241	3.43	129	1.93	173	2.73	422	5.15	616	8.78	345	5.43	0.00845464	0.787293	up	--	--	Molecular Function: nucleic acid binding (GO:0003676);; Biological Process: DNA integration (GO:0015074);;	K17545|1.1e-207|zma:103634684|K17545 serine/threonine-protein kinase ULK4 [EC:2.7.11.1] | (RefSeq) uncharacterized protein LOC103634684	[R]	General function prediction only	Reverse transcriptase (RNA-dependent DNA polymerase);; gag-polypeptide of LTR copia-type;; GAG-pre-integrase domain	Retrovirus-related Pol polyprotein from transposon RE1 OS=Arabidopsis thaliana OX=3702 GN=RE1 PE=2 SV=1	Retrovirus-related Pol polyprotein from transposon TNT 1-94 OS=Vitis vinifera OX=29760 GN=POLX_333 PE=4 SV=1	K	Transcription	Retrovirus-related Pol polyprotein from transposon TNT 1-94 [Vitis vinifera]	molecular function: binding (GO:0005488);; biological process: metabolic process (GO:0008152);; biological process: cellular process (GO:0009987)	--
c49107.graph_c0	5137	1295.38	4481	1144.4	4653	1225.46	4651	1090.01	4046	1079.58	2845	818.89	0.00344113	-0.641595	down	[F]	Nucleotide transport and metabolism	Molecular Function: ATP binding (GO:0005524);; Biological Process: carbohydrate metabolic process (GO:0005975);; Molecular Function: phosphoribulokinase activity (GO:0008974);;	K00855|1.7e-39|oeu:111373043|K00855 phosphoribulokinase [EC:2.7.1.19] | (RefSeq) phosphoribulokinase, chloroplastic-like	[TZ]	--	--	Phosphoribulokinase, chloroplastic OS=Mesembryanthemum crystallinum OX=3544 PE=2 SV=1	Phosphoribulokinase OS=Aquilegia coerulea OX=218851 GN=AQUCO_00500608v1 PE=3 SV=1	--	--	phosphoribulokinase, chloroplastic-like [Olea europaea var. sylvestris]	molecular function: binding (GO:0005488);; biological process: metabolic process (GO:0008152);; molecular function: catalytic activity (GO:0003824);; biological process: cellular process (GO:0009987)	Carbon fixation in photosynthetic organisms (ko00710);; Carbon metabolism (ko01200)
c63725.graph_c1	630	13.58	493	10.7	621	14.68	1349	25.47	1419	31.47	1271	30.87	0.000656086	0.736928	up	[ET]	--	Molecular Function: ligand-gated ion channel activity (GO:0015276);; Cellular Component: integral component of membrane (GO:0016021);;	K05387|1.0e-302|sind:105172500|K05387 glutamate receptor, ionotropic, plant | (RefSeq) glutamate receptor 3.2 isoform X1	[PET]	--	Receptor family ligand binding region;; Periplasmic binding protein;; Bacterial extracellular solute-binding proteins, family 3;; Ligand-gated ion channel;; Bacterial extracellular solute-binding proteins, family 3	Glutamate receptor 3.2 OS=Arabidopsis thaliana OX=3702 GN=GLR3.2 PE=1 SV=2	Glutamate receptor OS=Salvia splendens OX=180675 GN=GRIP PE=3 SV=1	--	--	glutamate receptor, ionotropic, plant [Salvia splendens]	molecular function: transporter activity (GO:0005215);; molecular function: molecular transducer activity (GO:0060089);; biological process: localization (GO:0051179);; cellular component: membrane (GO:0016020);; cellular component: membrane part (GO:0044425)	--
c49553.graph_c0	31	1.53	33	1.73	29	1.57	222	9.92	117	5.91	132	7.31	3.79866e-08	1.58158	up	--	--	Molecular Function: DNA binding (GO:0003677);;	K15601|3.2e-95|sind:105160354|K15601 [histone H3]-dimethyl-L-lysine9 demethylase [EC:1.14.11.65] | (RefSeq) uncharacterized protein LOC105160354	[K]	Transcription	--	--	Putative transcription factor 5qNCA, contains JmjC domain OS=Handroanthus impetiginosus OX=429701 GN=CDL12_00117 PE=4 SV=1	K	Transcription	uncharacterized protein LOC105160354 [Sesamum indicum]	molecular function: binding (GO:0005488)	--
c65524.graph_c0	144	4.2	167	4.92	149	4.86	707	16.88	606	17.1	451	14.16	1.8671e-09	1.38085	up	[I]	Lipid transport and metabolism	Molecular Function: lanosterol synthase activity (GO:0000250);; Cellular Component: lipid droplet (GO:0005811);; Biological Process: triterpenoid biosynthetic process (GO:0016104);; Molecular Function: beta-amyrin synthase activity (GO:0042300);;	K20659|1.4e-202|vvi:100241546|K20659 lupeol synthase [EC:5.4.99.41] | (RefSeq) lupeol synthase	[I]	Lipid transport and metabolism	Squalene-hopene cyclase C-terminal domain;; Squalene-hopene cyclase N-terminal domain;; Squalene-hopene cyclase C-terminal domain;; Prenyltransferase and squalene oxidase repeat;; A-macroglobulin TED domain	Lupeol synthase OS=Betula platyphylla OX=78630 GN=OSCBPW PE=1 SV=1	Terpene cyclase/mutase family member OS=Olea europaea OX=4146 GN=OEW PE=2 SV=1	I	Lipid transport and metabolism	lupeol synthase [Olea europaea]	molecular function: catalytic activity (GO:0003824);; cellular component: cell (GO:0005623);; cellular component: organelle (GO:0043226);; cellular component: cell part (GO:0044464);; biological process: metabolic process (GO:0008152);; biological process: cellular process (GO:0009987);; biological process: single-organism process (GO:0044699)	Sesquiterpenoid and triterpenoid biosynthesis (ko00909)
c59932.graph_c0	1025	33.99	930	32.34	843	29.8	770	22.4	748	24.21	864	30.15	0.000301129	-0.593125	down	[M]	Cell wall/membrane/envelope biogenesis	Biological Process: glycolipid biosynthetic process (GO:0009247);; Molecular Function: transferase activity, transferring hexosyl groups (GO:0016758);;	K03715|1.8e-230|sind:105164881|K03715 1,2-diacylglycerol 3-beta-galactosyltransferase [EC:2.4.1.46] | (RefSeq) probable monogalactosyldiacylglycerol synthase, chloroplastic	--	--	Monogalactosyldiacylglycerol (MGDG) synthase;; Glycosyltransferase family 28 C-terminal domain	Probable monogalactosyldiacylglycerol synthase, chloroplastic OS=Nicotiana tabacum OX=4097 GN=MGD A PE=2 SV=1	Monogalactosyldiacylglycerol synthase OS=Sesamum indicum OX=4182 GN=SeMGD1 PE=2 SV=1	M	Cell wall/membrane/envelope biogenesis	probable monogalactosyldiacylglycerol synthase, chloroplastic [Sesamum indicum]	biological process: metabolic process (GO:0008152);; biological process: cellular process (GO:0009987);; biological process: single-organism process (GO:0044699);; molecular function: catalytic activity (GO:0003824)	Glycerolipid metabolism (ko00561)
c63118.graph_c0	347	13.58	422	16.16	286	11.32	338	11.31	214	6.9	333	13.04	0.00430404	-0.599034	down	[NW]	--	Molecular Function: protein kinase activity (GO:0004672);; Molecular Function: protein serine/threonine phosphatase activity (GO:0004722);; Molecular Function: ATP binding (GO:0005524);;	K17506|6.3e-23|bna:106385269|K17506 protein phosphatase 1L [EC:3.1.3.16] | (RefSeq) probable protein phosphatase 2C 69	[T]	Signal transduction mechanisms	Protein phosphatase 2C;; Protein kinase domain;; Protein tyrosine and serine/threonine kinase;; Phosphotransferase enzyme family;; Fungal protein kinase;; Protein phosphatase 2C	Protein kinase and PP2C-like domain-containing protein OS=Oryza sativa subsp. japonica OX=39947 GN=Os01g0541900 PE=2 SV=1	Protein phosphatase 2C-like protein 2/3 OS=Salvia splendens OX=180675 GN=PTC2_3 PE=4 SV=1	T	Signal transduction mechanisms	protein phosphatase 2C -like protein 2/3 [Salvia splendens]	molecular function: catalytic activity (GO:0003824);; biological process: metabolic process (GO:0008152);; biological process: cellular process (GO:0009987);; molecular function: binding (GO:0005488)	--
c59692.graph_c0	1	0.11	1	0.12	1	0.12	191	19.54	87	10.22	142	18.95	2.48159e-24	3.61521	up	--	--	Molecular Function: nucleic acid binding (GO:0003676);; Biological Process: DNA integration (GO:0015074);;	--	--	--	--	--	Integrase catalytic domain-containing protein OS=Fagus sylvatica OX=28930 GN=FSB_LOCUS58180 PE=4 SV=1	L	Replication, recombination and repair	LOW QUALITY PROTEIN: uncharacterized protein LOC111878919 [Lactuca sativa]	molecular function: binding (GO:0005488);; biological process: metabolic process (GO:0008152);; biological process: cellular process (GO:0009987)	--
c65274.graph_c0	4102	82.37	3803	83.76	3773	92.32	3702	68.47	2851	61.11	2376	56.34	0.000172389	-0.73636	down	[I]	Lipid transport and metabolism	Molecular Function: protein binding (GO:0005515);;	K01669|4.5e-14|cme:CYME_CMD121C|K01669 deoxyribodipyrimidine photo-lyase [EC:4.1.99.3] | (RefSeq) probable photolyase/blue-light receptor	[LT]	--	DNA photolyase;; Leucine rich repeat;; Leucine Rich repeats (2 copies);; Leucine rich repeat N-terminal domain;; Leucine Rich Repeat;; Leucine Rich repeat	--	Photolyase/cryptochrome alpha/beta domain-containing protein OS=Salvia splendens OX=180675 GN=Saspl_014521 PE=4 SV=1	--	--	hypothetical protein Saspl_014521 [Salvia splendens]	molecular function: binding (GO:0005488)	--
c55721.graph_c2	78	4.91	84	7.03	95	5.47	67	3.84	44	3.16	53	3.49	0.00120781	-0.898907	down	--	--	--	--	--	--	Domain of unknown function DUF223	--	Rep_fac-A_C domain-containing protein OS=Cuscuta campestris OX=132261 GN=CCAM_LOCUS38572 PE=4 SV=1	--	--	replication protein A 70 kDa DNA-binding subunit [Striga asiatica]	--	--
c46977.graph_c0	2	0.1	1	0.05	0	0	35	1.49	47	2.34	82	4.47	1.20054e-09	2.29514	up	--	--	--	K02875|1.0e-08|egu:105033615|K02875 large subunit ribosomal protein L14e | (RefSeq) uncharacterized protein LOC105033615	--	--	Aluminium induced protein;; Glutamine amidotransferase domain;; Aluminium induced protein	Stem-specific protein TSJT1 OS=Nicotiana tabacum OX=4097 GN=TSJT1 PE=2 SV=1	DUF3700 domain-containing protein OS=Handroanthus impetiginosus OX=429701 GN=CDL12_04662 PE=4 SV=1	S	Function unknown	hypothetical protein CDL12_04662 [Handroanthus impetiginosus]	--	Ribosome (ko03010)
c59104.graph_c1	26478	1241.49	24294	1212.81	28239	1492.68	27203	1088.31	19305	900.99	15338	801.9	0.00265444	-0.693848	down	[EF]	--	Molecular Function: serine-pyruvate transaminase activity (GO:0004760);;	K00830|1.1e-183|sind:105170923|K00830 alanine-glyoxylate transaminase / serine-glyoxylate transaminase / serine-pyruvate transaminase [EC:2.6.1.44 2.6.1.45 2.6.1.51] | (RefSeq) serine--glyoxylate aminotransferase	[R]	General function prediction only	Aminotransferase class-V	Serine--glyoxylate aminotransferase OS=Arabidopsis thaliana OX=3702 GN=AGT1 PE=1 SV=2	Alanine--glyoxylate aminotransferase OS=Handroanthus impetiginosus OX=429701 GN=CDL12_13476 PE=3 SV=1	E	Amino acid transport and metabolism	serine--glyoxylate aminotransferase [Sesamum indicum]	molecular function: catalytic activity (GO:0003824)	Alanine, aspartate and glutamate metabolism (ko00250);; Glycine, serine and threonine metabolism (ko00260);; Glyoxylate and dicarboxylate metabolism (ko00630);; Carbon metabolism (ko01200);; Peroxisome (ko04146)
c59643.graph_c1	83	3.93	136	6.57	111	5.64	58	2.12	42	1.91	44	2.72	2.8736e-06	-1.33196	down	--	--	Cellular Component: nucleus (GO:0005634);; Molecular Function: zinc ion binding (GO:0008270);;	K12135|1.5e-06|csat:104735609|K12135 zinc finger protein CONSTANS | (RefSeq) zinc finger protein CONSTANS-like	--	--	B-box zinc finger;; CCT motif	Putative zinc finger protein CONSTANS-LIKE 11 OS=Arabidopsis thaliana OX=3702 GN=COL11 PE=1 SV=2	Uncharacterized protein OS=Salvia splendens OX=180675 GN=Saspl_000581 PE=3 SV=1	K	Transcription	zinc finger protein CONSTANS-LIKE 12 [Sesamum indicum]	cellular component: cell (GO:0005623);; cellular component: organelle (GO:0043226);; cellular component: cell part (GO:0044464);; molecular function: binding (GO:0005488)	Circadian rhythm - plant (ko04712)
c58809.graph_c0	233	12.62	272	13.84	204	11.23	658	29.18	481	23.06	485	28.87	7.50605e-05	0.744442	up	[G]	Carbohydrate transport and metabolism	Molecular Function: hydrolase activity, hydrolyzing O-glycosyl compounds (GO:0004553);; Biological Process: carbohydrate metabolic process (GO:0005975);;	K05350|3.4e-266|sind:105166691|K05350 beta-glucosidase [EC:3.2.1.21] | (RefSeq) beta-glucosidase 44-like	[G]	Carbohydrate transport and metabolism	Glycosyl hydrolase family 1	Beta-glucosidase 44 OS=Arabidopsis thaliana OX=3702 GN=BGLU44 PE=2 SV=1	Beta-glucosidase OS=Salvia splendens OX=180675 GN=bglB PE=3 SV=1	G	Carbohydrate transport and metabolism	beta-glucosidase [Salvia splendens]	molecular function: catalytic activity (GO:0003824);; biological process: metabolic process (GO:0008152)	Cyanoamino acid metabolism (ko00460);; Starch and sucrose metabolism (ko00500);; Phenylpropanoid biosynthesis (ko00940)
c43166.graph_c0	3	0.35	5	0.64	3	0.52	21	2.28	30	3.76	18	2.37	0.00257504	1.13992	up	--	--	--	--	--	--	--	--	Uncharacterized protein (Fragment) OS=Erythranthe guttata OX=4155 GN=MIMGU_mgv1a025770mg PE=4 SV=1	S	Function unknown	uncharacterized protein At4g38062-like [Sesamum indicum]	--	--
c56395.graph_c1	6530	340.35	5564	304.17	5337	304.78	4435	198.95	3938	206.31	2888	166.51	4.51233e-06	-0.942325	down	--	--	Cellular Component: integral component of membrane (GO:0016021);; Molecular Function: transferase activity (GO:0016740);;	--	--	--	--	Rhodanese-like domain-containing protein 9, chloroplastic OS=Arabidopsis thaliana OX=3702 GN=STR9 PE=2 SV=1	Rhodanese-related sulfurtransferase OS=Handroanthus impetiginosus OX=429701 GN=CDL12_14174 PE=4 SV=1	V	Defense mechanisms	Rhodanese-related sulfurtransferase [Handroanthus impetiginosus]	cellular component: membrane (GO:0016020);; cellular component: membrane part (GO:0044425);; molecular function: catalytic activity (GO:0003824)	--
c66314.graph_c0	30	8.32	75	21.12	30	8.69	9	2.34	3	0.88	16	5.11	0.000105409	-1.45597	down	--	--	--	--	--	--	--	--	--	--	--	--	--	--
c58120.graph_c0	3968	278.89	3021	181.21	3315	266.05	8501	530.32	6520	513.55	6153	524.38	0.00207338	0.588979	up	[O]	Posttranslational modification, protein turnover, chaperones	Molecular Function: cysteine-type peptidase activity (GO:0008234);;	K16290|5.3e-181|sind:105178386|K16290 xylem cysteine proteinase [EC:3.4.22.-] | (RefSeq) cysteine protease XCP2	[O]	Posttranslational modification, protein turnover, chaperones	Papain family cysteine protease;; Cathepsin propeptide inhibitor domain (I29);; CRAL/TRIO domain	Cysteine protease XCP2 OS=Arabidopsis thaliana OX=3702 GN=XCP2 PE=1 SV=2	Xylem cysteine proteinase OS=Salvia splendens OX=180675 GN=XCP PE=3 SV=1	O	Posttranslational modification, protein turnover, chaperones	xylem cysteine proteinase [Salvia splendens]	molecular function: catalytic activity (GO:0003824);; biological process: metabolic process (GO:0008152)	--
c51528.graph_c0	52762	6765.88	57593	7660.93	55249	7640.21	27296	3112.04	19102	2514	18101	2610.97	6.65599e-18	-1.65279	down	--	--	Cellular Component: photosystem I (GO:0009522);; Cellular Component: photosystem II (GO:0009523);; Cellular Component: chloroplast thylakoid membrane (GO:0009535);; Biological Process: photosynthesis, light harvesting (GO:0009765);; Cellular Component: integral component of membrane (GO:0016021);; Molecular Function: chlorophyll binding (GO:0016168);; Biological Process: protein-chromophore linka…	K08913|2.4e-119|sind:105178756|K08913 light-harvesting complex II chlorophyll a/b binding protein 2 | (RefSeq) chlorophyll a-b binding protein 5, chloroplastic	--	--	Chlorophyll A-B binding protein	Chlorophyll a-b binding protein 36, chloroplastic OS=Nicotiana tabacum OX=4097 GN=CAB36 PE=3 SV=1	Chlorophyll a-b binding protein, chloroplastic OS=Salvia splendens OX=180675 GN=LHCB2 PE=3 SV=1	C	Energy production and conversion	light-harvesting complex II chlorophyll a/b binding protein 2 [Salvia splendens]	cellular component: cell (GO:0005623);; cellular component: membrane (GO:0016020);; cellular component: macromolecular complex (GO:0032991);; cellular component: membrane part (GO:0044425);; cellular component: cell part (GO:0044464);; cellular component: organelle (GO:0043226);; cellular component: organelle part (GO:0044422);; biological process: metabolic process (GO:0008152);; biological proc…	Photosynthesis - antenna proteins (ko00196)
c61754.graph_c0	5	0.58	1	0.37	2	0.61	68	10.38	125	22.68	79	6.88	1.58688e-12	2.59923	up	--	--	Biological Process: cytokinesis by cell plate formation (GO:0000911);; Cellular Component: integral component of membrane (GO:0016021);;	--	--	--	--	Coiled-coil domain-containing protein SCD2 OS=Arabidopsis thaliana OX=3702 GN=SCD2 PE=1 SV=1	Uncharacterized protein OS=Salvia splendens OX=180675 GN=Saspl_028976 PE=4 SV=1	--	--	hypothetical protein Saspl_028976 [Salvia splendens]	biological process: cellular process (GO:0009987);; biological process: single-organism process (GO:0044699);; cellular component: membrane (GO:0016020);; cellular component: membrane part (GO:0044425)	--
c53250.graph_c0	69	3.23	105	5.09	57	2.89	11	0.44	6	0.28	43	2.21	0.000542376	-1.29795	down	[Q]	Secondary metabolites biosynthesis, transport and catabolism	Biological Process: fatty acid biosynthetic process (GO:0006633);; Cellular Component: integral component of membrane (GO:0016021);; Molecular Function: transferase activity, transferring acyl groups other than amino-acyl groups (GO:0016747);;	K15397|3.9e-205|sind:105170368|K15397 3-ketoacyl-CoA synthase [EC:2.3.1.199] | (RefSeq) 3-ketoacyl-CoA synthase 12	--	--	FAE1/Type III polyketide synthase-like protein;; 3-Oxoacyl-[acyl-carrier-protein (ACP)] synthase III C terminal;; Chalcone and stilbene synthases, C-terminal domain	3-ketoacyl-CoA synthase 3 OS=Arabidopsis thaliana OX=3702 GN=KCS3 PE=2 SV=3	3-ketoacyl-CoA synthase OS=Salvia splendens OX=180675 GN=KCS PE=3 SV=1	I	Lipid transport and metabolism	3-ketoacyl-CoA synthase [Salvia splendens]	biological process: metabolic process (GO:0008152);; biological process: cellular process (GO:0009987);; biological process: single-organism process (GO:0044699);; cellular component: membrane (GO:0016020);; cellular component: membrane part (GO:0044425);; molecular function: catalytic activity (GO:0003824)	Fatty acid elongation (ko00062);; Plant-pathogen interaction (ko04626)
c66204.graph_c0	39	2.3	32	1.98	65	4.2	0	0	0	0	2	0.13	2.30644e-11	-2.52628	down	[CT]	--	Molecular Function: farnesyl-diphosphate farnesyltransferase activity (GO:0004310);; Molecular Function: ion channel activity (GO:0005216);; Biological Process: ion transport (GO:0006811);; Cellular Component: membrane (GO:0016020);; Cellular Component: integral component of membrane (GO:0016021);; Biological Process: carotenoid biosynthetic process (GO:0016117);; Molecular Function: oxidoreducta…	--	--	--	Bacteriorhodopsin-like protein	--	Bifunctional lycopene cyclase/phytoene synthase OS=Carpinus fangiana OX=176857 GN=FH972_024261 PE=3 SV=1	S	Function unknown	hypothetical protein BD324DRAFT_630022 [Kockovaella imperatae]	molecular function: catalytic activity (GO:0003824);; molecular function: transporter activity (GO:0005215);; biological process: localization (GO:0051179);; cellular component: membrane (GO:0016020);; cellular component: membrane part (GO:0044425);; biological process: metabolic process (GO:0008152);; biological process: cellular process (GO:0009987);; biological process: single-organism process…	--
c53739.graph_c0	11	0.57	12	2.04	7	0.4	64	2.83	61	3.14	46	3.42	8.99496e-06	1.51148	up	[G]	Carbohydrate transport and metabolism	Molecular Function: trehalose-phosphatase activity (GO:0004805);; Biological Process: trehalose biosynthetic process (GO:0005992);;	K01087|3.8e-151|sind:105177813|K01087 trehalose 6-phosphate phosphatase [EC:3.1.3.12] | (RefSeq) probable trehalose-phosphate phosphatase D isoform X2	[G]	Carbohydrate transport and metabolism	Trehalose-phosphatase;; haloacid dehalogenase-like hydrolase	Probable trehalose-phosphate phosphatase D OS=Arabidopsis thaliana OX=3702 GN=TPPD PE=2 SV=1	Trehalose 6-phosphate phosphatase OS=Salvia splendens OX=180675 GN=otsB PE=3 SV=1	G	Carbohydrate transport and metabolism	trehalose 6-phosphate phosphatase [Salvia splendens]	molecular function: catalytic activity (GO:0003824);; biological process: metabolic process (GO:0008152);; biological process: cellular process (GO:0009987);; biological process: single-organism process (GO:0044699)	Starch and sucrose metabolism (ko00500)
c44003.graph_c0	454	53.93	434	53.39	421	54.17	502	52.59	317	38.44	271	36.13	0.00971312	-0.606078	down	--	--	Cellular Component: integral component of membrane (GO:0016021);;	--	--	--	--	--	Uncharacterized protein OS=Erythranthe guttata OX=4155 GN=MIMGU_mgv1a017267mg PE=4 SV=1	--	--	hypothetical protein MIMGU_mgv1a017267mg [Erythranthe guttata]	cellular component: membrane (GO:0016020);; cellular component: membrane part (GO:0044425)	--
c55412.graph_c0	481	15.52	421	14.17	510	18.47	388	11.43	371	12.34	198	7.22	0.00353636	-0.810842	down	--	--	Molecular Function: UDP-glycosyltransferase activity (GO:0008194);;	K00927|8.6e-72|ini:109182250|K00927 phosphoglycerate kinase [EC:2.7.2.3] | (RefSeq) uncharacterized LOC109182250	[GC]	--	UDP-glucoronosyl and UDP-glucosyl transferase	UDP-glycosyltransferase 86A1 OS=Arabidopsis thaliana OX=3702 GN=UGT86A1 PE=2 SV=1	UDPGT domain-containing protein OS=Salvia splendens OX=180675 GN=Saspl_044558 PE=3 SV=1	--	--	hypothetical protein Saspl_044558 [Salvia splendens]	molecular function: catalytic activity (GO:0003824)	Glycolysis / Gluconeogenesis (ko00010);; Carbon fixation in photosynthetic organisms (ko00710);; Carbon metabolism (ko01200);; Biosynthesis of amino acids (ko01230)
c65033.graph_c0	21679	723.97	28610	1008.09	23925	841.68	21450	620.35	14876	498.44	26059	974.97	0.00573332	-0.603054	down	[E]	Amino acid transport and metabolism	Molecular Function: 5-methyltetrahydropteroyltriglutamate-homocysteine S-methyltransferase activity (GO:0003871);; Molecular Function: zinc ion binding (GO:0008270);; Biological Process: methionine biosynthetic process (GO:0009086);;	K00549|0.0e+00|sind:105161674|K00549 5-methyltetrahydropteroyltriglutamate--homocysteine methyltransferase [EC:2.1.1.14] | (RefSeq) 5-methyltetrahydropteroyltriglutamate-- homocysteine methyltransferase-like	[E]	Amino acid transport and metabolism	Cobalamin-independent synthase, Catalytic domain;; Cobalamin-independent synthase, N-terminal domain	5-methyltetrahydropteroyltriglutamate--homocysteine methyltransferase OS=Plectranthus scutellarioides OX=4142 GN=MET PE=1 SV=2	5-methyltetrahydropteroyltriglutamate--homocysteine S-methyltransferase OS=Phelipanche ramosa OX=46066 GN=met1 PE=2 SV=1	E	Amino acid transport and metabolism	cobalamine-independent methionine synthase [Plectranthus scutellarioides]	molecular function: catalytic activity (GO:0003824);; biological process: metabolic process (GO:0008152);; molecular function: binding (GO:0005488);; biological process: cellular process (GO:0009987);; biological process: single-organism process (GO:0044699)	Cysteine and methionine metabolism (ko00270);; Selenocompound metabolism (ko00450);; Biosynthesis of amino acids (ko01230)
c58345.graph_c0	353	10.13	347	10.47	378	11.94	236	5.81	141	4.05	378	11.99	0.00829619	-0.769903	down	--	--	Molecular Function: molecular_function (GO:0003674);; Molecular Function: nucleic acid binding (GO:0003676);; Molecular Function: DNA binding (GO:0003677);; Molecular Function: DNA-binding transcription factor activity (GO:0003700);; Molecular Function: binding (GO:0005488);; Cellular Component: cellular_component (GO:0005575);; Cellular Component: intracellular (GO:0005622);; Cellular Component:…	K14494|1.6e-36|cmo:103501517|K14494 DELLA protein | (RefSeq) DELLA protein SLR1-like	--	--	GRAS domain family	Scarecrow-like protein 32 OS=Arabidopsis thaliana OX=3702 GN=SCL32 PE=1 SV=1	GRAS domain-containing protein OS=Handroanthus impetiginosus OX=429701 GN=CDL12_09916 PE=3 SV=1	K	Transcription	scarecrow-like protein 32 [Sesamum indicum]	molecular function: binding (GO:0005488);; molecular function: nucleic acid binding transcription factor activity (GO:0001071);; biological process: biological regulation (GO:0065007);; cellular component: cell (GO:0005623);; cellular component: cell part (GO:0044464);; cellular component: organelle (GO:0043226)	Plant hormone signal transduction (ko04075)
c50201.graph_c0	83	4.25	148	7.96	70	3.94	51	2.26	46	2.37	45	2.56	7.6771e-05	-1.17813	down	[I]	Lipid transport and metabolism	Biological Process: lipid metabolic process (GO:0006629);; Molecular Function: oxidoreductase activity, acting on paired donors, with oxidation of a pair of donors resulting in the reduction of molecular oxygen to two molecules of water (GO:0016717);;	K10257|7.1e-177|sind:105163949|K10257 acyl-lipid omega-3 desaturase [EC:1.14.19.25 1.14.19.35 1.14.19.36] | (RefSeq) acyl-lipid omega-3 desaturase (cytochrome b5), endoplasmic reticulum	--	--	Fatty acid desaturase;; Domain of unknown function (DUF3474)	Acyl-lipid omega-3 desaturase (cytochrome b5), endoplasmic reticulum OS=Arabidopsis thaliana OX=3702 GN=FAD3 PE=1 SV=1	Omega-3 fatty acid desaturase OS=Perilla frutescens OX=48386 GN=FAD3a PE=2 SV=1	I	Lipid transport and metabolism	oleate 12-desaturase [Perilla frutescens var. frutescens]	biological process: metabolic process (GO:0008152);; biological process: single-organism process (GO:0044699);; molecular function: catalytic activity (GO:0003824)	--
c52396.graph_c0	178	12.3	171	11.58	154	10.46	513	30.2	536	35.77	309	22.24	0.000447216	0.907069	up	--	--	--	--	--	--	--	--	Uncharacterized protein OS=Coffea canephora OX=49390 GN=GSCOC_T00029098001 PE=4 SV=1	--	--	uncharacterized protein At3g17950-like isoform X2 [Olea europaea var. sylvestris]	--	--
c48394.graph_c0	641	116.28	601	112.28	516	99.74	478	78.66	553	104.34	403	82.93	0.00385333	-0.614415	down	--	--	Molecular Function: calcium ion binding (GO:0005509);;	K03327|1.3e-11|cpap:110814350|K03327 multidrug resistance protein, MATE family | (RefSeq) protein DETOXIFICATION 49-like	--	--	EF hand;; EF-hand domain;; EF-hand domain pair;; EF hand	--	Uncharacterized protein OS=Salvia splendens OX=180675 GN=Saspl_045418 PE=4 SV=1	S	Function unknown	hypothetical protein Saspl_045418 [Salvia splendens]	molecular function: binding (GO:0005488)	--
c57364.graph_c0	48	1.47	39	1.25	27	0.91	122	3.19	82	2.51	122	4.14	0.000764462	0.94036	up	--	--	Cellular Component: chloroplast (GO:0009507);; Molecular Function: violaxanthin de-epoxidase activity (GO:0046422);;	--	--	--	VDE lipocalin domain;; Domain of unknown function (DUF3479)	--	VDE domain-containing protein OS=Salvia splendens OX=180675 GN=Saspl_046773 PE=4 SV=1	S	Function unknown	violaxanthin de-epoxidase, chloroplastic [Sesamum indicum]	cellular component: cell (GO:0005623);; cellular component: organelle (GO:0043226);; cellular component: cell part (GO:0044464);; molecular function: catalytic activity (GO:0003824);; biological process: metabolic process (GO:0008152);; biological process: single-organism process (GO:0044699)	--
c54486.graph_c0	179	7.94	194	9.25	133	6.57	76	2.9	39	1.72	108	5.36	1.76447e-05	-1.2802	down	--	--	Molecular Function: UDP-glycosyltransferase activity (GO:0008194);; Cellular Component: intracellular membrane-bounded organelle (GO:0043231);;	K23452|2.8e-55|bna:106397643|K23452 UDP-glucosyltransferase 85A [EC:2.4.1.-] | (RefSeq) UDP-glycosyltransferase 85A2 isoform X2	[GC]	--	UDP-glucoronosyl and UDP-glucosyl transferase	7-deoxyloganetic acid glucosyl transferase OS=Catharanthus roseus OX=4058 GN=7DLGT PE=1 SV=1	Glycosyltransferase OS=Erythranthe guttata OX=4155 GN=MIMGU_mgv1a005336mg PE=3 SV=1	--	--	7-deoxyloganetic acid glucosyltransferase-like [Sesamum indicum]	molecular function: catalytic activity (GO:0003824);; cellular component: cell (GO:0005623);; cellular component: organelle (GO:0043226);; cellular component: cell part (GO:0044464)	Zeatin biosynthesis (ko00908)
c52768.graph_c0	119	7.12	129	8.67	58	4.14	42	2.22	13	0.85	51	3.21	0.000126839	-1.3339	down	--	--	Cellular Component: cellular_component (GO:0005575);; Cellular Component: extracellular region (GO:0005576);; Cellular Component: cell wall (GO:0005618);; Cellular Component: obsolete cell (GO:0005623);; Biological Process: plant-type cell wall organization (GO:0009664);; Cellular Component: membrane (GO:0016020);; Cellular Component: external encapsulating structure (GO:0030312);; Cellular Compo…	K20628|1.5e-69|sly:101257101|K20628 expansin | (RefSeq) expansin-A10-like	--	--	Lytic transglycolase;; Expansin C-terminal domain	Expansin-A11 OS=Arabidopsis thaliana OX=3702 GN=EXPA11 PE=2 SV=1	Expansin OS=Handroanthus impetiginosus OX=429701 GN=CDL12_23359 PE=3 SV=1	S	Function unknown	hypothetical protein CDL12_23359 [Handroanthus impetiginosus]	cellular component: extracellular region (GO:0005576);; cellular component: cell (GO:0005623);; cellular component: cell part (GO:0044464);; biological process: cellular process (GO:0009987);; biological process: cellular component organization or biogenesis (GO:0071840);; cellular component: membrane (GO:0016020)	--
c48643.graph_c0	28451	5186.57	26913	5040.27	28093	5444.72	18295	3027.92	14736	2794.72	11807	2440.61	2.99914e-09	-1.2031	down	--	--	Cellular Component: photosystem I (GO:0009522);; Biological Process: photosynthesis (GO:0015979);; Cellular Component: integral component of membrane (GO:0016021);;	K08905|3.2e-64|sly:101263732|K08905 photosystem I subunit V | (RefSeq) photosystem I reaction center subunit V, chloroplastic	--	--	Photosystem I psaG / psaK	Photosystem I reaction center subunit V, chloroplastic OS=Arabidopsis thaliana OX=3702 GN=PSAG PE=1 SV=1	PSI-G OS=Salvia splendens OX=180675 GN=psaG PE=3 SV=1	S	Function unknown	photosystem I subunit V [Salvia splendens]	cellular component: cell (GO:0005623);; cellular component: membrane (GO:0016020);; cellular component: macromolecular complex (GO:0032991);; cellular component: membrane part (GO:0044425);; cellular component: cell part (GO:0044464);; biological process: metabolic process (GO:0008152);; biological process: cellular process (GO:0009987)	Photosynthesis (ko00195)
c54835.graph_c0	1672	61.74	2512	97.58	1864	75.82	1678	53.59	1085	40.12	1886	77.13	0.00197254	-0.709993	down	[C]	Energy production and conversion	Molecular Function: transferase activity, transferring acyl groups (GO:0016746);;	K00627|5.0e-199|sind:105161131|K00627 pyruvate dehydrogenase E2 component (dihydrolipoamide acetyltransferase) [EC:2.3.1.12] | (RefSeq) dihydrolipoyllysine-residue acetyltransferase component 4 of pyruvate dehydrogenase complex, chloroplastic	[C]	Energy production and conversion	2-oxoacid dehydrogenases acyltransferase (catalytic domain);; Biotin-requiring enzyme;; e3 binding domain	Dihydrolipoyllysine-residue acetyltransferase component 4 of pyruvate dehydrogenase complex, chloroplastic OS=Arabidopsis thaliana OX=3702 GN=LTA2 PE=2 SV=1	Dihydrolipoamide acetyltransferase component of pyruvate dehydrogenase complex OS=Dorcoceras hygrometricum OX=472368 GN=F511_23385 PE=3 SV=1	C	Energy production and conversion	dihydrolipoyllysine-residue acetyltransferase component 4 of pyruvate dehydrogenase complex, chloroplastic [Sesamum indicum]	molecular function: catalytic activity (GO:0003824)	Glycolysis / Gluconeogenesis (ko00010);; Citrate cycle (TCA cycle) (ko00020);; Pyruvate metabolism (ko00620);; Carbon metabolism (ko01200)
c56543.graph_c0	1381	109.71	1005	85.13	792	69.55	2533	173.34	2790	236.3	2466	321.82	6.65855e-05	0.84543	up	--	--	Biological Process: galactose metabolic process (GO:0006012);; Molecular Function: inositol 3-alpha-galactosyltransferase activity (GO:0047216);;	K18819|1.1e-52|oeu:111405714|K18819 inositol 3-alpha-galactosyltransferase [EC:2.4.1.123] | (RefSeq) galactinol synthase 2-like	[G]	Carbohydrate transport and metabolism	Glycosyl transferase family 8	Galactinol synthase 2 OS=Solanum lycopersicum OX=4081 GN=GOLS2 PE=2 SV=1	Hexosyltransferase OS=Salvia miltiorrhiza OX=226208 PE=2 SV=1	G	Carbohydrate transport and metabolism	galactinol synthase 2-like [Olea europaea var. sylvestris]	biological process: metabolic process (GO:0008152);; biological process: single-organism process (GO:0044699);; molecular function: catalytic activity (GO:0003824)	Galactose metabolism (ko00052)
c40836.graph_c0	8	0.37	2	0.1	1	0.05	46	1.96	234	10.83	94	5.97	1.14245e-07	2.00751	up	--	--	Molecular Function: diacylglycerol kinase activity (GO:0004143);;	--	--	--	C1 domain;; Phorbol esters/diacylglycerol binding domain (C1 domain);; Zinc-ribbon, C4HC2 type	--	Diacylglycerol kinase OS=Handroanthus impetiginosus OX=429701 GN=CDL12_18859 PE=4 SV=1	S	Function unknown	uncharacterized protein LOC105178156 isoform X2 [Sesamum indicum]	molecular function: catalytic activity (GO:0003824);; biological process: metabolic process (GO:0008152);; biological process: cellular process (GO:0009987)	--
c62219.graph_c0	139	6.71	146	7.35	111	5.86	87	3.61	92	4.43	113	6.03	0.00188177	-0.734022	down	[J]	Translation, ribosomal structure and biogenesis	Molecular Function: methyltransferase activity (GO:0008168);; Biological Process: methylation (GO:0032259);;	K03438|5.5e-87|sind:105164966|K03438 16S rRNA (cytosine1402-N4)-methyltransferase [EC:2.1.1.199] | (RefSeq) uncharacterized protein LOC105164966	[R]	General function prediction only	MraW methylase family	--	16S rRNA (Cytosine1402-N4)-methyltransferase OS=Salvia splendens OX=180675 GN=mraW PE=3 SV=1	M	Cell wall/membrane/envelope biogenesis	16S rRNA (cytosine1402-N4)-methyltransferase [Salvia splendens]	molecular function: catalytic activity (GO:0003824);; biological process: metabolic process (GO:0008152)	--
c49819.graph_c0	3	0.3	0	0	0	0	261	26.26	719	68.28	551	60.37	5.60522e-33	4.303	up	--	--	--	--	--	--	--	--	--	--	--	--	--	--
c55840.graph_c0	20	3.78	27	5.25	20	4.02	34	5.85	59	11.62	321	68.92	0.0041796	1.08453	up	--	--	Molecular Function: electron transfer activity (GO:0009055);; Molecular Function: protein disulfide oxidoreductase activity (GO:0015035);;	K03676|5.5e-26|adu:107468371|K03676 glutaredoxin 3 | (RefSeq) glutaredoxin-C9	[O]	Posttranslational modification, protein turnover, chaperones	Glutaredoxin	Glutaredoxin-C9 OS=Arabidopsis thaliana OX=3702 GN=GRXC9 PE=1 SV=1	Glutaredoxin domain-containing protein OS=Salvia splendens OX=180675 GN=Saspl_010695 PE=3 SV=1	O	Posttranslational modification, protein turnover, chaperones	hypothetical protein Saspl_010695 [Salvia splendens]	molecular function: electron carrier activity (GO:0009055);; molecular function: catalytic activity (GO:0003824);; biological process: metabolic process (GO:0008152);; biological process: single-organism process (GO:0044699)	--
c64525.graph_c0	1053	52.19	693	36.14	263	12.71	175	7.73	247	12.66	232	11.12	5.95213e-06	-1.46875	down	--	--	Molecular Function: methyltransferase activity (GO:0008168);; Biological Process: methylation (GO:0032259);;	K15601|5.4e-233|oeu:111401080|K15601 [histone H3]-dimethyl-L-lysine9 demethylase [EC:1.14.11.65] | (RefSeq) lysine-specific demethylase JMJ25-like	[K]	Transcription	JmjC domain, hydroxylase	Lysine-specific demethylase JMJ25 OS=Arabidopsis thaliana OX=3702 GN=JMJ25 PE=1 SV=1	Lysine-specific demethylase 3 OS=Salvia splendens OX=180675 GN=KDM3 PE=4 SV=1	K	Transcription	lysine-specific demethylase 3 [Salvia splendens]	molecular function: catalytic activity (GO:0003824);; biological process: metabolic process (GO:0008152)	--
c53113.graph_c0	66	3.34	28	1.5	92	5.14	16	0.69	12	0.68	8	0.46	6.48649e-06	-1.66718	down	[R]	General function prediction only	Molecular Function: NAD+ synthase (glutamine-hydrolyzing) activity (GO:0003952);; Molecular Function: glutaminase activity (GO:0004359);; Molecular Function: ATP binding (GO:0005524);; Cellular Component: cytoplasm (GO:0005737);; Biological Process: NAD biosynthetic process (GO:0009435);;	K01950|1.1e-79|sind:105156295|K01950 NAD+ synthase (glutamine-hydrolysing) [EC:6.3.5.1] | (RefSeq) glutamine-dependent NAD(+) synthetase-like	[HR]	--	Carbon-nitrogen hydrolase	Glutamine-dependent NAD(+) synthetase OS=Arabidopsis thaliana OX=3702 GN=At1g55090 PE=2 SV=1	Glutamine-dependent NAD(+) synthetase OS=Salvia splendens OX=180675 GN=Saspl_038537 PE=3 SV=1	H	Coenzyme transport and metabolism	glutamine-dependent NAD(+) synthetase-like [Sesamum indicum]	molecular function: catalytic activity (GO:0003824);; molecular function: binding (GO:0005488);; cellular component: cell (GO:0005623);; cellular component: cell part (GO:0044464);; biological process: metabolic process (GO:0008152);; biological process: cellular process (GO:0009987);; biological process: single-organism process (GO:0044699)	Nicotinate and nicotinamide metabolism (ko00760)
c60382.graph_c0	4	0.49	4	0.3	5	0.35	35	2.83	20	1.35	47	4.31	0.000180932	1.40088	up	--	--	Cellular Component: integral component of membrane (GO:0016021);;	--	--	--	Plant protein of unknown function	UPF0481 protein At3g47200 OS=Arabidopsis thaliana OX=3702 GN=At3g47200 PE=2 SV=1	Uncharacterized protein OS=Erythranthe guttata OX=4155 GN=MIMGU_mgv1a022973mg PE=4 SV=1	S	Function unknown	UPF0481 protein At3g47200-like isoform X2 [Sesamum indicum]	cellular component: membrane (GO:0016020);; cellular component: membrane part (GO:0044425)	--
c60030.graph_c2	29	2.06	21	1.66	9	0.71	26	2.15	169	10.69	102	6.94	0.00505734	1.05959	up	--	--	--	--	--	--	--	--	--	--	--	--	--	--
c51898.graph_c0	0	0	0	0	2	0.31	47	6.1	35	5.3	22	3.6	1.00217e-06	1.84956	up	--	--	Cellular Component: monolayer-surrounded lipid storage body (GO:0012511);; Cellular Component: integral component of membrane (GO:0016021);;	--	--	--	Oleosin	Oleosin OS=Lilium longiflorum OX=4690 PE=1 SV=1	Uncharacterized protein OS=Salvia splendens OX=180675 GN=Saspl_038771 PE=3 SV=1	S	Function unknown	hypothetical protein Saspl_038771 [Salvia splendens]	cellular component: cell (GO:0005623);; cellular component: organelle (GO:0043226);; cellular component: cell part (GO:0044464);; cellular component: membrane (GO:0016020);; cellular component: membrane part (GO:0044425)	--
c59229.graph_c0	153	4.73	152	5.41	147	5.38	897	25.8	708	23.01	415	14.11	3.56399e-08	1.49111	up	[I]	Lipid transport and metabolism	Cellular Component: membrane (GO:0016020);; Molecular Function: lipase activity (GO:0016298);;	K01054|2.7e-120|sind:105165804|K01054 acylglycerol lipase [EC:3.1.1.23] | (RefSeq) uncharacterized protein LOC105165804	[I]	Lipid transport and metabolism	Serine aminopeptidase, S33;; alpha/beta hydrolase fold;; Alpha/beta hydrolase family	--	Hydrolase_4 domain-containing protein OS=Erythranthe guttata OX=4155 GN=MIMGU_mgv1a019874mg PE=4 SV=1	I	Lipid transport and metabolism	uncharacterized protein LOC105165804 [Sesamum indicum]	cellular component: membrane (GO:0016020);; molecular function: catalytic activity (GO:0003824)	Glycerolipid metabolism (ko00561)
c54787.graph_c0	154	3.73	122	3.36	200	5.26	49	1.11	63	1.41	41	1.46	1.98905e-07	-1.60934	down	--	--	Molecular Function: nucleic acid binding (GO:0003676);; Molecular Function: zinc ion binding (GO:0008270);;	--	--	--	gag-polypeptide of LTR copia-type;; Zinc knuckle	--	Uncharacterized protein OS=Cuscuta campestris OX=132261 GN=CCAM_LOCUS40037 PE=4 SV=1	L	Replication, recombination and repair	girdin-like [Solanum pennellii]	molecular function: binding (GO:0005488)	--
c60265.graph_c0	367	5.34	253	3.98	159	2.98	7609	97.42	4570	68.15	4155	68.08	8.1979e-38	3.4197	up	--	--	Molecular Function: zinc ion binding (GO:0008270);; Cellular Component: integral component of membrane (GO:0016021);;	K16276|0.0e+00|sind:105157125|K16276 zinc finger protein-like protein | (RefSeq) zinc finger protein BRUTUS-like At1g18910 isoform X1	[R]	General function prediction only	Zinc-ribbon;; CHY zinc finger;; Hemerythrin HHE cation binding domain	Zinc finger protein BRUTUS-like At1g74770 OS=Arabidopsis thaliana OX=3702 GN=At1g74770 PE=2 SV=1	RING finger and CHY zinc finger domain-containing protein 1 OS=Salvia splendens OX=180675 GN=RCHY1 PE=4 SV=1	O	Posttranslational modification, protein turnover, chaperones	RING finger and CHY zinc finger domain-containing protein 1 [Salvia splendens]	molecular function: binding (GO:0005488);; cellular component: membrane (GO:0016020);; cellular component: membrane part (GO:0044425)	--
c24186.graph_c0	82	15.22	95	18.13	45	8.89	888	149.78	386	74.62	350	73.76	4.60642e-10	1.93488	up	--	--	Molecular Function: fatty acid binding (GO:0005504);; Biological Process: systemic acquired resistance (GO:0009627);;	--	--	--	Probable lipid transfer;; Protease inhibitor/seed storage/LTP family	--	AAI domain-containing protein OS=Handroanthus impetiginosus OX=429701 GN=CDL12_05160 PE=4 SV=1	--	--	hypothetical protein CDL12_05160 [Handroanthus impetiginosus]	molecular function: binding (GO:0005488);; biological process: immune system process (GO:0002376);; biological process: response to stimulus (GO:0050896);; biological process: multi-organism process (GO:0051704)	--
c59978.graph_c0	21	0.68	36	1.22	21	0.82	126	3.58	47	1.57	220	8.46	0.000669482	1.2302	up	--	--	Molecular Function: hydrolase activity, acting on ester bonds (GO:0016788);;	K21919|2.0e-32|han:110888808|K21919 BTB/POZ domain-containing protein KCTD9 | (RefSeq) FH protein interacting protein FIP2-like	--	--	No apical meristem-associated C-terminal domain;; Plant transposon protein	--	Uncharacterized protein OS=Tanacetum cinerariifolium OX=118510 GN=Tci_718694 PE=4 SV=1	--	--	uncharacterized protein LOC110907935 isoform X1 [Helianthus annuus]	molecular function: catalytic activity (GO:0003824)	--
c24306.graph_c0	43	2.77	42	2.83	35	2.47	482	26.93	248	16.11	227	16.26	1.6155e-13	2.12052	up	--	--	--	--	--	--	--	--	Uncharacterized protein OS=Salvia splendens OX=180675 GN=Saspl_009455 PE=4 SV=1	--	--	hypothetical protein Saspl_009455 [Salvia splendens]	--	--
c63431.graph_c0	44	3.27	33	3.14	4	0.22	155	12.45	254	21.51	225	22.66	1.53774e-05	1.59588	up	--	--	Cellular Component: integral component of membrane (GO:0016021);; Molecular Function: metal ion transmembrane transporter activity (GO:0046873);;	K14709|3.7e-74|oeu:111405892|K14709 solute carrier family 39 (zinc transporter), member 1/2/3 | (RefSeq) zinc transporter 2	[P]	Inorganic ion transport and metabolism	ZIP Zinc transporter;; ZIP Zinc transporter	Zinc transporter 2 OS=Arabidopsis thaliana OX=3702 GN=ZIP2 PE=2 SV=1	Solute carrier family 39 (Zinc transporter), member 1/2/3 OS=Salvia splendens OX=180675 GN=SLC39A1_2_3 PE=4 SV=1	P	Inorganic ion transport and metabolism	solute carrier family 39 (zinc transporter), member 1/2/3 [Salvia splendens]	cellular component: membrane (GO:0016020);; cellular component: membrane part (GO:0044425);; molecular function: transporter activity (GO:0005215);; biological process: localization (GO:0051179)	--
c56815.graph_c0	6	0.55	4	0.37	2	0.16	123	8.22	76	5.51	64	5.26	5.65715e-13	2.55746	up	--	--	--	--	--	--	PDDEXK-like family of unknown function	--	Uncharacterized protein OS=Salvia splendens OX=180675 GN=Saspl_023558 PE=4 SV=1	S	Function unknown	hypothetical protein Saspl_023558 [Salvia splendens]	--	--
c24826.graph_c1	59	5.52	45	4.39	53	5.39	2	0.16	15	1.43	5	0.52	7.16793e-06	-1.68728	down	--	--	--	--	--	--	--	--	--	--	--	--	--	--
c64103.graph_c0	27	1.76	17	0.89	22	2.52	139	9.98	47	3.46	70	5.93	0.00227215	1.05708	up	--	--	--	--	--	--	--	--	--	--	--	--	--	--
c64440.graph_c0	1201	25.03	1429	31.36	1486	34.15	1359	24.23	1032	21.42	1020	23.51	0.00218089	-0.63376	down	[J]	Translation, ribosomal structure and biogenesis	Molecular Function: aminoacyl-tRNA editing activity (GO:0002161);; Molecular Function: leucine-tRNA ligase activity (GO:0004823);; Molecular Function: ATP binding (GO:0005524);; Biological Process: leucyl-tRNA aminoacylation (GO:0006429);;	K01869|0.0e+00|sind:105175292|K01869 leucyl-tRNA synthetase [EC:6.1.1.4] | (RefSeq) leucine--tRNA ligase, chloroplastic/mitochondrial isoform X1	[J]	Translation, ribosomal structure and biogenesis	tRNA synthetases class I (I, L, M and V);; Leucyl-tRNA synthetase, Domain 2;; tRNA synthetases class I (M);; Anticodon-binding domain of tRNA ligase	Leucine--tRNA ligase, chloroplastic/mitochondrial OS=Arabidopsis thaliana OX=3702 GN=EMB2369 PE=2 SV=1	Leucyl-tRNA synthetase OS=Salvia splendens OX=180675 GN=LARS PE=3 SV=1	J	Translation, ribosomal structure and biogenesis	leucine--tRNA ligase, chloroplastic/mitochondrial isoform X1 [Sesamum indicum]	molecular function: catalytic activity (GO:0003824);; biological process: biological regulation (GO:0065007);; molecular function: binding (GO:0005488);; biological process: metabolic process (GO:0008152);; biological process: cellular process (GO:0009987);; biological process: single-organism process (GO:0044699)	Aminoacyl-tRNA biosynthesis (ko00970)
c50873.graph_c0	1063	134.23	874	121.13	1010	134.8	429	47.89	373	48.86	310	48.82	4.70569e-15	-1.65768	down	[P]	Inorganic ion transport and metabolism	Molecular Function: oxygen binding (GO:0019825);; Molecular Function: heme binding (GO:0020037);;	--	--	--	--	Two-on-two hemoglobin-3 OS=Arabidopsis thaliana OX=3702 GN=GLB3 PE=1 SV=1	Group 2 truncated hemoglobin-like protein OS=Trifolium pratense OX=57577 GN=L195_g028473 PE=4 SV=1	S	Function unknown	group 2 truncated hemoglobin-like protein [Trifolium pratense]	molecular function: binding (GO:0005488)	--
c64241.graph_c0	148	22.59	167	26.8	207	34.18	125	17.12	125	19.59	91	15.4	0.00173189	-0.865467	down	[J]	Translation, ribosomal structure and biogenesis	Molecular Function: translation elongation factor activity (GO:0003746);; Molecular Function: GTPase activity (GO:0003924);; Molecular Function: GTP binding (GO:0005525);; Cellular Component: chloroplast (GO:0009507);;	K02355|8.5e-26|oeu:111373567|K02355 elongation factor G | (RefSeq) elongation factor G-2, chloroplastic	[J]	Translation, ribosomal structure and biogenesis	--	Elongation factor G, chloroplastic OS=Arabidopsis thaliana OX=3702 GN=CPEFG PE=1 SV=1	Elongation factor G, chloroplastic OS=Dorcoceras hygrometricum OX=472368 GN=F511_31259 PE=3 SV=1	J	Translation, ribosomal structure and biogenesis	elongation factor G, chloroplastic-like [Dorcoceras hygrometricum]	molecular function: binding (GO:0005488);; biological process: metabolic process (GO:0008152);; biological process: cellular process (GO:0009987);; molecular function: catalytic activity (GO:0003824);; cellular component: cell (GO:0005623);; cellular component: organelle (GO:0043226);; cellular component: cell part (GO:0044464)	--
c56140.graph_c4	1026	66.33	1035	53.67	629	40.99	2492	81.07	2272	116.8	2381	122.13	6.6744e-08	0.973318	up	[Q]	Secondary metabolites biosynthesis, transport and catabolism	Cellular Component: integral component of membrane (GO:0016021);;	--	--	--	Filamin/ABP280 repeat;; Bacterial Ig domain	Protein GAMETE EXPRESSED 2 OS=Arabidopsis thaliana OX=3702 GN=GEX2 PE=2 SV=1	Uncharacterized protein OS=Salvia splendens OX=180675 GN=Saspl_022067 PE=4 SV=1	S	Function unknown	hypothetical protein Saspl_022067 [Salvia splendens]	cellular component: membrane (GO:0016020);; cellular component: membrane part (GO:0044425)	--
c52297.graph_c0	418	28.87	507	36.69	410	30.9	1218	72.06	809	55.98	1686	127.93	0.000131897	0.938233	up	[Q]	Secondary metabolites biosynthesis, transport and catabolism	Molecular Function: lactoylglutathione lyase activity (GO:0004462);; Molecular Function: metal ion binding (GO:0046872);;	K01759|2.9e-157|sind:105175336|K01759 lactoylglutathione lyase [EC:4.4.1.5] | (RefSeq) putative lactoylglutathione lyase	[G]	Carbohydrate transport and metabolism	Glyoxalase/Bleomycin resistance protein/Dioxygenase superfamily;; Glyoxalase/Bleomycin resistance protein/Dioxygenase superfamily;; Glyoxalase-like domain;; CppA N-terminal	Lactoylglutathione lyase OS=Oryza sativa subsp. japonica OX=39947 GN=GLYI-11 PE=1 SV=2	Lactoylglutathione lyase OS=Salvia splendens OX=180675 GN=GLO1 PE=3 SV=1	G	Carbohydrate transport and metabolism	lactoylglutathione lyase [Salvia splendens]	molecular function: catalytic activity (GO:0003824);; molecular function: binding (GO:0005488)	Pyruvate metabolism (ko00620)
c58376.graph_c2	235	8.6	273	11.4	194	8.08	594	18.81	480	16.76	571	22.19	4.26094e-06	0.790664	up	[C]	Energy production and conversion	Molecular Function: oxidoreductase activity, acting on the aldehyde or oxo group of donors, NAD or NADP as acceptor (GO:0016620);;	K14085|1.2e-280|sind:105157813|K14085 aldehyde dehydrogenase family 7 member A1 [EC:1.2.1.31 1.2.1.8 1.2.1.3] | (RefSeq) aldehyde dehydrogenase family 7 member B4 isoform X1	[C]	Energy production and conversion	Aldehyde dehydrogenase family;; Domain of unknown function (DUF4371)	Aldehyde dehydrogenase family 7 member B4 OS=Arabidopsis thaliana OX=3702 GN=ALDH7B4 PE=2 SV=3	Aldehyde dehydrogenase family 7 member A1 OS=Salvia splendens OX=180675 GN=ALDH7A1 PE=3 SV=1	C	Energy production and conversion	aldehyde dehydrogenase family 7 member A1 [Salvia splendens]	molecular function: catalytic activity (GO:0003824);; biological process: metabolic process (GO:0008152);; biological process: single-organism process (GO:0044699)	Glycolysis / Gluconeogenesis (ko00010);; Ascorbate and aldarate metabolism (ko00053);; Fatty acid degradation (ko00071);; Glycine, serine and threonine metabolism (ko00260);; Valine, leucine and isoleucine degradation (ko00280);; Lysine degradation (ko00310);; Arginine and proline metabolism (ko00330);; Histidine metabolism (ko00340);; Tryptophan metabolism (ko00380);; beta-Alanine metabolism (ko…
c33368.graph_c0	90	11.24	94	12.18	70	9.43	80	8.87	59	7.55	55	7.86	0.0082971	-0.678954	down	--	--	Molecular Function: aminoacyl-tRNA hydrolase activity (GO:0004045);;	K20781|6.3e-38|mng:MNEG_7376|K20781 peptidyl serine alpha-galactosyltransferase [EC:2.4.1.-] | (RefSeq) hypothetical protein	[S]	Function unknown	Peptidyl-tRNA hydrolase PTH2	--	Aminoacyl-tRNA hydrolase OS=Handroanthus impetiginosus OX=429701 GN=CDL12_11424 PE=4 SV=1	S	Function unknown	putative peptidyl-tRNA hydrolase PTRHD1 [Sesamum indicum]	molecular function: catalytic activity (GO:0003824)	Other types of O-glycan biosynthesis (ko00514)
c57271.graph_c0	26	2.15	22	1.95	42	3.76	6	0.42	7	0.58	18	1.68	0.00392542	-1.08421	down	--	--	--	--	--	--	--	--	--	--	--	--	--	--
c62900.graph_c0	36	0.9	28	0.82	28	0.83	11	0.28	7	0.2	10	0.26	5.30831e-05	-1.42576	down	--	--	Molecular Function: nucleic acid binding (GO:0003676);; Molecular Function: DNA-directed DNA polymerase activity (GO:0003887);; Biological Process: DNA integration (GO:0015074);;	K01303|9.5e-173|fve:101311565|K01303 acylaminoacyl-peptidase [EC:3.4.19.1] | (RefSeq) uncharacterized LOC101311565	[R]	General function prediction only	RNase H-like domain found in reverse transcriptase;; RNase H-like domain found in reverse transcriptase;; Reverse transcriptase (RNA-dependent DNA polymerase);; Integrase core domain;; Integrase zinc binding domain	Uncharacterized mitochondrial protein AtMg00750 OS=Arabidopsis thaliana OX=3702 GN=AtMg00750 PE=4 SV=1	Endonuclease OS=Handroanthus impetiginosus OX=429701 GN=CDL12_29952 PE=4 SV=1	L	Replication, recombination and repair	uncharacterized protein LOC111987139 [Quercus suber]	molecular function: binding (GO:0005488);; molecular function: catalytic activity (GO:0003824);; biological process: metabolic process (GO:0008152);; biological process: cellular process (GO:0009987)	--
c65512.graph_c0	7	0.34	20	1.05	12	1.29	28	2.19	42	2.48	154	10.34	0.00517782	1.05828	up	--	--	Cellular Component: integral component of membrane (GO:0016021);;	--	[E]	Amino acid transport and metabolism	Transmembrane amino acid transporter protein;; Transmembrane amino acid transporter protein	Lysine histidine transporter-like 7 OS=Arabidopsis thaliana OX=3702 GN=At4g35180 PE=2 SV=2	Aa_trans domain-containing protein OS=Salvia splendens OX=180675 GN=Saspl_041110 PE=4 SV=1	E	Amino acid transport and metabolism	hypothetical protein Saspl_041110 [Salvia splendens]	cellular component: membrane (GO:0016020);; cellular component: membrane part (GO:0044425)	--
c60751.graph_c1	28	0.57	46	0.98	31	0.69	94	1.62	78	1.66	351	7.83	0.00148904	1.16895	up	[S]	Function unknown	Molecular Function: fructose-bisphosphate aldolase activity (GO:0004332);; Biological Process: carbohydrate metabolic process (GO:0005975);; Molecular Function: zinc ion binding (GO:0008270);; Molecular Function: oxidoreductase activity (GO:0016491);; Molecular Function: NADP binding (GO:0050661);; Molecular Function: NAD binding (GO:0051287);;	K00020|2.1e-51|qsu:111987869|K00020 3-hydroxyisobutyrate dehydrogenase [EC:1.1.1.31] | (RefSeq) uncharacterized protein LOC111987869	[R]	General function prediction only	Fructose-bisphosphate aldolase class-II;; Sugar-binding N-terminal domain;; Nucleotide-binding C-terminal domain;; NAD-binding of NADP-dependent 3-hydroxyisobutyrate dehydrogenase;; NAD binding domain of 6-phosphogluconate dehydrogenase	--	Putative dehydrogenase OS=Handroanthus impetiginosus OX=429701 GN=CDL12_02964 PE=3 SV=1	G	Carbohydrate transport and metabolism	putative dehydrogenase [Handroanthus impetiginosus]	molecular function: catalytic activity (GO:0003824);; biological process: metabolic process (GO:0008152);; molecular function: binding (GO:0005488);; biological process: single-organism process (GO:0044699)	Valine, leucine and isoleucine degradation (ko00280)
c53602.graph_c0	210	14.53	393	31.68	362	28.66	224	14.49	267	21.57	176	13.2	0.00968582	-0.760137	down	[H]	Coenzyme transport and metabolism	Molecular Function: O-methyltransferase activity (GO:0008171);; Biological Process: methylation (GO:0032259);; Molecular Function: protein dimerization activity (GO:0046983);;	K16040|1.0e-85|oeu:111392924|K16040 trans-resveratrol di-O-methyltransferase [EC:2.1.1.240] | (RefSeq) trans-resveratrol di-O-methyltransferase-like	[R]	General function prediction only	O-methyltransferase domain;; Dimerisation domain	8-hydroxyquercetin 8-O-methyltransferase OS=Mentha piperita OX=34256 GN=OMT2 PE=1 SV=1	O-methyltransferase OS=Mentha piperita OX=34256 GN=OMT5 PE=2 SV=1	S	Function unknown	O-methyltransferase [Mentha x piperita]	molecular function: catalytic activity (GO:0003824);; biological process: metabolic process (GO:0008152);; molecular function: binding (GO:0005488)	Stilbenoid, diarylheptanoid and gingerol biosynthesis (ko00945)
c62826.graph_c0	97	3.02	64	1.94	83	2.84	709	18.03	645	19.45	213	7.53	8.12485e-07	1.65828	up	--	--	Biological Process: signal transduction (GO:0007165);;	--	--	--	Putative nuclear localisation signal;; Ethylene-responsive binding factor-associated repression;; Tify domain binding domain	Ninja-family protein AFP2 OS=Arabidopsis thaliana OX=3702 GN=AFP2 PE=1 SV=1	Uncharacterized protein OS=Salvia splendens OX=180675 GN=Saspl_010908 PE=3 SV=1	S	Function unknown	ninja-family protein AFP1-like [Sesamum indicum]	biological process: cellular process (GO:0009987);; biological process: signaling (GO:0023052);; biological process: single-organism process (GO:0044699);; biological process: response to stimulus (GO:0050896);; biological process: biological regulation (GO:0065007)	--
c62231.graph_c0	238	5.93	352	9.16	225	6.17	145	3.06	151	3.75	243	6.72	0.00163239	-0.839102	down	[P]	Inorganic ion transport and metabolism	Cellular Component: integral component of membrane (GO:0016021);; Molecular Function: heme binding (GO:0020037);; Molecular Function: sulfite reductase (ferredoxin) activity (GO:0050311);; Molecular Function: 4 iron, 4 sulfur cluster binding (GO:0051539);;	K00392|4.2e-242|sind:105163629|K00392 sulfite reductase (ferredoxin) [EC:1.8.7.1] | (RefSeq) sulfite reductase 1 [ferredoxin], chloroplastic-like	[P]	Inorganic ion transport and metabolism	Nitrite and sulphite reductase 4Fe-4S domain;; Nitrite/Sulfite reductase ferredoxin-like half domain;; Nitrite/Sulfite reductase ferredoxin-like half domain	Sulfite reductase 1 [ferredoxin], chloroplastic OS=Nicotiana tabacum OX=4097 GN=SIR1 PE=1 SV=1	Assimilatory sulfite reductase (ferredoxin) OS=Salvia splendens OX=180675 GN=sir PE=3 SV=1	P	Inorganic ion transport and metabolism	sulfite reductase 1 [ferredoxin], chloroplastic-like [Sesamum indicum]	cellular component: membrane (GO:0016020);; cellular component: membrane part (GO:0044425);; molecular function: binding (GO:0005488);; molecular function: catalytic activity (GO:0003824);; biological process: metabolic process (GO:0008152);; biological process: single-organism process (GO:0044699)	Sulfur metabolism (ko00920)
c51009.graph_c0	37	3.59	54	5.78	36	3.8	14	1.35	7	1.2	3	0.33	2.90626e-06	-1.71235	down	--	--	--	--	--	--	--	--	--	--	--	--	--	--
c60846.graph_c0	71	1.4	49	1.05	45	1.05	75	1.4	318	7.13	173	4.12	0.0088972	0.943736	up	--	--	Molecular Function: nucleic acid binding (GO:0003676);; Molecular Function: zinc ion binding (GO:0008270);; Biological Process: DNA integration (GO:0015074);;	K12447|2.1e-181|thj:104808371|K12447 UDP-sugar pyrophosphorylase [EC:2.7.7.64] | (RefSeq) uncharacterized protein LOC104808371	[R]	General function prediction only	Integrase core domain;; Reverse transcriptase (RNA-dependent DNA polymerase);; gag-polypeptide of LTR copia-type;; Reverse transcriptase (RNA-dependent DNA polymerase)	Retrovirus-related Pol polyprotein from transposon TNT 1-94 OS=Nicotiana tabacum OX=4097 PE=2 SV=1	Uncharacterized protein OS=Fagus sylvatica OX=28930 GN=FSB_LOCUS57667 PE=4 SV=1	L	Replication, recombination and repair	Copia protein [Vitis vinifera]	molecular function: binding (GO:0005488);; biological process: metabolic process (GO:0008152);; biological process: cellular process (GO:0009987)	Pentose and glucuronate interconversions (ko00040);; Galactose metabolism (ko00052);; Ascorbate and aldarate metabolism (ko00053);; Amino sugar and nucleotide sugar metabolism (ko00520)
c51517.graph_c1	402	14.61	403	15.4	341	14.43	185	5.76	96	3.49	179	7.2	2.91883e-11	-1.54792	down	--	--	Biological Process: protein glycosylation (GO:0006486);; Cellular Component: integral component of membrane (GO:0016021);; Molecular Function: transferase activity, transferring glycosyl groups (GO:0016757);;	K20889|2.0e-203|sind:105170751|K20889 probable glucuronoxylan glucuronosyltransferase IRX7 [EC:2.4.1.-] | (RefSeq) probable glucuronoxylan glucuronosyltransferase IRX7	[GMW]	--	Exostosin family	Probable glucuronoxylan glucuronosyltransferase IRX7 OS=Arabidopsis thaliana OX=3702 GN=IRX7 PE=2 SV=1	Exostosin domain-containing protein OS=Salvia splendens OX=180675 GN=Saspl_003643 PE=3 SV=1	--	--	hypothetical protein Saspl_003643 [Salvia splendens]	biological process: metabolic process (GO:0008152);; biological process: cellular process (GO:0009987);; biological process: single-organism process (GO:0044699);; cellular component: membrane (GO:0016020);; cellular component: membrane part (GO:0044425);; molecular function: catalytic activity (GO:0003824)	--
c64225.graph_c0	21	1.86	23	2.07	18	1.61	55	3.36	68	5.62	64	6.42	0.00274782	0.941708	up	--	--	--	--	--	--	--	--	--	--	--	--	--	--
c54815.graph_c0	21	0.76	44	1.66	24	0.96	74	2.26	72	2.66	228	9.38	0.00320438	1.07009	up	[IQ]	--	Molecular Function: catalytic activity (GO:0003824);;	K23618|5.3e-260|sind:105175974|K23618 acyl-activating enzyme 11/12 [EC:6.2.1.2 6.2.1.-] | (RefSeq) LOW QUALITY PROTEIN: butyrate--CoA ligase AAE11, peroxisomal-like	[I]	Lipid transport and metabolism	AMP-binding enzyme;; AMP-binding enzyme C-terminal domain	Butyrate--CoA ligase AAE11, peroxisomal OS=Arabidopsis thaliana OX=3702 GN=AAE11 PE=1 SV=1	4-coumarate--CoA ligase OS=Salvia splendens OX=180675 GN=Saspl_017513 PE=4 SV=1	I	Lipid transport and metabolism	hypothetical protein Saspl_017513 [Salvia splendens]	molecular function: catalytic activity (GO:0003824)	--
c62686.graph_c0	3834	127.96	4851	170.39	4535	166.84	4266	122.09	2740	91.52	3228	119.27	0.000276745	-0.730706	down	[K]	Transcription	Molecular Function: translation elongation factor activity (GO:0003746);; Cellular Component: mitochondrion (GO:0005739);;	K02357|4.7e-142|sind:105173535|K02357 elongation factor Ts | (RefSeq) LOW QUALITY PROTEIN: uncharacterized protein LOC105173535	[J]	Translation, ribosomal structure and biogenesis	S1 RNA binding domain	Polyprotein of EF-Ts, chloroplastic OS=Arabidopsis thaliana OX=3702 GN=PETs PE=1 SV=1	Elongation factor Ts, mitochondrial OS=Salvia splendens OX=180675 GN=tsf PE=3 SV=1	J	Translation, ribosomal structure and biogenesis	elongation factor Ts [Salvia splendens]	molecular function: binding (GO:0005488);; biological process: metabolic process (GO:0008152);; biological process: cellular process (GO:0009987);; cellular component: cell (GO:0005623);; cellular component: organelle (GO:0043226);; cellular component: cell part (GO:0044464)	--
c51722.graph_c1	76305	6828.62	74939	6998.06	69009	6719.61	45663	3579.74	35871	3260.87	28664	2866.84	2.44976e-11	-1.30147	down	--	--	Cellular Component: photosystem I (GO:0009522);; Cellular Component: photosystem II (GO:0009523);; Cellular Component: chloroplast thylakoid membrane (GO:0009535);; Biological Process: photosynthesis, light harvesting (GO:0009765);; Cellular Component: integral component of membrane (GO:0016021);; Molecular Function: chlorophyll binding (GO:0016168);; Biological Process: protein-chromophore linka…	K08907|1.4e-122|sind:105161112|K08907 light-harvesting complex I chlorophyll a/b binding protein 1 | (RefSeq) chlorophyll a-b binding protein 6, chloroplastic	--	--	Chlorophyll A-B binding protein	Chlorophyll a-b binding protein 6, chloroplastic OS=Arabidopsis thaliana OX=3702 GN=LHCA1 PE=1 SV=1	Chlorophyll a-b binding protein, chloroplastic OS=Salvia splendens OX=180675 GN=LHCA1 PE=3 SV=1	C	Energy production and conversion	light-harvesting complex I chlorophyll a/b binding protein 1 [Salvia splendens]	cellular component: cell (GO:0005623);; cellular component: membrane (GO:0016020);; cellular component: macromolecular complex (GO:0032991);; cellular component: membrane part (GO:0044425);; cellular component: cell part (GO:0044464);; cellular component: organelle (GO:0043226);; cellular component: organelle part (GO:0044422);; biological process: metabolic process (GO:0008152);; biological proc…	Photosynthesis - antenna proteins (ko00196)
c64087.graph_c1	112	41.74	55	20.6	60	23	203	72.83	265	106.21	160	69.5	0.00484402	0.870443	up	--	--	Molecular Function: ATP binding (GO:0005524);;	K03283|1.0e-39|mtr:MTR_4g063720|K03283 heat shock 70kDa protein 1/2/6/8 | (RefSeq) heat shock cognate 70 kDa protein	[O]	Posttranslational modification, protein turnover, chaperones	--	Heat shock 70 kDa protein 4 OS=Arabidopsis thaliana OX=3702 GN=HSP70-4 PE=1 SV=1	Heat shock 70 kDa protein OS=Striga asiatica OX=4170 GN=STAS_35052 PE=3 SV=1	O	Posttranslational modification, protein turnover, chaperones	heat shock 70 kDa protein [Striga asiatica]	molecular function: binding (GO:0005488)	Spliceosome (ko03040);; Protein processing in endoplasmic reticulum (ko04141);; Endocytosis (ko04144)
c46842.graph_c0	107	8	171	13.34	90	7.37	17	1.13	13	1	61	5.01	3.99601e-05	-1.49955	down	--	--	--	--	--	--	--	--	--	--	--	--	--	--
c55721.graph_c1	79	3.88	68	3.26	52	2.72	48	2.23	36	1.67	47	2.4	0.00240735	-0.837372	down	--	--	--	--	--	--	--	--	--	--	--	--	--	--
c57719.graph_c2	3305	147.27	3132	146.44	1318	63.22	16412	640.96	15690	716.24	13274	667.89	4.59276e-13	1.89345	up	--	--	Molecular Function: DNA binding (GO:0003677);; Cellular Component: nucleus (GO:0005634);; Biological Process: regulation of transcription, DNA-templated (GO:0006355);; Biological Process: auxin-activated signaling pathway (GO:0009734);;	K14486|3.5e-29|nau:109241662|K14486 auxin response factor | (RefSeq) auxin response factor 5	--	--	AUX/IAA family	Auxin response factor 6 OS=Oryza sativa subsp. indica OX=39946 GN=ARF6 PE=3 SV=1	Auxin response factor OS=Salvia splendens OX=180675 GN=Saspl_027873 PE=3 SV=1	K	Transcription	hypothetical protein Saspl_027873 [Salvia splendens]	molecular function: binding (GO:0005488);; cellular component: cell (GO:0005623);; cellular component: organelle (GO:0043226);; cellular component: cell part (GO:0044464);; biological process: biological regulation (GO:0065007);; biological process: cellular process (GO:0009987);; biological process: signaling (GO:0023052);; biological process: single-organism process (GO:0044699);; biological pr…	Plant hormone signal transduction (ko04075)
c56935.graph_c0	34	2.24	45	2.37	42	2.02	110	6.5	111	6.32	91	8.23	0.00440331	0.805618	up	--	--	--	K22378|3.2e-20|bna:106440523|K22378 E3 ubiquitin-protein ligase RNF181 [EC:2.3.2.27] | (RefSeq) E3 ubiquitin-protein ligase At3g02290-like	[O]	Posttranslational modification, protein turnover, chaperones	Ring finger domain;; RING-H2 zinc finger domain;; Zinc finger, C3HC4 type (RING finger);; Zinc finger, C3HC4 type (RING finger);; RING-like zinc finger;; zinc-RING finger domain;; RING-type zinc-finger;; Anaphase-promoting complex subunit 11 RING-H2 finger	Probable E3 ubiquitin-protein ligase RHB1A OS=Arabidopsis thaliana OX=3702 GN=RHB1A PE=2 SV=1	RING-type domain-containing protein OS=Salvia splendens OX=180675 GN=Saspl_025590 PE=4 SV=1	O	Posttranslational modification, protein turnover, chaperones	hypothetical protein Saspl_025590 [Salvia splendens]	--	--
c52105.graph_c0	2754	102.17	2859	110.74	3138	128.35	825	26.04	1090	40.15	1081	44.14	3.12908e-14	-1.74279	down	[R]	General function prediction only	Cellular Component: chloroplast (GO:0009507);; Cellular Component: chromoplast (GO:0009509);; Biological Process: carotenoid biosynthetic process (GO:0016117);; Molecular Function: carotene 7,8-desaturase activity (GO:0016719);; Molecular Function: 9,9'-dicis-carotene:quinone oxidoreductase activity (GO:0052886);; Molecular Function: 7,9,9'-tricis-neurosporene:quinone oxidoreductase activity (GO:…	K00514|8.4e-295|sind:105172259|K00514 zeta-carotene desaturase [EC:1.3.5.6] | (RefSeq) zeta-carotene desaturase, chloroplastic/chromoplastic-like	[Q]	Secondary metabolites biosynthesis, transport and catabolism	Flavin containing amine oxidoreductase;; NAD(P)-binding Rossmann-like domain;; FAD dependent oxidoreductase	Zeta-carotene desaturase, chloroplastic/chromoplastic OS=Tagetes erecta OX=13708 PE=2 SV=1	Zeta-carotene desaturase OS=Salvia splendens OX=180675 GN=ZDS PE=3 SV=1	H	Coenzyme transport and metabolism	zeta-carotene desaturase [Salvia splendens]	cellular component: cell (GO:0005623);; cellular component: organelle (GO:0043226);; cellular component: cell part (GO:0044464);; biological process: metabolic process (GO:0008152);; biological process: cellular process (GO:0009987);; biological process: single-organism process (GO:0044699);; molecular function: catalytic activity (GO:0003824)	Carotenoid biosynthesis (ko00906)
c59276.graph_c1	186	10.43	175	10.05	181	11.75	161	8.83	140	7.04	155	11.5	0.00410433	-0.599086	down	--	--	Cellular Component: cellular_component (GO:0005575);; Cellular Component: intracellular (GO:0005622);; Cellular Component: obsolete cell (GO:0005623);; Cellular Component: nucleus (GO:0005634);; Cellular Component: plasma membrane (GO:0005886);; Biological Process: biological_process (GO:0008150);; Biological Process: regulation of hormone levels (GO:0010817);; Cellular Component: membrane (GO:00…	K03231|1.7e-19|mtr:MTR_8g008740|K03231 elongation factor 1-alpha | (RefSeq) elongation factor 1-alpha	--	--	--	Interactor of constitutive active ROPs 1 OS=Arabidopsis thaliana OX=3702 GN=ICR1 PE=1 SV=1	Uncharacterized protein OS=Salvia splendens OX=180675 GN=Saspl_008533 PE=3 SV=1	S	Function unknown	hypothetical protein Saspl_008533 [Salvia splendens]	cellular component: cell (GO:0005623);; cellular component: cell part (GO:0044464);; cellular component: organelle (GO:0043226);; cellular component: membrane (GO:0016020);; biological process: biological regulation (GO:0065007)	RNA transport (ko03013)
c43782.graph_c0	227	33.41	113	17.32	140	22.27	629	82.92	522	79.4	335	55.64	0.000486931	1.01447	up	--	--	--	--	--	--	--	--	Uncharacterized protein OS=Salvia splendens OX=180675 GN=Saspl_032414 PE=4 SV=1	--	--	hypothetical protein Saspl_032414 [Salvia splendens]	--	--
c32272.graph_c0	1209	264.84	1619	363.08	1295	300.04	1361	274.34	943	216.82	1074	268.49	0.000553259	-0.650523	down	--	--	Molecular Function: structural constituent of ribosome (GO:0003735);; Cellular Component: ribosome (GO:0005840);; Biological Process: translation (GO:0006412);; Cellular Component: chloroplast (GO:0009507);; Molecular Function: rRNA binding (GO:0019843);;	K19035|1.6e-32|sind:105159069|K19035 50S ribosomal protein 6 | (RefSeq) 50S ribosomal protein 6, chloroplastic	--	--	Family of unknown function (DUF5323)	50S ribosomal protein 6, chloroplastic OS=Arabidopsis thaliana OX=3702 GN=PSRP6 PE=3 SV=1	50S ribosomal protein 6 OS=Striga asiatica OX=4170 GN=STAS_07117 PE=4 SV=1	J	Translation, ribosomal structure and biogenesis	50S ribosomal protein 6, chloroplastic [Sesamum indicum]	molecular function: structural molecule activity (GO:0005198);; cellular component: cell (GO:0005623);; cellular component: macromolecular complex (GO:0032991);; cellular component: organelle (GO:0043226);; cellular component: cell part (GO:0044464);; biological process: metabolic process (GO:0008152);; biological process: cellular process (GO:0009987);; molecular function: binding (GO:0005488)	--
c63201.graph_c1	63	3.3	101	5.44	93	5.32	65	2.91	41	2.11	67	3.83	0.0071934	-0.802623	down	--	--	--	--	--	--	--	--	--	--	--	--	--	--
c58586.graph_c0	18658	1510.63	15945	1349.1	16629	1476.51	3758	256.27	5769	465.23	4935	436.71	1.67027e-16	-1.95811	down	--	--	Molecular Function: iron ion binding (GO:0005506);; Cellular Component: integral component of membrane (GO:0016021);;	K20093|7.8e-14|mis:MICPUN_96340|K20093 DNA excision repair protein ERCC-6-like [EC:3.6.4.12] | (RefSeq) SNF2 super family	--	--	--	--	uncharacterized protein LOC107801289 OS=Nicotiana tabacum OX=4097 GN=LOC107801289 PE=4 SV=1	S	Function unknown	PREDICTED: uncharacterized protein LOC104230935 [Nicotiana sylvestris]	molecular function: binding (GO:0005488);; cellular component: membrane (GO:0016020);; cellular component: membrane part (GO:0044425)	--
c56529.graph_c0	2053	48.64	2202	55.26	2066	54.34	975	19.71	689	16.23	639	16.67	3.06646e-19	-1.7367	down	[J]	Translation, ribosomal structure and biogenesis	--	--	--	--	Polyketide cyclase / dehydrase and lipid transport;; Polyketide cyclase / dehydrase and lipid transport	--	Uncharacterized protein OS=Salvia splendens OX=180675 GN=Saspl_015545 PE=3 SV=1	S	Function unknown	uncharacterized protein LOC105176065 isoform X1 [Sesamum indicum]	--	--
c46454.graph_c1	45	1.34	53	1.91	48	2.31	240	7.08	126	4.17	114	3.81	0.000442149	1.04539	up	[IQ]	--	Molecular Function: catalytic activity (GO:0003824);;	K23618|2.0e-170|pda:103717609|K23618 acyl-activating enzyme 11/12 [EC:6.2.1.2 6.2.1.-] | (RefSeq) benzoate--CoA ligase, peroxisomal-like	[I]	Lipid transport and metabolism	AMP-binding enzyme;; AMP-binding enzyme C-terminal domain	Probable acyl-activating enzyme 2 OS=Arabidopsis thaliana OX=3702 GN=AAE2 PE=2 SV=1	4-coumarate--CoA ligase OS=Salvia splendens OX=180675 GN=Saspl_043841 PE=4 SV=1	I	Lipid transport and metabolism	probable acyl-activating enzyme 1, peroxisomal [Sesamum indicum]	molecular function: catalytic activity (GO:0003824)	--
c50718.graph_c0	1336	81.04	1172	74.56	1246	82.77	40	2.1	83	5.07	87	5.87	4.10954e-40	-3.75101	down	[P]	Inorganic ion transport and metabolism	Molecular Function: ferroxidase activity (GO:0004322);; Biological Process: iron ion transport (GO:0006826);; Biological Process: cellular iron ion homeostasis (GO:0006879);; Molecular Function: ferric iron binding (GO:0008199);;	K00522|2.3e-115|sind:105160855|K00522 ferritin heavy chain [EC:1.16.3.2] | (RefSeq) ferritin-2, chloroplastic	[P]	Inorganic ion transport and metabolism	Ferritin-like domain	Ferritin-2, chloroplastic OS=Nicotiana tabacum OX=4097 GN=FER2 PE=2 SV=1	Ferritin OS=Salvia splendens OX=180675 GN=Saspl_042766 PE=3 SV=1	P	Inorganic ion transport and metabolism	hypothetical protein Saspl_042766 [Salvia splendens]	molecular function: catalytic activity (GO:0003824);; biological process: metabolic process (GO:0008152);; biological process: single-organism process (GO:0044699);; biological process: localization (GO:0051179);; biological process: cellular process (GO:0009987);; biological process: biological regulation (GO:0065007);; molecular function: binding (GO:0005488)	--
c49011.graph_c0	324	13.88	242	10.84	266	12.37	681	25.35	641	27.92	457	21.96	0.00774663	0.625804	up	[R]	General function prediction only	Cellular Component: integral component of membrane (GO:0016021);;	K14570|4.8e-17|olu:OSTLU_87987|K14570 RNA exonuclease 1 [EC:3.1.-.-] | (RefSeq) predicted protein	--	--	--	--	TPR_REGION domain-containing protein OS=Salvia splendens OX=180675 GN=Saspl_011140 PE=4 SV=1	--	--	hypothetical protein Saspl_011140 [Salvia splendens]	cellular component: membrane (GO:0016020);; cellular component: membrane part (GO:0044425)	Ribosome biogenesis in eukaryotes (ko03008)
c24298.graph_c0	30	7.02	27	6.34	34	8.15	19	3.98	15	3.58	10	2.59	0.00500774	-0.990713	down	--	--	--	--	--	--	--	--	--	--	--	--	--	--
c62239.graph_c0	3345	172.74	3684	203.71	3606	213.41	3813	164.98	2867	145.89	2317	132.57	0.00511238	-0.596843	down	[O]	Posttranslational modification, protein turnover, chaperones	Molecular Function: oxidoreductase activity (GO:0016491);;	K00384|3.7e-134|sind:105159832|K00384 thioredoxin reductase (NADPH) [EC:1.8.1.9] | (RefSeq) thioredoxin reductase NTRC	[O]	Posttranslational modification, protein turnover, chaperones	Thioredoxin;; Pyridine nucleotide-disulphide oxidoreductase;; Glutaredoxin	Thioredoxin reductase NTRC OS=Oryza sativa subsp. japonica OX=39947 GN=Os07g0657900 PE=1 SV=2	Thioredoxin domain-containing protein OS=Camellia sinensis var. sinensis OX=542762 GN=TEA_025782 PE=4 SV=1	O	Posttranslational modification, protein turnover, chaperones	hypothetical protein TEA_025782 [Camellia sinensis var. sinensis]	molecular function: catalytic activity (GO:0003824);; biological process: metabolic process (GO:0008152);; biological process: single-organism process (GO:0044699)	Selenocompound metabolism (ko00450)
c45391.graph_c0	113	11.44	87	9.18	106	11.65	287	25.58	240	24.77	179	20.3	0.0078252	0.690338	up	[O]	Posttranslational modification, protein turnover, chaperones	Molecular Function: electron transfer activity (GO:0009055);; Molecular Function: protein disulfide oxidoreductase activity (GO:0015035);; Biological Process: cell redox homeostasis (GO:0045454);;	K03676|1.4e-52|sind:105157235|K03676 glutaredoxin 3 | (RefSeq) glutaredoxin	[O]	Posttranslational modification, protein turnover, chaperones	Glutaredoxin	Glutaredoxin-C1 OS=Arabidopsis thaliana OX=3702 GN=GRXC1 PE=2 SV=2	Glutaredoxin 3 OS=Salvia splendens OX=180675 GN=grxC PE=3 SV=1	O	Posttranslational modification, protein turnover, chaperones	glutaredoxin 3 [Salvia splendens]	molecular function: electron carrier activity (GO:0009055);; molecular function: catalytic activity (GO:0003824);; biological process: metabolic process (GO:0008152);; biological process: single-organism process (GO:0044699);; biological process: cellular process (GO:0009987);; biological process: biological regulation (GO:0065007)	--
c58148.graph_c0	828	29.24	747	29.98	562	24.04	2172	63.57	1645	56.6	1436	56.53	1.2684e-05	0.844286	up	[T]	Signal transduction mechanisms	Molecular Function: protein serine/threonine kinase activity (GO:0004674);; Molecular Function: ATP binding (GO:0005524);;	K08867|2.2e-204|sind:105174649|K08867 WNK lysine deficient protein kinase [EC:2.7.11.1] | (RefSeq) probable serine/threonine-protein kinase WNK5	[R]	General function prediction only	Protein kinase domain;; Protein tyrosine and serine/threonine kinase;; Myb-like DNA-binding domain;; Myb-like DNA-binding domain	Probable serine/threonine-protein kinase WNK5 OS=Arabidopsis thaliana OX=3702 GN=WNK5 PE=1 SV=2	Serine/threonine protein kinase OS=Handroanthus impetiginosus OX=429701 GN=CDL12_19232 PE=4 SV=1	T	Signal transduction mechanisms	probable serine/threonine-protein kinase WNK5 [Sesamum indicum]	molecular function: catalytic activity (GO:0003824);; biological process: metabolic process (GO:0008152);; biological process: cellular process (GO:0009987);; molecular function: binding (GO:0005488)	--
c58845.graph_c0	252	13.92	164	10.84	150	13.19	3372	55.73	2649	53.28	2279	48.29	2.29174e-44	3.14156	up	--	--	--	--	--	--	--	--	--	--	--	--	--	--
c56402.graph_c0	1531	71.19	1197	59.92	1061	58.44	2812	117.11	2204	105.09	2854	150.05	0.000220858	0.625087	up	--	--	Molecular Function: nucleic acid binding (GO:0003676);;	K14771|2.0e-14|vcn:VOLCADRAFT_116880|K14771 U3 small nucleolar RNA-associated protein 19 | (RefSeq) hypothetical protein	[A]	RNA processing and modification	R3H domain;; SUZ domain	--	Uncharacterized protein OS=Salvia splendens OX=180675 GN=Saspl_016339 PE=4 SV=1	A	RNA processing and modification	hypothetical protein Saspl_016339 [Salvia splendens]	molecular function: binding (GO:0005488)	--
c62511.graph_c0	8553	521.73	11058	706.32	8660	578.3	526	27.34	211	12.78	1378	92.95	7.49215e-15	-2.75185	down	[P]	Inorganic ion transport and metabolism	Molecular Function: superoxide dismutase activity (GO:0004784);; Molecular Function: copper ion binding (GO:0005507);; Cellular Component: extracellular region (GO:0005576);; Cellular Component: extracellular space (GO:0005615);; Biological Process: removal of superoxide radicals (GO:0019430);;	K04565|8.4e-105|sind:105169947|K04565 superoxide dismutase, Cu-Zn family [EC:1.15.1.1] | (RefSeq) superoxide dismutase [Cu-Zn], chloroplastic	[P]	Inorganic ion transport and metabolism	Copper/zinc superoxide dismutase (SODC)	Superoxide dismutase [Cu-Zn], chloroplastic OS=Solidago canadensis var. scabra OX=59294 GN=SODCP PE=2 SV=1	Superoxide dismutase [Cu-Zn] OS=Erythranthe guttata OX=4155 GN=MIMGU_mgv1a013225mg PE=3 SV=1	P	Inorganic ion transport and metabolism	superoxide dismutase [Cu-Zn], chloroplastic [Sesamum indicum]	molecular function: catalytic activity (GO:0003824);; molecular function: antioxidant activity (GO:0016209);; biological process: metabolic process (GO:0008152);; biological process: cellular process (GO:0009987);; biological process: single-organism process (GO:0044699);; biological process: response to stimulus (GO:0050896);; biological process: detoxification (GO:0098754);; molecular function:…	Peroxisome (ko04146)
c62600.graph_c2	2443	62.04	2979	79.47	3256	91.43	2478	53.85	1474	37.44	1747	48.99	4.89242e-05	-0.934177	down	--	--	Cellular Component: photosystem I (GO:0009522);; Cellular Component: photosystem II (GO:0009523);; Cellular Component: chloroplast thylakoid membrane (GO:0009535);; Biological Process: photosynthesis, light harvesting (GO:0009765);; Cellular Component: integral component of membrane (GO:0016021);; Molecular Function: chlorophyll binding (GO:0016168);; Biological Process: protein-chromophore linka…	K08908|3.9e-118|sind:105173703|K08908 light-harvesting complex I chlorophyll a/b binding protein 2 | (RefSeq) photosystem I chlorophyll a/b-binding protein 6, chloroplastic	--	--	Chlorophyll A-B binding protein	Photosystem I chlorophyll a/b-binding protein 6, chloroplastic OS=Arabidopsis thaliana OX=3702 GN=LHCA6 PE=1 SV=1	Chlorophyll a-b binding protein, chloroplastic OS=Davidia involucrata OX=16924 GN=Din_038061 PE=3 SV=1	C	Energy production and conversion	photosystem I chlorophyll a/b-binding protein 6, chloroplastic [Cannabis sativa]	cellular component: cell (GO:0005623);; cellular component: membrane (GO:0016020);; cellular component: macromolecular complex (GO:0032991);; cellular component: membrane part (GO:0044425);; cellular component: cell part (GO:0044464);; cellular component: organelle (GO:0043226);; cellular component: organelle part (GO:0044422);; biological process: metabolic process (GO:0008152);; biological proc…	Photosynthesis - antenna proteins (ko00196)
c58599.graph_c2	11	1.54	4	0.71	2	0.37	969	92.6	555	60.25	278	33.93	1.20008e-27	3.86389	up	--	--	--	--	--	--	--	--	--	--	--	--	--	--
c39086.graph_c0	63	12.24	36	7.19	45	9.29	2	0.35	12	2.43	8	1.77	3.96907e-06	-1.72004	down	--	--	Cellular Component: cellular_component (GO:0005575);; Cellular Component: intracellular (GO:0005622);; Cellular Component: obsolete cell (GO:0005623);; Cellular Component: nucleus (GO:0005634);; Cellular Component: cytoplasm (GO:0005737);; Cellular Component: organelle (GO:0043226);; Cellular Component: membrane-bounded organelle (GO:0043227);; Cellular Component: intracellular organelle (GO:0043…	--	--	--	--	Uncharacterized protein At4g14450, chloroplastic OS=Arabidopsis thaliana OX=3702 GN=At4g14450 PE=2 SV=1	Uncharacterized protein OS=Salvia splendens OX=180675 GN=Saspl_000276 PE=4 SV=1	S	Function unknown	hypothetical protein Saspl_000276 [Salvia splendens]	cellular component: cell (GO:0005623);; cellular component: cell part (GO:0044464);; cellular component: organelle (GO:0043226)	--
c59288.graph_c0	1528	248.73	1857	307.86	1577	276.36	1796	259.76	1124	186.81	1351	236.22	0.00177735	-0.58936	down	--	--	--	--	--	--	--	--	--	--	--	--	--	--
c52202.graph_c0	59	9.11	34	5.42	36	6.29	117	15.9	178	29.8	185	33.28	8.05131e-05	1.20853	up	--	--	--	K13993|2.3e-07|mesc:110629593|K13993 HSP20 family protein | (RefSeq) small heat shock protein, chloroplastic-like	--	--	--	--	HSP20 family protein OS=Salvia splendens OX=180675 GN=HSP20 PE=3 SV=1	--	--	HSP20 family protein [Salvia splendens]	--	Protein processing in endoplasmic reticulum (ko04141)
c47304.graph_c0	464	10.35	202	4.83	171	4.15	184	8.61	56	1.3	28	0.69	0.000847746	-1.23468	down	--	--	--	--	--	--	--	--	E3 ubiquitin-protein ligase OS=Striga asiatica OX=4170 GN=STAS_01040 PE=4 SV=1	--	--	E3 ubiquitin-protein ligase [Striga asiatica]	--	--
c50833.graph_c1	240	13.94	176	10.77	147	9.38	160	8.1	146	8.55	112	7.25	0.00373073	-0.713417	down	--	--	Cellular Component: integral component of membrane (GO:0016021);;	--	--	--	Neprosin	--	Uncharacterized protein OS=Handroanthus impetiginosus OX=429701 GN=CDL12_12452 PE=4 SV=1	S	Function unknown	uncharacterized protein LOC105156631 [Sesamum indicum]	cellular component: membrane (GO:0016020);; cellular component: membrane part (GO:0044425)	--
c57995.graph_c0	919	37.73	723	26.97	882	31.62	791	26.49	507	18.57	422	23.25	0.00052729	-0.857562	down	--	--	--	--	--	--	--	--	--	--	--	--	--	--
c58018.graph_c0	505	34.73	554	43.68	452	34.17	480	29.2	343	23.14	429	37.78	0.000116011	-0.64014	down	--	--	Cellular Component: integral component of membrane (GO:0016021);;	K13144|5.5e-08|oeu:111404604|K13144 integrator complex subunit 7 | (RefSeq) uncharacterized protein LOC111404604	--	--	--	--	RING-type domain-containing protein OS=Salvia splendens OX=180675 GN=Saspl_006879 PE=3 SV=1	O	Posttranslational modification, protein turnover, chaperones	hypothetical protein Saspl_006879 [Salvia splendens]	cellular component: membrane (GO:0016020);; cellular component: membrane part (GO:0044425)	--
c54397.graph_c0	885	89.27	780	84.16	730	82	8184	658.35	4560	470.76	2167	240.94	4.35062e-08	1.72373	up	--	--	--	--	--	--	Uncharacterized conserved protein (DUF2358)	--	Uncharacterized protein OS=Salvia splendens OX=180675 GN=Saspl_000327 PE=4 SV=1	S	Function unknown	hypothetical protein Saspl_000327 [Salvia splendens]	--	--
c50089.graph_c0	211	21.66	271	28.9	205	22.81	728	65.8	529	55.47	378	43.49	0.00292075	0.744002	up	--	--	Cellular Component: cellular_component (GO:0005575);; Cellular Component: intracellular (GO:0005622);; Cellular Component: obsolete cell (GO:0005623);; Cellular Component: cytoplasm (GO:0005737);; Cellular Component: cytosol (GO:0005829);; Cellular Component: obsolete intracellular part (GO:0044424);; Cellular Component: obsolete cytoplasmic part (GO:0044444);; Cellular Component: obsolete cell p…	--	--	--	Glyoxalase-like domain;; 3-demethylubiquinone-9 3-methyltransferase	Uncharacterized protein At5g48480 OS=Arabidopsis thaliana OX=3702 GN=At5g48480 PE=1 SV=1	VOC domain-containing protein OS=Salvia splendens OX=180675 GN=Saspl_047378 PE=4 SV=1	S	Function unknown	hypothetical protein Saspl_047378 [Salvia splendens]	cellular component: cell (GO:0005623);; cellular component: cell part (GO:0044464)	--
c61616.graph_c1	1813	65.35	2053	78.47	1906	71.82	2169	67.81	1428	52.57	1188	50.45	0.00619141	-0.618718	down	--	--	Cellular Component: integral component of membrane (GO:0016021);;	K22520|2.9e-53|nau:109218210|K22520 protein disulfide-isomerase [EC:5.3.4.1] | (RefSeq) protein SPA, chloroplastic	--	--	Family of unknown function (DUF5351)	Protein SPA, chloroplastic OS=Solanum lycopersicum OX=4081 GN=SPA PE=2 SV=1	Uncharacterized protein OS=Nicotiana attenuata OX=49451 GN=A4A49_38681 PE=4 SV=1	S	Function unknown	PREDICTED: protein SPA, chloroplastic [Nicotiana attenuata]	cellular component: membrane (GO:0016020);; cellular component: membrane part (GO:0044425)	--
c55524.graph_c1	87	5.08	56	3.46	89	5.49	40	2.68	55	3.12	17	1.06	0.00650332	-0.966566	down	--	--	--	--	--	--	--	--	--	--	--	--	--	--
c47397.graph_c0	40	3.98	19	1.97	49	6.23	238	26.8	155	20.72	135	18.88	4.39973e-05	1.35727	up	--	--	Molecular Function: nucleic acid binding (GO:0003676);; Molecular Function: aspartic-type endopeptidase activity (GO:0004190);; Molecular Function: zinc ion binding (GO:0008270);; Biological Process: DNA integration (GO:0015074);;	K12591|4.2e-12|oeu:111399855|K12591 exosome complex exonuclease RRP6 [EC:3.1.13.-] | (RefSeq) LOW QUALITY PROTEIN: protein RRP6-like 1	[R]	General function prediction only	--	--	Endonuclease OS=Fagus sylvatica OX=28930 GN=FSB_LOCUS42040 PE=4 SV=1	L	Replication, recombination and repair	uncharacterized protein LOC110775037 [Spinacia oleracea]	molecular function: binding (GO:0005488);; molecular function: catalytic activity (GO:0003824);; biological process: metabolic process (GO:0008152);; biological process: cellular process (GO:0009987)	RNA degradation (ko03018)
c40485.graph_c0	315	20.46	203	13.81	400	28.43	1654	93.2	1118	73.26	1723	124.55	4.77818e-08	1.53782	up	[KR]	--	Molecular Function: N-acetyltransferase activity (GO:0008080);;	K22883|2.0e-81|sind:105161319|K22883 L-ornithine N5-acetyltransferase [EC:2.3.1.-] | (RefSeq) probable acetyltransferase NATA1-like	[E]	Amino acid transport and metabolism	Acetyltransferase (GNAT) family;; Acetyltransferase (GNAT) domain;; Acetyltransferase (GNAT) domain	Probable acetyltransferase NATA1-like OS=Arabidopsis thaliana OX=3702 GN=At2g39020 PE=2 SV=1	Diamine acetyltransferase OS=Handroanthus impetiginosus OX=429701 GN=CDL12_24116 PE=4 SV=1	E	Amino acid transport and metabolism	probable acetyltransferase NATA1-like [Sesamum indicum]	molecular function: catalytic activity (GO:0003824)	--
c47736.graph_c0	150	15.14	114	11.99	108	11.83	80	7.19	92	9.46	74	8.36	0.000916067	-0.848798	down	--	--	--	--	--	--	--	--	Uncharacterized protein OS=Erythranthe guttata OX=4155 GN=MIMGU_mgv1a017913mg PE=4 SV=1	--	--	hypothetical protein MIMGU_mgv1a017913mg [Erythranthe guttata]	--	--
c55276.graph_c0	5260	226.38	5714	259.38	5840	279.63	5165	190.34	3864	165.2	2608	123.34	0.000714084	-0.832141	down	[R]	General function prediction only	Molecular Function: kinase activity (GO:0016301);;	K15918|1.0e-103|sind:105157566|K15918 D-glycerate 3-kinase [EC:2.7.1.31] | (RefSeq) D-glycerate 3-kinase, chloroplastic	[R]	General function prediction only	--	D-glycerate 3-kinase, chloroplastic OS=Arabidopsis thaliana OX=3702 GN=GLYK PE=1 SV=2	D-glycerate 3-kinase OS=Salvia splendens OX=180675 GN=GLYK PE=4 SV=1	S	Function unknown	D-glycerate 3-kinase [Salvia splendens]	molecular function: catalytic activity (GO:0003824);; biological process: metabolic process (GO:0008152);; biological process: cellular process (GO:0009987)	Glycine, serine and threonine metabolism (ko00260);; Glycerolipid metabolism (ko00561);; Glyoxylate and dicarboxylate metabolism (ko00630);; Carbon metabolism (ko01200)
c37634.graph_c0	4	1.16	1	0.28	3	0.45	239	31.72	215	34.51	160	28.82	1.01684e-31	3.89987	up	--	--	--	--	--	--	--	--	--	--	--	--	--	--
c51699.graph_c0	392	37.51	342	34.94	341	36.64	131	10.97	178	17.83	163	18.63	2.14583e-09	-1.40169	down	--	--	--	K12833|6.3e-11|dzi:111301177|K12833 pre-mRNA branch site protein p14 | (RefSeq) RNA-binding protein BRN2-like isoform X1	--	--	--	--	Uncharacterized protein OS=Salvia splendens OX=180675 GN=Saspl_051268 PE=4 SV=1	--	--	hypothetical protein Saspl_051268 [Salvia splendens]	--	Spliceosome (ko03040)
c62293.graph_c0	735	71.54	1105	108.32	729	75.18	502	43.91	334	32.98	737	79.03	0.000368625	-0.949687	down	[C]	Energy production and conversion	Molecular Function: transferase activity, transferring acyl groups (GO:0016746);;	K00627|2.6e-96|sind:105176069|K00627 pyruvate dehydrogenase E2 component (dihydrolipoamide acetyltransferase) [EC:2.3.1.12] | (RefSeq) dihydrolipoyllysine-residue acetyltransferase component 5 of pyruvate dehydrogenase complex, chloroplastic	[C]	Energy production and conversion	Biotin-requiring enzyme;; e3 binding domain	Dihydrolipoyllysine-residue acetyltransferase component 5 of pyruvate dehydrogenase complex, chloroplastic OS=Arabidopsis thaliana OX=3702 GN=EMB3003 PE=2 SV=1	Dihydrolipoamide acetyltransferase component of pyruvate dehydrogenase complex OS=Salvia splendens OX=180675 GN=DLAT PE=3 SV=1	C	Energy production and conversion	pyruvate dehydrogenase E2 component (dihydrolipoamide acetyltransferase) [Salvia splendens]	molecular function: catalytic activity (GO:0003824)	Glycolysis / Gluconeogenesis (ko00010);; Citrate cycle (TCA cycle) (ko00020);; Pyruvate metabolism (ko00620);; Carbon metabolism (ko01200)
c58194.graph_c0	9	0.62	15	1.2	12	0.92	72	5.48	64	4.13	79	7.65	5.30014e-07	1.62963	up	--	--	Molecular Function: DNA binding (GO:0003677);; Cellular Component: nucleus (GO:0005634);; Biological Process: regulation of transcription, DNA-templated (GO:0006355);;	K00521|3.0e-33|cmos:111447866|K00521 ferric-chelate reductase [EC:1.16.1.7] | (RefSeq) ferric reduction oxidase 7, chloroplastic-like	--	--	No apical meristem (NAM) protein	NAC domain-containing protein 59 OS=Arabidopsis thaliana OX=3702 GN=NAC59 PE=1 SV=1	NAC domain protein OS=Striga asiatica OX=4170 GN=STAS_18731 PE=4 SV=1	K	Transcription	NAC domain protein [Striga asiatica]	molecular function: binding (GO:0005488);; cellular component: cell (GO:0005623);; cellular component: organelle (GO:0043226);; cellular component: cell part (GO:0044464);; biological process: biological regulation (GO:0065007)	--
c45854.graph_c0	9897	1396.2	11005	1608.6	9628	1460.78	9328	1176.56	7109	1032.7	6138	977.26	2.704e-05	-0.785344	down	--	--	Cellular Component: cytochrome b6f complex (GO:0009512);; Cellular Component: integral component of membrane (GO:0016021);;	--	--	--	PetM family of cytochrome b6f complex subunit 7	Cytochrome b6-f complex subunit 7 (Fragment) OS=Spinacia oleracea OX=3562 GN=petM PE=1 SV=1	Uncharacterized protein OS=Salvia splendens OX=180675 GN=Saspl_051570 PE=3 SV=1	S	Function unknown	hypothetical protein Saspl_051570 [Salvia splendens]	cellular component: cell (GO:0005623);; cellular component: macromolecular complex (GO:0032991);; cellular component: cell part (GO:0044464);; cellular component: membrane (GO:0016020);; cellular component: membrane part (GO:0044425)	--
c49202.graph_c0	123	6.55	173	9.93	133	7.68	269	12.56	346	18.67	328	19.23	0.00699968	0.664133	up	[L]	Replication, recombination and repair	Molecular Function: DNA binding (GO:0003677);; Molecular Function: ATP binding (GO:0005524);; Biological Process: DNA repair (GO:0006281);; Molecular Function: 3'-5' DNA helicase activity (GO:0043138);;	K10896|6.7e-102|sind:105175667|K10896 fanconi anemia group M protein | (RefSeq) uncharacterized protein LOC105175667	[R]	General function prediction only	--	DEAD-box ATP-dependent RNA helicase FANCM OS=Arabidopsis thaliana OX=3702 GN=FANCM PE=2 SV=1	ATP-dependent DNA helicase MPH1 OS=Salvia splendens OX=180675 GN=MPH1 PE=3 SV=1	A	RNA processing and modification	ATP-dependent DNA helicase MPH1 [Salvia splendens]	molecular function: binding (GO:0005488);; biological process: metabolic process (GO:0008152);; biological process: cellular process (GO:0009987);; biological process: response to stimulus (GO:0050896);; molecular function: catalytic activity (GO:0003824);; biological process: cellular component organization or biogenesis (GO:0071840)	--
c64307.graph_c0	164	3.68	98	2.14	85	2.11	242	4.3	361	8.66	254	6.75	0.00703198	0.780706	up	--	--	Molecular Function: protein kinase activity (GO:0004672);; Molecular Function: ATP binding (GO:0005524);; Cellular Component: integral component of membrane (GO:0016021);;	K20870|0.0e+00|pxb:103936878|K20870 putative beta-1,4-xylosyltransferase IRX10 [EC:2.4.2.-] | (RefSeq) uncharacterized protein LOC103936878	[GMW]	--	Exostosin family	Probable glucuronoxylan glucuronosyltransferase F8H OS=Arabidopsis thaliana OX=3702 GN=F8H PE=2 SV=1	Uncharacterized protein OS=Salvia splendens OX=180675 GN=Saspl_011685 PE=4 SV=1	--	--	hypothetical protein Saspl_011685 [Salvia splendens]	molecular function: catalytic activity (GO:0003824);; biological process: metabolic process (GO:0008152);; biological process: cellular process (GO:0009987);; molecular function: binding (GO:0005488);; cellular component: membrane (GO:0016020);; cellular component: membrane part (GO:0044425)	--
c62632.graph_c0	652	19.15	616	19.66	534	17.72	1441	36.51	1055	31.12	1574	51.9	3.36231e-05	0.728757	up	[T]	Signal transduction mechanisms	Molecular Function: protein kinase activity (GO:0004672);; Molecular Function: ATP binding (GO:0005524);;	K14510|4.8e-38|psom:113309750|K14510 serine/threonine-protein kinase CTR1 [EC:2.7.11.1] | (RefSeq) serine/threonine-protein kinase CTR1-like	[T]	Signal transduction mechanisms	Protein tyrosine and serine/threonine kinase;; Protein kinase domain	Serine/threonine-protein kinase STY46 OS=Arabidopsis thaliana OX=3702 GN=STY46 PE=1 SV=1	Uncharacterized protein OS=Salvia splendens OX=180675 GN=Saspl_037908 PE=4 SV=1	T	Signal transduction mechanisms	hypothetical protein Saspl_037908 [Salvia splendens]	molecular function: catalytic activity (GO:0003824);; biological process: metabolic process (GO:0008152);; biological process: cellular process (GO:0009987);; molecular function: binding (GO:0005488)	MAPK signaling pathway - plant (ko04016);; Plant hormone signal transduction (ko04075)
c58666.graph_c0	1044	40.06	1174	47.02	1130	50.02	1197	39.36	856	35.87	576	26.27	0.0084059	-0.665268	down	[HT]	--	Molecular Function: protein kinase activity (GO:0004672);; Molecular Function: ATP binding (GO:0005524);;	K08869|2.2e-208|sind:105158019|K08869 aarF domain-containing kinase | (RefSeq) uncharacterized protein LOC105158019	[R]	General function prediction only	ABC1 family;; RIO1 family	Protein ACTIVITY OF BC1 COMPLEX KINASE 8, chloroplastic OS=Arabidopsis thaliana OX=3702 GN=ABC1K8 PE=2 SV=1	Ubiquinone biosynthesis protein OS=Salvia splendens OX=180675 GN=ubiB PE=4 SV=1	S	Function unknown	ubiquinone biosynthesis protein [Salvia splendens]	molecular function: catalytic activity (GO:0003824);; biological process: metabolic process (GO:0008152);; biological process: cellular process (GO:0009987);; molecular function: binding (GO:0005488)	--
c51379.graph_c0	568	30.99	991	56.76	679	40.69	188	8.87	107	5.88	249	15.09	5.60978e-13	-2.0396	down	[IQR]	--	Cellular Component: chloroplast (GO:0009507);; Biological Process: photosynthesis (GO:0015979);; Biological Process: chlorophyll biosynthetic process (GO:0015995);; Molecular Function: protochlorophyllide reductase activity (GO:0016630);;	K00218|4.8e-188|sind:105177016|K00218 protochlorophyllide reductase [EC:1.3.1.33] | (RefSeq) protochlorophyllide reductase	[Q]	Secondary metabolites biosynthesis, transport and catabolism	short chain dehydrogenase;; Enoyl-(Acyl carrier protein) reductase;; KR domain	Protochlorophyllide reductase, chloroplastic OS=Daucus carota OX=4039 GN=POR1 PE=2 SV=1	NADPH-protochlorophyllide oxidoreductase OS=Salvia splendens OX=180675 GN=Saspl_033747 PE=3 SV=1	Q	Secondary metabolites biosynthesis, transport and catabolism	hypothetical protein Saspl_033747 [Salvia splendens]	cellular component: cell (GO:0005623);; cellular component: organelle (GO:0043226);; cellular component: cell part (GO:0044464);; biological process: metabolic process (GO:0008152);; biological process: cellular process (GO:0009987);; biological process: single-organism process (GO:0044699);; molecular function: catalytic activity (GO:0003824)	Porphyrin and chlorophyll metabolism (ko00860)
c52194.graph_c0	103	8.51	102	8.8	92	8.79	63	4.55	41	3.6	30	2.77	1.06663e-05	-1.27659	down	[H]	Coenzyme transport and metabolism	Biological Process: chlorophyll biosynthetic process (GO:0015995);; Molecular Function: magnesium chelatase activity (GO:0016851);;	K03403|6.8e-144|nau:109229433|K03403 magnesium chelatase subunit H [EC:6.6.1.1] | (RefSeq) magnesium-chelatase subunit ChlH, chloroplastic	--	--	CobN/Magnesium Chelatase	Magnesium-chelatase subunit ChlH, chloroplastic OS=Arabidopsis thaliana OX=3702 GN=CHLH PE=1 SV=1	Magnesium chelatase OS=Salvia splendens OX=180675 GN=chlH PE=3 SV=1	H	Coenzyme transport and metabolism	magnesium chelatase subunit H [Salvia splendens]	biological process: metabolic process (GO:0008152);; biological process: cellular process (GO:0009987);; biological process: single-organism process (GO:0044699);; molecular function: catalytic activity (GO:0003824)	Porphyrin and chlorophyll metabolism (ko00860)
c58236.graph_c0	1468	155.3	1371	152.38	1366	165.39	1294	114.62	1048	118.46	1005	125.54	4.10105e-05	-0.695367	down	[R]	General function prediction only	Cellular Component: integral component of membrane (GO:0016021);;	K23541|2.0e-12|mis:MICPUN_94197|K23541 Ca2+/H+ antiporter, TMEM165/GDT1 family | (RefSeq) predicted protein	[S]	Function unknown	Uncharacterized protein family UPF0016	Protein PAM71, chloroplastic OS=Arabidopsis thaliana OX=3702 GN=PAM71 PE=1 SV=2	GDT1 family protein OS=Salvia splendens OX=180675 GN=Saspl_000538 PE=3 SV=1	S	Function unknown	hypothetical protein Saspl_000538 [Salvia splendens]	cellular component: membrane (GO:0016020);; cellular component: membrane part (GO:0044425)	--
c54214.graph_c2	126	21.18	178	29	147	25.61	88	13.33	56	9.6	108	19.85	0.000113184	-1.059	down	--	--	--	--	--	--	--	--	--	--	--	--	--	--
c50769.graph_c0	43	4.97	43	5.22	34	4.35	100	10.23	94	11.06	90	11.54	0.005506	0.733285	up	--	--	Cellular Component: integral component of membrane (GO:0016021);;	--	--	--	--	--	Uncharacterized protein OS=Salvia splendens OX=180675 GN=Saspl_039940 PE=4 SV=1	--	--	hypothetical protein Saspl_039940 [Salvia splendens]	cellular component: membrane (GO:0016020);; cellular component: membrane part (GO:0044425)	--
c45622.graph_c0	1271	293.02	1402	330.21	1274	309.75	1176	250.2	931	225.78	1014	267.12	6.72551e-06	-0.710611	down	--	--	--	--	--	--	--	--	Uncharacterized protein OS=Handroanthus impetiginosus OX=429701 GN=CDL12_00703 PE=4 SV=1	S	Function unknown	hypothetical protein CDL12_00703 [Handroanthus impetiginosus]	--	--
c54531.graph_c0	8189	725.96	5586	615.69	5474	590.98	20442	1319.28	19639	1471.04	16673	1478.78	9.83166e-08	1.08338	up	[O]	Posttranslational modification, protein turnover, chaperones	Molecular Function: ATP binding (GO:0005524);; Biological Process: protein folding (GO:0006457);; Molecular Function: unfolded protein binding (GO:0051082);;	K04079|4.4e-217|oeu:111396856|K04079 molecular chaperone HtpG | (RefSeq) heat shock cognate protein 80-like	[O]	Posttranslational modification, protein turnover, chaperones	Hsp90 protein	Heat shock cognate protein 80 OS=Solanum lycopersicum OX=4081 GN=HSC80 PE=2 SV=1	HATPase_c domain-containing protein OS=Manihot esculenta OX=3983 GN=MANES_01G003800 PE=3 SV=1	O	Posttranslational modification, protein turnover, chaperones	heat shock cognate protein 80-like [Olea europaea var. sylvestris]	molecular function: binding (GO:0005488);; biological process: cellular process (GO:0009987)	Protein processing in endoplasmic reticulum (ko04141);; Plant-pathogen interaction (ko04626)
c54492.graph_c0	77240	9220.84	78740	9649.76	77618	9913.63	48953	4487.63	38903	4225.12	35516	4294.98	1.46063e-12	-1.25218	down	[C]	Energy production and conversion	Molecular Function: copper ion binding (GO:0005507);; Molecular Function: electron transfer activity (GO:0009055);; Cellular Component: chloroplast thylakoid membrane (GO:0009535);;	K02638|1.3e-68|sind:105159371|K02638 plastocyanin | (RefSeq) plastocyanin-like	--	--	Copper binding proteins, plastocyanin/azurin family;; Cupredoxin-like domain;; Phospholipase D C terminal	Plastocyanin A, chloroplastic OS=Populus nigra OX=3691 GN=PETE PE=1 SV=2	Plastocyanin OS=Salvia splendens OX=180675 GN=petE PE=3 SV=1	C	Energy production and conversion	plastocyanin-like [Sesamum indicum]	molecular function: binding (GO:0005488);; molecular function: electron carrier activity (GO:0009055);; cellular component: cell (GO:0005623);; cellular component: membrane (GO:0016020);; cellular component: organelle (GO:0043226);; cellular component: organelle part (GO:0044422);; cellular component: cell part (GO:0044464)	Photosynthesis (ko00195)
c57229.graph_c0	153	13.63	110	10.25	110	11.02	755	56.14	557	49.47	528	52.66	2.15074e-15	1.72822	up	--	--	Molecular Function: protein dimerization activity (GO:0046983);;	--	--	--	--	Transcription factor BHLH062 OS=Oryza sativa subsp. japonica OX=39947 GN=BHLH062 PE=1 SV=1	BHLH domain-containing protein OS=Salvia splendens OX=180675 GN=Saspl_006091 PE=4 SV=1	K	Transcription	hypothetical protein Saspl_006091 [Salvia splendens]	molecular function: binding (GO:0005488)	--
c58023.graph_c0	0	0	1	0.04	0	0	60	1.61	18	0.6	42	1.76	1.00317e-07	2.01382	up	--	--	Molecular Function: molecular_function (GO:0003674);; Molecular Function: catalytic activity (GO:0003824);; Molecular Function: adenosylmethionine decarboxylase activity (GO:0004014);; Cellular Component: cellular_component (GO:0005575);; Cellular Component: intracellular (GO:0005622);; Cellular Component: obsolete cell (GO:0005623);; Cellular Component: cytoplasm (GO:0005737);; Cellular Componen…	K01611|2.0e-77|nsy:104242934|K01611 S-adenosylmethionine decarboxylase [EC:4.1.1.50] | (RefSeq) S-adenosylmethionine decarboxylase proenzyme-like	[T]	Signal transduction mechanisms	Adenosylmethionine decarboxylase;; Adenosylmethionine decarboxylase;; S-adenosyl-l-methionine decarboxylase leader peptide	S-adenosylmethionine decarboxylase proenzyme OS=Zea mays OX=4577 GN=SAMDC PE=2 SV=1	S-adenosylmethionine decarboxylase alpha chain OS=Nicotiana attenuata OX=49451 GN=SAMDC_1 PE=3 SV=1	T	Signal transduction mechanisms	s-adenosylmethionine decarboxylase proenzyme [Nicotiana attenuata]	molecular function: catalytic activity (GO:0003824);; cellular component: cell (GO:0005623);; cellular component: cell part (GO:0044464);; biological process: metabolic process (GO:0008152);; biological process: cellular process (GO:0009987)	Cysteine and methionine metabolism (ko00270);; Arginine and proline metabolism (ko00330)
c61280.graph_c1	37	2.91	49	4.09	39	3.48	31	2.39	19	1.47	25	2.37	0.00560113	-0.881954	down	--	--	--	--	--	--	--	--	--	--	--	--	--	--
c47168.graph_c0	12168	559.79	13851	669.54	13667	690.75	12189	483.37	9732	449.91	7901	403.44	0.000297843	-0.755069	down	[E]	Amino acid transport and metabolism	Cellular Component: mitochondrion (GO:0005739);; Cellular Component: glycine cleavage complex (GO:0005960);; Biological Process: glycine decarboxylation via glycine cleavage system (GO:0019464);;	K02437|4.0e-46|qsu:112005463|K02437 glycine cleavage system H protein | (RefSeq) glycine cleavage system H protein, mitochondrial isoform X1	[E]	Amino acid transport and metabolism	Glycine cleavage H-protein;; Glycine cleavage H-protein	Glycine cleavage system H protein, mitochondrial OS=Flaveria anomala OX=35877 GN=GDCSH PE=2 SV=1	Glycine cleavage system H protein OS=Handroanthus impetiginosus OX=429701 GN=CDL12_23203 PE=3 SV=1	E	Amino acid transport and metabolism	Glycine cleavage system H protein (lipoate-binding) [Handroanthus impetiginosus]	cellular component: cell (GO:0005623);; cellular component: organelle (GO:0043226);; cellular component: cell part (GO:0044464);; cellular component: macromolecular complex (GO:0032991);; biological process: metabolic process (GO:0008152);; biological process: cellular process (GO:0009987);; biological process: single-organism process (GO:0044699)	Glycine, serine and threonine metabolism (ko00260);; Glyoxylate and dicarboxylate metabolism (ko00630);; Carbon metabolism (ko01200)
c62226.graph_c1	37193	1331.33	39377	1483.19	39730	1567.02	29240	898.36	21057	754.83	15746	624.25	1.62084e-06	-1.1044	down	[C]	Energy production and conversion	Biological Process: photosynthesis (GO:0015979);; Biological Process: chlorophyll biosynthetic process (GO:0015995);; Molecular Function: oxidoreductase activity, acting on the CH-CH group of donors, NAD or NADP as acceptor (GO:0016628);; Molecular Function: geranylgeranyl reductase activity (GO:0045550);;	K10960|5.8e-251|sind:105157101|K10960 geranylgeranyl diphosphate/geranylgeranyl-bacteriochlorophyllide a reductase [EC:1.3.1.83 1.3.1.111] | (RefSeq) geranylgeranyl diphosphate reductase, chloroplastic	--	--	FAD binding domain;; Lycopene cyclase protein	Geranylgeranyl diphosphate reductase, chloroplastic OS=Nicotiana tabacum OX=4097 GN=CHLP PE=2 SV=1	Geranylgeranyl reductase OS=Sesamum indicum OX=4182 GN=Chl P PE=2 SV=1	C	Energy production and conversion	geranylgeranyl diphosphate reductase, chloroplastic [Sesamum indicum]	biological process: metabolic process (GO:0008152);; biological process: cellular process (GO:0009987);; biological process: single-organism process (GO:0044699);; molecular function: catalytic activity (GO:0003824)	Porphyrin and chlorophyll metabolism (ko00860);; Terpenoid backbone biosynthesis (ko00900)
c58607.graph_c2	804	40.01	852	45.04	733	41.5	639	27.98	495	25.15	584	32.56	2.43958e-08	-0.841364	down	--	--	Cellular Component: cellular_component (GO:0005575);; Cellular Component: intracellular (GO:0005622);; Cellular Component: obsolete cell (GO:0005623);; Cellular Component: nucleus (GO:0005634);; Cellular Component: organelle (GO:0043226);; Cellular Component: membrane-bounded organelle (GO:0043227);; Cellular Component: intracellular organelle (GO:0043229);; Cellular Component: intracellular memb…	K14972|1.9e-09|qsu:112038366|K14972 PAX-interacting protein 1 | (RefSeq) mediator of RNA polymerase II transcription subunit 15a-like isoform X1	--	--	MYND finger	F-box protein At1g67340 OS=Arabidopsis thaliana OX=3702 GN=At1g67340 PE=1 SV=1	MYND-type domain-containing protein OS=Salvia splendens OX=180675 GN=Saspl_021894 PE=4 SV=1	S	Function unknown	hypothetical protein Saspl_021894 [Salvia splendens]	cellular component: cell (GO:0005623);; cellular component: cell part (GO:0044464);; cellular component: organelle (GO:0043226)	--
c33892.graph_c0	22	2.49	98	11.53	185	22.66	8	0.8	4	0.46	4	0.51	4.25383e-08	-2.07488	down	--	--	--	K00128|1.8e-54|ccav:112512809|K00128 aldehyde dehydrogenase (NAD+) [EC:1.2.1.3] | (RefSeq) aldehyde dehydrogenase 5, mitochondrial-like	[DZ]	--	Translationally controlled tumour protein	Translationally-controlled tumor protein homolog OS=Hevea brasiliensis OX=3981 GN=TCTP PE=2 SV=1	TCTP domain-containing protein OS=Prunus persica OX=3760 GN=PRUPE_ppa009639mg PE=3 SV=1	--	--	PREDICTED: translationally-controlled tumor protein homolog [Prunus mume]	--	Glycolysis / Gluconeogenesis (ko00010);; Ascorbate and aldarate metabolism (ko00053);; Fatty acid degradation (ko00071);; Valine, leucine and isoleucine degradation (ko00280);; Lysine degradation (ko00310);; Arginine and proline metabolism (ko00330);; Histidine metabolism (ko00340);; Tryptophan metabolism (ko00380);; beta-Alanine metabolism (ko00410);; Glycerolipid metabolism (ko00561);; Pyruvate…
c52066.graph_c0	57	1.99	84	3.08	59	2.24	225	6.68	121	4.19	372	14.25	0.000716424	1.08943	up	--	--	--	--	--	--	Phosphate-induced protein 1 conserved region	Protein EXORDIUM-like 5 OS=Arabidopsis thaliana OX=3702 GN=EXL5 PE=2 SV=1	Uncharacterized protein OS=Handroanthus impetiginosus OX=429701 GN=CDL12_11641 PE=4 SV=1	S	Function unknown	hypothetical protein CDL12_11641 [Handroanthus impetiginosus]	--	--
c56736.graph_c1	37	1.47	36	1.55	45	1.9	16	0.56	12	0.48	18	0.82	0.000164331	-1.27747	down	--	--	Molecular Function: molecular_function (GO:0003674);; Molecular Function: nucleic acid binding (GO:0003676);; Molecular Function: RNA binding (GO:0003723);; Molecular Function: catalytic activity (GO:0003824);; Molecular Function: nuclease activity (GO:0004518);; Molecular Function: endonuclease activity (GO:0004519);; Molecular Function: binding (GO:0005488);; Cellular Component: cellular_compon…	K10683|4.8e-61|cic:CICLE_v10014038mg|K10683 BRCA1-associated RING domain protein 1 | (RefSeq) hypothetical protein	[R]	General function prediction only	PPR repeat;; PPR repeat family;; PPR repeat;; Pentatricopeptide repeat domain	Pentatricopeptide repeat-containing protein At1g09220, mitochondrial OS=Arabidopsis thaliana OX=3702 GN=PCMP-E25 PE=2 SV=1	Uncharacterized protein OS=Salvia splendens OX=180675 GN=Saspl_044286 PE=4 SV=1	S	Function unknown	hypothetical protein Saspl_044286 [Salvia splendens]	molecular function: binding (GO:0005488);; molecular function: catalytic activity (GO:0003824);; biological process: metabolic process (GO:0008152);; biological process: cellular process (GO:0009987);; cellular component: cell (GO:0005623);; cellular component: cell part (GO:0044464);; cellular component: macromolecular complex (GO:0032991);; cellular component: organelle (GO:0043226)	Homologous recombination (ko03440)
c50761.graph_c0	7334	797.9	7374	834.6	6929	816.56	4461	428.3	3602	400.16	3350	408.6	1.72487e-14	-1.26086	down	--	--	Cellular Component: thylakoid (GO:0009579);; Cellular Component: integral component of membrane (GO:0016021);;	K01092|2.2e-07|boe:106307850|K01092 myo-inositol-1(or 4)-monophosphatase [EC:3.1.3.25] | (RefSeq) phosphatase IMPL1, chloroplastic-like isoform X1	--	--	CAAD domains of cyanobacterial aminoacyl-tRNA synthetase	Protein CURVATURE THYLAKOID 1B, chloroplastic OS=Arabidopsis thaliana OX=3702 GN=CURT1B PE=1 SV=2	CAAD domain-containing protein OS=Salvia splendens OX=180675 GN=Saspl_000466 PE=4 SV=1	S	Function unknown	hypothetical protein Saspl_000466 [Salvia splendens]	cellular component: cell (GO:0005623);; cellular component: cell part (GO:0044464);; cellular component: membrane (GO:0016020);; cellular component: membrane part (GO:0044425)	Inositol phosphate metabolism (ko00562);; Phosphatidylinositol signaling system (ko04070)
c58603.graph_c0	1061	50.89	1019	59.97	682	45.64	18260	347.59	13454	298.74	8322	213.97	1.50242e-31	3.00649	up	[DPM]	--	Molecular Function: copper ion binding (GO:0005507);; Biological Process: lignin catabolic process (GO:0046274);; Cellular Component: apoplast (GO:0048046);; Molecular Function: hydroquinone:oxygen oxidoreductase activity (GO:0052716);;	K05909|4.5e-293|sind:105161599|K05909 laccase [EC:1.10.3.2] | (RefSeq) laccase-17	[Q]	Secondary metabolites biosynthesis, transport and catabolism	Multicopper oxidase;; Multicopper oxidase;; Multicopper oxidase	Laccase-17 OS=Arabidopsis thaliana OX=3702 GN=LAC17 PE=2 SV=1	Laccase OS=Handroanthus impetiginosus OX=429701 GN=CDL12_10258 PE=3 SV=1	Q	Secondary metabolites biosynthesis, transport and catabolism	laccase-17 [Sesamum indicum]	molecular function: binding (GO:0005488);; biological process: metabolic process (GO:0008152);; biological process: cellular process (GO:0009987);; biological process: single-organism process (GO:0044699);; cellular component: extracellular region (GO:0005576);; molecular function: catalytic activity (GO:0003824)	--
c50581.graph_c0	52	5.88	26	3.37	40	5.37	0	0	11	1.45	5	0.64	0.000510995	-1.30775	down	--	--	Cellular Component: integral component of membrane (GO:0016021);;	K14317|5.2e-06|smo:SELMODRAFT_443776|K14317 nuclear pore complex protein Nup214 | (RefSeq) hypothetical protein	--	--	Plant protein 1589 of unknown function (A_thal_3526)	--	Uncharacterized protein OS=Vigna angularis var. angularis OX=157739 GN=Vigan.04G018600 PE=4 SV=1	S	Function unknown	hypothetical protein VIGAN_04018600 [Vigna angularis var. angularis]	cellular component: membrane (GO:0016020);; cellular component: membrane part (GO:0044425)	RNA transport (ko03013)
c60904.graph_c1	93216	4056.91	77643	3518.41	85377	4039.25	80165	2999.91	78136	3382.56	53938	2584.01	0.00616087	-0.606013	down	[CIR]	--	Molecular Function: FMN binding (GO:0010181);; Cellular Component: integral component of membrane (GO:0016021);; Molecular Function: oxidoreductase activity (GO:0016491);;	K11517|8.8e-194|sly:544106|K11517 (S)-2-hydroxy-acid oxidase [EC:1.1.3.15] | (RefSeq) peroxisomal (S)-2-hydroxy-acid oxidase GLO1	[C]	Energy production and conversion	FMN-dependent dehydrogenase	(S)-2-hydroxy-acid oxidase GLO1 OS=Arabidopsis thaliana OX=3702 GN=GLO1 PE=1 SV=1	(S)-2-hydroxy-acid oxidase OS=Salvia splendens OX=180675 GN=HAO PE=3 SV=1	C	Energy production and conversion	(S)-2-hydroxy-acid oxidase [Salvia splendens]	molecular function: binding (GO:0005488);; cellular component: membrane (GO:0016020);; cellular component: membrane part (GO:0044425);; molecular function: catalytic activity (GO:0003824);; biological process: metabolic process (GO:0008152);; biological process: single-organism process (GO:0044699)	Glyoxylate and dicarboxylate metabolism (ko00630);; Carbon metabolism (ko01200);; Peroxisome (ko04146)
c58501.graph_c0	103	3.24	78	2.65	61	2.18	240	6.45	145	4.53	184	6.38	0.0033834	0.73147	up	[T]	Signal transduction mechanisms	Molecular Function: protein serine/threonine kinase activity (GO:0004674);; Molecular Function: ATP binding (GO:0005524);; Cellular Component: nucleus (GO:0005634);; Cellular Component: cytoplasm (GO:0005737);; Biological Process: protein phosphorylation (GO:0006468);; Biological Process: intracellular signal transduction (GO:0035556);;	K07198|1.5e-141|jre:108980641|K07198 5'-AMP-activated protein kinase, catalytic alpha subunit [EC:2.7.11.11] | (RefSeq) CBL-interacting serine/threonine-protein kinase 20	[T]	Signal transduction mechanisms	Protein kinase domain;; Protein tyrosine and serine/threonine kinase;; NAF domain;; Kinase-like	CBL-interacting serine/threonine-protein kinase 23 OS=Arabidopsis thaliana OX=3702 GN=CIPK23 PE=1 SV=1	Non-specific serine/threonine protein kinase OS=Erythranthe guttata OX=4155 GN=MIMGU_mgv1a005956mg PE=3 SV=1	T	Signal transduction mechanisms	CBL-interacting protein kinase 23 [Sesamum indicum]	molecular function: catalytic activity (GO:0003824);; biological process: metabolic process (GO:0008152);; biological process: cellular process (GO:0009987);; molecular function: binding (GO:0005488);; cellular component: cell (GO:0005623);; cellular component: organelle (GO:0043226);; cellular component: cell part (GO:0044464);; biological process: signaling (GO:0023052);; biological process: si…	--
c62094.graph_c0	1915	35.96	2137	42.49	1560	32.61	1522	24.3	1010	18.74	948	19.84	2.41843e-07	-1.011	down	[G]	Carbohydrate transport and metabolism	Molecular Function: 1,4-alpha-glucan branching enzyme activity (GO:0003844);; Molecular Function: hydrolase activity, hydrolyzing O-glycosyl compounds (GO:0004553);; Biological Process: glycogen biosynthetic process (GO:0005978);; Molecular Function: cation binding (GO:0043169);;	K00700|0.0e+00|sind:105174106|K00700 1,4-alpha-glucan branching enzyme [EC:2.4.1.18] | (RefSeq) 1,4-alpha-glucan-branching enzyme 2-2, chloroplastic/amyloplastic isoform X1	[G]	Carbohydrate transport and metabolism	Alpha amylase, C-terminal all-beta domain;; Alpha amylase, catalytic domain;; Carbohydrate-binding module 48 (Isoamylase N-terminal domain)	1,4-alpha-glucan-branching enzyme 1, chloroplastic/amyloplastic OS=Pisum sativum OX=3888 GN=SBEI PE=1 SV=1	1,4-alpha-glucan branching enzyme OS=Salvia splendens OX=180675 GN=glgB PE=3 SV=1	G	Carbohydrate transport and metabolism	1,4-alpha-glucan branching enzyme [Salvia splendens]	molecular function: catalytic activity (GO:0003824);; biological process: metabolic process (GO:0008152);; biological process: cellular process (GO:0009987);; biological process: single-organism process (GO:0044699);; molecular function: binding (GO:0005488)	Starch and sucrose metabolism (ko00500)
c45188.graph_c0	2180	402.43	2658	504.42	2669	524.61	24	4.02	42	8.07	80	16.92	8.37133e-51	-4.66881	down	--	--	Cellular Component: intracellular membrane-bounded organelle (GO:0043231);; Molecular Function: 2 iron, 2 sulfur cluster binding (GO:0051537);;	K23882|6.1e-33|nau:109242494|K23882 CDGSH iron-sulfur domain-containing protein 2 | (RefSeq) CDGSH iron-sulfur domain-containing protein NEET	[R]	General function prediction only	Iron-binding zinc finger CDGSH type	CDGSH iron-sulfur domain-containing protein NEET OS=Arabidopsis thaliana OX=3702 GN=NEET PE=1 SV=1	ZnF_CDGSH domain-containing protein OS=Erythranthe guttata OX=4155 GN=MIMGU_mgv1a016902mg PE=4 SV=1	S	Function unknown	PREDICTED: CDGSH iron-sulfur domain-containing protein NEET [Erythranthe guttata]	cellular component: cell (GO:0005623);; cellular component: organelle (GO:0043226);; cellular component: cell part (GO:0044464);; molecular function: binding (GO:0005488)	--
c51941.graph_c0	166	15.44	155	14.84	94	9.54	55	4.63	68	6.56	32	3.34	5.4866e-06	-1.40093	down	--	--	--	K16223|1.4e-24|sind:105174211|K16223 protein FLOWERING LOCUS T | (RefSeq) protein HEADING DATE 3A	[R]	General function prediction only	--	Protein HEADING DATE 3A OS=Oryza sativa subsp. japonica OX=39947 GN=HD3A PE=1 SV=1	Protein FLOWERING LOCUS T OS=Salvia splendens OX=180675 GN=FT PE=4 SV=1	S	Function unknown	protein FLOWERING LOCUS T [Salvia splendens]	--	Circadian rhythm - plant (ko04712)
c64858.graph_c0	155	3.03	98	1.41	148	2.11	71	0.91	46	1.02	64	1.91	5.02191e-06	-1.3021	down	--	--	Cellular Component: condensed chromosome (GO:0000793);; Cellular Component: nucleus (GO:0005634);; Biological Process: synapsis (GO:0007129);; Biological Process: intra-S DNA damage checkpoint (GO:0031573);; Biological Process: interstrand cross-link repair (GO:0036297);; Molecular Function: DNA polymerase binding (GO:0070182);; Biological Process: double-strand break repair involved in meiotic r…	K10891|0.0e+00|sind:105168892|K10891 fanconi anemia group D2 protein | (RefSeq) Fanconi anemia group D2 protein	[S]	Function unknown	Fanconi anaemia protein FancD2 nuclease	--	Uncharacterized protein OS=Erythranthe guttata OX=4155 GN=MIMGU_mgv1a025004mg PE=4 SV=1	S	Function unknown	PREDICTED: Fanconi anemia group D2 protein homolog [Erythranthe guttata]	cellular component: cell (GO:0005623);; cellular component: organelle (GO:0043226);; cellular component: cell part (GO:0044464);; biological process: reproduction (GO:0000003);; biological process: cellular process (GO:0009987);; biological process: reproductive process (GO:0022414);; biological process: single-organism process (GO:0044699);; biological process: cellular component organization or…	--
c21245.graph_c0	4	0.79	9	1.82	3	0.63	319	57.29	178	36.58	208	46.56	7.36016e-30	3.65591	up	--	--	Molecular Function: hydrolase activity, hydrolyzing O-glycosyl compounds (GO:0004553);; Cellular Component: cell wall (GO:0005618);; Biological Process: xyloglucan metabolic process (GO:0010411);; Molecular Function: xyloglucan:xyloglucosyl transferase activity (GO:0016762);; Biological Process: cell wall biogenesis (GO:0042546);; Cellular Component: apoplast (GO:0048046);; Biological Process: ce…	K08235|1.8e-34|sind:105168500|K08235 xyloglucan:xyloglucosyl transferase [EC:2.4.1.207] | (RefSeq) probable xyloglucan endotransglucosylase/hydrolase protein 5	--	--	Glycosyl hydrolases family 16	Probable xyloglucan endotransglucosylase/hydrolase protein 5 OS=Arabidopsis thaliana OX=3702 GN=XTH5 PE=2 SV=1	Xyloglucan endotransglucosylase/hydrolase OS=Salvia splendens OX=180675 GN=Saspl_032136 PE=3 SV=1	G	Carbohydrate transport and metabolism	hypothetical protein Saspl_032136 [Salvia splendens]	molecular function: catalytic activity (GO:0003824);; cellular component: cell (GO:0005623);; cellular component: cell part (GO:0044464);; biological process: metabolic process (GO:0008152);; biological process: cellular process (GO:0009987);; biological process: cellular component organization or biogenesis (GO:0071840);; cellular component: extracellular region (GO:0005576)	--
c58368.graph_c2	86	7.39	108	11.05	130	13.55	48	3.06	34	2.35	36	3.82	2.80301e-07	-1.52492	down	--	--	--	--	--	--	--	--	--	--	--	--	--	--
c60215.graph_c0	315	10.02	427	14.63	368	14.53	313	9.01	189	7.04	308	11.38	0.000808215	-0.781269	down	[I]	Lipid transport and metabolism	Molecular Function: iron ion binding (GO:0005506);; Biological Process: lipid biosynthetic process (GO:0008610);; Cellular Component: integral component of membrane (GO:0016021);; Molecular Function: oxidoreductase activity (GO:0016491);;	K15404|1.2e-128|smo:SELMODRAFT_230422|K15404 aldehyde decarbonylase [EC:4.1.99.5] | (RefSeq) CER1-1; hypothetical protein	--	--	WAX2 C-terminal domain;; Fatty acid hydroxylase superfamily	Very-long-chain aldehyde decarbonylase CER3 OS=Arabidopsis thaliana OX=3702 GN=CER3 PE=1 SV=1	Uncharacterized protein OS=Salvia splendens OX=180675 GN=Saspl_025827 PE=3 SV=1	S	Function unknown	hypothetical protein Saspl_025827 [Salvia splendens]	molecular function: binding (GO:0005488);; biological process: metabolic process (GO:0008152);; biological process: single-organism process (GO:0044699);; cellular component: membrane (GO:0016020);; cellular component: membrane part (GO:0044425);; molecular function: catalytic activity (GO:0003824)	Cutin, suberine and wax biosynthesis (ko00073)
c51721.graph_c0	5594	430.03	8185	657.24	7170	603.19	5933	397.78	3794	294.73	4610	395.7	4.55069e-05	-0.881987	down	[J]	Translation, ribosomal structure and biogenesis	Molecular Function: structural constituent of ribosome (GO:0003735);; Cellular Component: ribosome (GO:0005840);; Biological Process: translation (GO:0006412);;	K02931|4.2e-123|sind:105172948|K02931 large subunit ribosomal protein L5 | (RefSeq) 50S ribosomal protein L5, chloroplastic	[J]	Translation, ribosomal structure and biogenesis	ribosomal L5P family C-terminus;; Ribosomal protein L5	50S ribosomal protein L5, chloroplastic OS=Arabidopsis thaliana OX=3702 GN=RPL5 PE=2 SV=1	50S ribosomal protein L5, chloroplastic OS=Salvia splendens OX=180675 GN=RP-L5 PE=3 SV=1	J	Translation, ribosomal structure and biogenesis	50S ribosomal protein L5, chloroplastic [Sesamum indicum]	molecular function: structural molecule activity (GO:0005198);; cellular component: cell (GO:0005623);; cellular component: macromolecular complex (GO:0032991);; cellular component: organelle (GO:0043226);; cellular component: cell part (GO:0044464);; biological process: metabolic process (GO:0008152);; biological process: cellular process (GO:0009987)	Ribosome (ko03010)
c42789.graph_c0	53	3.92	33	2.7	45	3.65	24	1.54	13	1.01	23	1.89	0.000899509	-1.12042	down	--	--	Molecular Function: electron transfer activity (GO:0009055);;	--	--	--	Plastocyanin-like domain	Basic blue protein OS=Arabidopsis thaliana OX=3702 GN=ARPN PE=2 SV=2	Cupredoxin OS=Trema orientale OX=63057 GN=TorRG33x02_284810 PE=4 SV=1	S	Function unknown	basic blue protein-like [Olea europaea var. sylvestris]	molecular function: electron carrier activity (GO:0009055)	--
c64358.graph_c0	1689	72.12	1760	75.84	1585	79.14	1701	61.05	1315	56.38	1090	48.43	0.000872704	-0.647972	down	[G]	Carbohydrate transport and metabolism	Molecular Function: ATP binding (GO:0005524);;	--	[O]	Posttranslational modification, protein turnover, chaperones	ATPase family associated with various cellular activities (AAA)	Ribulose bisphosphate carboxylase/oxygenase activase, chloroplastic OS=Solanum pennellii OX=28526 PE=2 SV=1	ribulose bisphosphate carboxylase/oxygenase activase, chloroplastic isoform X2 OS=Nelumbo nucifera OX=4432 GN=LOC104603145 PE=4 SV=1	O	Posttranslational modification, protein turnover, chaperones	ribulose bisphosphate carboxylase/oxygenase activase, chloroplastic [Sesamum indicum]	molecular function: binding (GO:0005488)	--
c61991.graph_c0	101465	3523.47	96671	3536.7	99866	3844.7	64658	1924.17	56890	1973.85	40072	1537.4	8.0784e-08	-1.16859	down	[P]	Inorganic ion transport and metabolism	Molecular Function: carbonate dehydratase activity (GO:0004089);; Molecular Function: zinc ion binding (GO:0008270);; Biological Process: carbon utilization (GO:0015976);;	K01673|5.0e-157|sind:105177130|K01673 carbonic anhydrase [EC:4.2.1.1] | (RefSeq) carbonic anhydrase, chloroplastic-like	[P]	Inorganic ion transport and metabolism	Carbonic anhydrase	Beta carbonic anhydrase 1, chloroplastic OS=Arabidopsis thaliana OX=3702 GN=BCA1 PE=1 SV=2	Carbonic anhydrase OS=Salvia splendens OX=180675 GN=cynT PE=3 SV=1	P	Inorganic ion transport and metabolism	carbonic anhydrase, chloroplastic-like [Sesamum indicum]	molecular function: catalytic activity (GO:0003824);; molecular function: binding (GO:0005488);; biological process: single-organism process (GO:0044699)	Nitrogen metabolism (ko00910)
c46184.graph_c0	13959	2963.75	15969	3472.86	14241	3200.56	9059	1764.88	8456	1881.38	6799	1645.91	4.6149e-10	-1.17467	down	--	--	Cellular Component: photosystem II (GO:0009523);; Biological Process: photosynthesis (GO:0015979);; Cellular Component: integral component of membrane (GO:0016021);;	K22048|6.9e-23|csv:101209209|K22048 mechanosensitive ion channel protein 4/5/6/7/8/9/10 | (RefSeq) mechanosensitive ion channel protein 10	--	--	Photosystem II reaction centre X protein (PsbX)	--	uncharacterized protein LOC107831975 OS=Nicotiana tabacum OX=4097 GN=LOC107831975 PE=4 SV=1	S	Function unknown	PREDICTED: uncharacterized protein LOC107831975 [Nicotiana tabacum]	cellular component: cell (GO:0005623);; cellular component: membrane (GO:0016020);; cellular component: macromolecular complex (GO:0032991);; cellular component: membrane part (GO:0044425);; cellular component: cell part (GO:0044464);; biological process: metabolic process (GO:0008152);; biological process: cellular process (GO:0009987)	--
c52996.graph_c0	403	18.02	417	19.94	287	14.59	1130	45.03	801	37.99	573	29.46	0.0043431	0.694388	up	[HR]	--	Molecular Function: transferase activity, transferring acyl groups (GO:0016746);; Molecular Function: hydrolase activity (GO:0016787);;	--	--	--	--	--	Putative hydrolase/acyltransferase (Alpha/beta hydrolase superfamily) OS=Handroanthus impetiginosus OX=429701 GN=CDL12_03344 PE=4 SV=1	--	--	putative hydrolase/acyltransferase (alpha/beta hydrolase superfamily) [Handroanthus impetiginosus]	molecular function: catalytic activity (GO:0003824)	--
c64437.graph_c0	39328	550.73	49347	729.85	45881	711.59	33207	395.88	19719	275.17	17520	270.99	4.46349e-07	-1.20594	down	[H]	Coenzyme transport and metabolism	Biological Process: chlorophyll biosynthetic process (GO:0015995);; Molecular Function: magnesium chelatase activity (GO:0016851);;	K03403|0.0e+00|sind:105159758|K03403 magnesium chelatase subunit H [EC:6.6.1.1] | (RefSeq) magnesium-chelatase subunit ChlH, chloroplastic	--	--	CobN/Magnesium Chelatase;; Domain of unknown function (DUF3479)	Magnesium-chelatase subunit ChlH, chloroplastic OS=Arabidopsis thaliana OX=3702 GN=CHLH PE=1 SV=1	Magnesium chelatase OS=Ocimum basilicum OX=39350 GN=ChlH PE=2 SV=1	H	Coenzyme transport and metabolism	protoporphyrin IX magnesium chelatase subunit H [Ocimum basilicum]	biological process: metabolic process (GO:0008152);; biological process: cellular process (GO:0009987);; biological process: single-organism process (GO:0044699);; molecular function: catalytic activity (GO:0003824)	Porphyrin and chlorophyll metabolism (ko00860)
[truncated: 679 more rows]
