# Supplementary material for: Comparative transcriptomic analysis provides key genetic resources in clove basil (Ocimum gratissimum) under cadmium stress
Source: Front Genet. 2023 Jul 27;14:1224140. doi: 10.3389/fgene.2023.1224140 (PMC10412823; doi:10.3389/fgene.2023.1224140)
Supplement: Supplementary file 16 [file DataSheet1.XLSX]

## Sheet: Sheet1
Supplementary Data 1. Functional annotation and identification of unigenes by blasting in different databases and expression levels (FPKM) of unigenes. All of these genes were aligned using BLASTx (E values ≤0.05) searches against the NR, Swiss-Port, GO, COG, KOG protein databases, and KEGG pathway databases.
Time (h)	0 h			24 h						72 h
#ID	0 mg/L Cd-1	0 mg/L Cd-2	0 mg/L Cd-3	0 mg/L Cd-1	0 mg/L Cd-2	0 mg/L Cd-3	1.6 mg/L Cd-1	1.6 mg/L Cd-2	1.6 mg/L Cd-3	0 mg/L Cd-1	0 mg/L Cd-2	0 mg/L Cd-3	1.6 mg/L Cd-1	1.6 mg/L Cd-2	1.6 mg/L Cd-3	COG_class	COG_class_annotation	GO_annotation	KEGG_annotation	KOG_class	KOG_class_annotation	Pfam_annotation	Swissprot_annotation	TrEMBL_annotation	eggNOG_class	eggNOG_class_annotation	nr_annotation	GO_second_level_annotation	KEGG_pathway_annotation	nr_Symbol	SSR_SSR_nr	SSR_SSR_type	SSR_SSR	SSR_Size	SSR_SSR_Start	SSR_SSR_End	SSR_FPr1(5'-3')	SSR_Tm_1F	SSR_Size_1F	SSR_RPr1(5'-3')	SSR_Tm_1R	SSR_Size_1R	SSR_PSize1	SSR_PStart1	SSR_PEnd1F	SSR_Pr2(5'-3')	SSR_Tm_2F	SSR_FSize_2F	SSR_RPr2(5'-3')
c68396.graph_c0	0	0	0.83	0	0	0	0	0	0	0	0	0	0	0	0	--	--	--	--	--	--	--	--	--	--	--	--	--	--	--	--	--	--	--	--	--	--	--	--	--	--	--	--	--	--	--	--	--	--
c78426.graph_c0	0	0	0	0	0	0	0	0	0	0	0	2.84	0	0	0	--	--	Biological Process: allantoin catabolic process (GO:0000256);; Molecular Function: DNA binding (GO:0003677);; Molecular Function: allantoicase activity (GO:0004037);;	--	--	--	--	--	Allantoicase OS=Carpinus fangiana OX=176857 GN=FH972_022925 PE=3 SV=1	--	--	uncharacterized protein BDY17DRAFT_350143 [Neohortaea acidophila]	biological process: metabolic process (GO:0008152);; biological process: cellular process (GO:0009987);; molecular function: binding (GO:0005488);; molecular function: catalytic activity (GO:0003824)	--	BDY17DRAFT_350143	--	--	--	--	--	--	--	--	--	--	--	--	--	--	--	--	--	--	--
c61791.graph_c1	35.26	22.8	30.48	35.36	29.79	25.51	19.3	33.27	30.31	27.27	27.74	21.18	42.64	42.29	39.07	[L]	Replication, recombination and repair	Molecular Function: nucleic acid binding (GO:0003676);; Biological Process: DNA integration (GO:0015074);;	K10896|1.5e-92|sind:105175667|K10896 fanconi anemia group M protein | (RefSeq) uncharacterized protein LOC105175667	[R]	General function prediction only	Integrase core domain;; Type III restriction enzyme, res subunit;; DEAD/DEAH box helicase	DEAD-box ATP-dependent RNA helicase FANCM OS=Arabidopsis thaliana OX=3702 GN=FANCM PE=2 SV=1	Integrase catalytic domain-containing protein OS=Mikania micrantha OX=192012 GN=E3N88_09493 PE=4 SV=1	G	Carbohydrate transport and metabolism	PREDICTED: uncharacterized protein LOC109155214 [Ipomoea nil]	molecular function: binding (GO:0005488);; biological process: metabolic process (GO:0008152);; biological process: cellular process (GO:0009987)	--	--	--	--	--	--	--	--	--	--	--	--	--	--	--	--	--	--	--	--	--
c16465.graph_c0	0	0	0	0	0	0	0	0	0	0	0	0	0	0	0	--	--	--	--	--	--	--	--	--	--	--	--	--	--	--	--	--	--	--	--	--	--	--	--	--	--	--	--	--	--	--	--	--	--
c35380.graph_c0	0	0	0	0	0	0	0	0	0	0	0	0	0	0	0	--	--	--	--	--	--	--	--	--	--	--	--	--	--	--	--	--	--	--	--	--	--	--	--	--	--	--	--	--	--	--	--	--	--
c66393.graph_c0	0	0	0	0	0	0	0	0	0	0	0	1.75	0	0	0	--	--	--	--	--	--	--	--	Uncharacterized protein OS=Salvia splendens OX=180675 GN=Saspl_050713 PE=4 SV=1	--	--	--	--	--	--	--	--	--	--	--	--	--	--	--	--	--	--	--	--	--	--	--	--	--
c86541.graph_c0	0	0	0	0	0	0	0	0	0	0	0	0	0	0	0	[QV]	--	Molecular Function: monooxygenase activity (GO:0004497);; Molecular Function: iron ion binding (GO:0005506);; Cellular Component: integral component of membrane (GO:0016021);; Molecular Function: oxidoreductase activity, acting on paired donors, with incorporation or reduction of molecular oxygen (GO:0016705);; Molecular Function: heme binding (GO:0020037);;	K20495|4.1e-15|psom:113347697|K20495 long-chain fatty acid omega-monooxygenase [EC:1.14.14.80] | (RefSeq) cytochrome P450 704B1-like	[QI]	--	Cytochrome P450	Cytochrome P450 704C1 OS=Pinus taeda OX=3352 GN=CYP704C1 PE=2 SV=1	Cytochrome P450 CYP704A98 OS=Salvia miltiorrhiza OX=226208 PE=2 SV=1	Q	Secondary metabolites biosynthesis, transport and catabolism	cytochrome P450 CYP704A98 [Salvia miltiorrhiza]	molecular function: catalytic activity (GO:0003824);; biological process: metabolic process (GO:0008152);; biological process: single-organism process (GO:0044699);; molecular function: binding (GO:0005488);; cellular component: membrane (GO:0016020);; cellular component: membrane part (GO:0044425)	Fatty acid degradation (ko00071);; Cutin, suberine and wax biosynthesis (ko00073)	--	--	--	--	--	--	--	--	--	--	--	--	--	--	--	--	--	--	--	--
c4240.graph_c0	0	0	0	0.23	0.21	0	0.21	0	0	0	0	0	0	0	0	--	--	Molecular Function: cysteine-type peptidase activity (GO:0008234);;	--	[T]	Signal transduction mechanisms	Granulin	Oryzain beta chain OS=Oryza sativa subsp. japonica OX=39947 GN=Os04g0670200 PE=1 SV=2	Uncharacterized protein OS=Salvia splendens OX=180675 GN=Saspl_009767 PE=3 SV=1	O	Posttranslational modification, protein turnover, chaperones	hypothetical protein Saspl_009767 [Salvia splendens]	molecular function: catalytic activity (GO:0003824);; biological process: metabolic process (GO:0008152)	--	--	--	--	--	--	--	--	--	--	--	--	--	--	--	--	--	--	--	--	--
c34458.graph_c0	0	0.16	0.46	0	0.47	0	0	0.13	0	0	0	0	0	0	0.18	--	--	Molecular Function: DNA-binding transcription factor activity (GO:0003700);;	K16221|1.8e-09|dcr:108199954|K16221 transcription factor TCP21 (protein CCA1 HIKING EXPEDITION) | (RefSeq) transcription factor TCP7	--	--	TCP family transcription factor	Transcription factor TCP14 OS=Arabidopsis thaliana OX=3702 GN=TCP14 PE=1 SV=1	TCP domain-containing protein OS=Handroanthus impetiginosus OX=429701 GN=CDL12_19575 PE=4 SV=1	K	Transcription	hypothetical protein CDL12_29614 [Handroanthus impetiginosus]	molecular function: nucleic acid binding transcription factor activity (GO:0001071);; biological process: biological regulation (GO:0065007)	Circadian rhythm - plant (ko04712)	--	--	--	--	--	--	--	--	--	--	--	--	--	--	--	--	--	--	--	--
c55499.graph_c0	122.22	121.5	118.11	78.32	60.8	47.68	49.59	38.68	47.46	52.04	97.58	65.65	49.36	48.19	104.8	--	--	Molecular Function: structural constituent of ribosome (GO:0003735);; Cellular Component: ribosome (GO:0005840);; Biological Process: translation (GO:0006412);;	K02993|1.0e-82|sind:105176158|K02993 small subunit ribosomal protein S7e | (RefSeq) 40S ribosomal protein S7	[J]	Translation, ribosomal structure and biogenesis	Ribosomal protein S7e	40S ribosomal protein S7 OS=Avicennia marina OX=82927 GN=RPS7 PE=2 SV=1	40S ribosomal protein S7 OS=Salvia splendens OX=180675 GN=RP-S7e PE=3 SV=1	J	Translation, ribosomal structure and biogenesis	40S ribosomal protein S7 [Sesamum indicum]	molecular function: structural molecule activity (GO:0005198);; cellular component: cell (GO:0005623);; cellular component: macromolecular complex (GO:0032991);; cellular component: organelle (GO:0043226);; cellular component: cell part (GO:0044464);; biological process: metabolic process (GO:0008152);; biological process: cellular process (GO:0009987)	Ribosome (ko03010)	LOC105176158	--	--	--	--	--	--	--	--	--	--	--	--	--	--	--	--	--	--	--
c50291.graph_c1	37.2	33.53	32.25	23.83	24.44	12.95	7.54	14.52	15.32	28.68	67.36	42.96	12.06	11.29	46.83	--	--	Cellular Component: extracellular region (GO:0005576);; Cellular Component: cell wall (GO:0005618);; Biological Process: plant-type cell wall organization (GO:0009664);; Cellular Component: membrane (GO:0016020);;	K20628|4.4e-30|han:110879681|K20628 expansin | (RefSeq) expansin-A10-like	--	--	--	Expansin-A6 OS=Arabidopsis thaliana OX=3702 GN=EXPA6 PE=2 SV=2	Expansin OS=Rehmannia glutinosa OX=99300 GN=EXPA1 PE=2 SV=1	S	Function unknown	expansin [Rehmannia glutinosa]	cellular component: extracellular region (GO:0005576);; cellular component: cell (GO:0005623);; cellular component: cell part (GO:0044464);; biological process: cellular process (GO:0009987);; biological process: cellular component organization or biogenesis (GO:0071840);; cellular component: membrane (GO:0016020)	--	--	--	--	--	--	--	--	--	--	--	--	--	--	--	--	--	--	--	--	--
c62787.graph_c1	4.24	3.37	3.51	3.53	2.74	1.96	3.01	2.22	3.04	4.72	3.08	2.69	3.58	3.37	4.41	--	--	--	K08850|3.5e-117|cmos:111444816|K08850 aurora kinase, other [EC:2.7.11.1] | (RefSeq) ankyrin repeat and zinc finger domain-containing protein 1-like isoform X1	[R]	General function prediction only	Bacteroidetes VLRF1 release factor;; Vms1-associating treble clef domain	Anthocyanin 5-aromatic acyltransferase OS=Gentiana triflora OX=55190 PE=1 SV=1	ANK_REP_REGION domain-containing protein OS=Salvia splendens OX=180675 GN=Saspl_005684 PE=3 SV=1	A	RNA processing and modification	hypothetical protein Saspl_005684 [Salvia splendens]	--	--	--	--	--	--	--	--	--	--	--	--	--	--	--	--	--	--	--	--	--	--
c56654.graph_c0	44.64	33.97	28.09	25.82	26.42	22.51	29.57	34.57	36.63	23.67	26.21	25.43	36.69	36.4	43.39	--	--	Molecular Function: [protein-PII] uridylyltransferase activity (GO:0008773);;	--	--	--	ACT domain	ACT domain-containing protein ACR2 OS=Arabidopsis thaliana OX=3702 GN=ACR2 PE=4 SV=1	[Protein-PII] uridylyltransferase OS=Handroanthus impetiginosus OX=429701 GN=CDL12_27208 PE=4 SV=1	S	Function unknown	[Protein-PII] uridylyltransferase [Handroanthus impetiginosus]	molecular function: catalytic activity (GO:0003824)	--	--	--	--	--	--	--	--	--	--	--	--	--	--	--	--	--	--	--	--	--
c33290.graph_c0	1.24	0.22	0.77	3.56	1.78	1.54	1.75	0.47	1.35	1	1.73	0.72	0.1	0.11	0.25	--	--	Cellular Component: integral component of membrane (GO:0016021);;	--	--	--	Domain of unknown function	--	ANK_REP_REGION domain-containing protein OS=Salvia splendens OX=180675 GN=Saspl_015228 PE=4 SV=1	S	Function unknown	hypothetical protein Saspl_015228 [Salvia splendens]	cellular component: membrane (GO:0016020);; cellular component: membrane part (GO:0044425)	--	--	--	--	--	--	--	--	--	--	--	--	--	--	--	--	--	--	--	--	--
c69328.graph_c0	0.27	0	0	0	0	0.13	0	0	0.74	0	0	0.14	0	0	1.05	--	--	--	--	--	--	--	--	--	--	--	--	--	--	--	--	--	--	--	--	--	--	--	--	--	--	--	--	--	--	--	--	--	--
c71182.graph_c0	0.08	0	0	0.27	0.08	0.5	0	0.21	0.08	0	0	0.09	0.22	0	0.19	--	--	Molecular Function: nucleic acid binding (GO:0003676);; Biological Process: DNA integration (GO:0015074);;	K01051|4.0e-27|gmx:100808277|K01051 pectinesterase [EC:3.1.1.11] | (RefSeq) probable pectinesterase/pectinesterase inhibitor 47	[R]	General function prediction only	--	--	Ty3/gypsy retrotransposon protein (Fragment) OS=Trifolium pratense OX=57577 GN=L195_g042612 PE=4 SV=1	L	Replication, recombination and repair	Ty3/gypsy retrotransposon protein, partial [Trifolium pratense]	molecular function: binding (GO:0005488);; biological process: metabolic process (GO:0008152);; biological process: cellular process (GO:0009987)	Pentose and glucuronate interconversions (ko00040)	--	--	--	--	--	--	--	--	--	--	--	--	--	--	--	--	--	--	--	--
c39763.graph_c0	0	0	0	0	0	0	0	0	0	0	0	0	0	0	0	--	--	Biological Process: mRNA splicing, via spliceosome (GO:0000398);; Molecular Function: RNA binding (GO:0003723);; Molecular Function: metal ion binding (GO:0046872);; Cellular Component: U2AF complex (GO:0089701);;	--	--	--	--	--	Splicing factor U2AF 35 kDa subunit OS=Salvia splendens OX=180675 GN=U2AF1 PE=4 SV=1	--	--	splicing factor U2AF 35 kDa subunit [Salvia splendens]	biological process: metabolic process (GO:0008152);; biological process: cellular process (GO:0009987);; molecular function: binding (GO:0005488);; cellular component: cell (GO:0005623);; cellular component: macromolecular complex (GO:0032991);; cellular component: organelle (GO:0043226);; cellular component: organelle part (GO:0044422);; cellular component: cell part (GO:0044464)	--	--	--	--	--	--	--	--	--	--	--	--	--	--	--	--	--	--	--	--	--
c70556.graph_c0	0	0	0.44	0	0	0	0	0	0	0	0	0	1.45	0.53	0	--	--	Cellular Component: integral component of membrane (GO:0016021);;	--	--	--	--	--	Uncharacterized protein OS=Salvia splendens OX=180675 GN=Saspl_009973 PE=4 SV=1	--	--	hypothetical protein Saspl_009973 [Salvia splendens]	cellular component: membrane (GO:0016020);; cellular component: membrane part (GO:0044425)	--	--	--	--	--	--	--	--	--	--	--	--	--	--	--	--	--	--	--	--	--
c26153.graph_c0	0	0	0	0	0	0	0	0	0	0	0	0	0	0	0	--	--	--	--	--	--	--	--	--	--	--	--	--	--	--	--	--	--	--	--	--	--	--	--	--	--	--	--	--	--	--	--	--	--
c53367.graph_c0	9.37	7.25	10.19	10.41	10.32	7.44	7.92	8.75	10.61	7.31	9.07	8.74	9.55	7.26	10.75	--	--	Biological Process: ubiquitin-dependent protein catabolic process (GO:0006511);; Biological Process: protein deubiquitination (GO:0016579);; Molecular Function: thiol-dependent ubiquitinyl hydrolase activity (GO:0036459);;	K11838|0.0e+00|sind:105161025|K11838 ubiquitin carboxyl-terminal hydrolase 7 [EC:3.4.19.12] | (RefSeq) ubiquitin carboxyl-terminal hydrolase 12 isoform X1	[O]	Posttranslational modification, protein turnover, chaperones	Ubiquitin carboxyl-terminal hydrolase;; MATH domain;; Ubiquitin carboxyl-terminal hydrolase;; ICP0-binding domain of Ubiquitin-specific protease 7	Ubiquitin carboxyl-terminal hydrolase 12 OS=Arabidopsis thaliana OX=3702 GN=UBP12 PE=1 SV=2	Ubiquitin carboxyl-terminal hydrolase OS=Davidia involucrata OX=16924 GN=Din_008715 PE=3 SV=1	O	Posttranslational modification, protein turnover, chaperones	hypothetical protein F0562_025740 [Nyssa sinensis]	biological process: metabolic process (GO:0008152);; biological process: cellular process (GO:0009987);; molecular function: catalytic activity (GO:0003824)	--	--	--	--	--	--	--	--	--	--	--	--	--	--	--	--	--	--	--	--	--
c56905.graph_c0	1.72	2.1	2.13	2.31	0.51	0.72	1.24	1.17	2.52	0.79	0.85	2.61	1.19	1.59	1.7	--	--	--	--	--	--	--	--	--	--	--	--	--	--	--	1	p1	(T)10	10	973	982	GTGCACGTGGGAGCTAAACT	60.321	20	AAAAACAAACACAAACCCAACC	60.035	22	238	907	1144	GTGCACGTGGGAGCTAAACT	60.321	20	AAAACAAACACAAACCCAACC
c43775.graph_c0	0.97	0.13	1.5	0.24	0.22	0.66	0.49	1.03	0	0.82	0.13	0.14	0.58	0	0.99	[I]	Lipid transport and metabolism	Molecular Function: lanosterol synthase activity (GO:0000250);; Cellular Component: lipid droplet (GO:0005811);; Biological Process: triterpenoid biosynthetic process (GO:0016104);; Molecular Function: cycloartenol synthase activity (GO:0016871);; Molecular Function: beta-amyrin synthase activity (GO:0042300);;	K01853|4.2e-88|mdm:103404080|K01853 cycloartenol synthase [EC:5.4.99.8] | (RefSeq) cycloartenol synthase 2-like	[I]	Lipid transport and metabolism	Squalene-hopene cyclase C-terminal domain;; Prenyltransferase and squalene oxidase repeat	Probable oxidosqualene cyclase OS=Cucurbita pepo OX=3663 GN=CPR PE=2 SV=1	Oxidosqualene-lanosterol cyclase OS=Handroanthus impetiginosus OX=429701 GN=CDL12_22518 PE=3 SV=1	I	Lipid transport and metabolism	Oxidosqualene-lanosterol cyclase [Handroanthus impetiginosus]	molecular function: catalytic activity (GO:0003824);; cellular component: cell (GO:0005623);; cellular component: organelle (GO:0043226);; cellular component: cell part (GO:0044464);; biological process: metabolic process (GO:0008152);; biological process: cellular process (GO:0009987);; biological process: single-organism process (GO:0044699)	Steroid biosynthesis (ko00100)	--	--	--	--	--	--	--	--	--	--	--	--	--	--	--	--	--	--	--	--
c83114.graph_c0	6.57	0	0	0	0	0	0	0	0	0	0	0	0	0	0	--	--	--	--	--	--	Peptidase family S58	--	--	--	--	hypothetical protein HMPREF1541_02736 [Cyphellophora europaea CBS 101466]	--	--	HMPREF1541_02736	--	--	--	--	--	--	--	--	--	--	--	--	--	--	--	--	--	--	--
c65536.graph_c0	1.62	1.46	1.34	1.41	1.28	1	0.82	1.18	0.97	1.21	1.5	0.82	1.23	1.87	1.84	--	--	Cellular Component: cellular_component (GO:0005575);; Cellular Component: intracellular (GO:0005622);; Cellular Component: obsolete cell (GO:0005623);; Cellular Component: nucleus (GO:0005634);; Biological Process: nucleobase-containing compound metabolic process (GO:0006139);; Biological Process: transcription, DNA-templated (GO:0006351);; Biological Process: transcription by RNA polymerase II (…	K20826|0.0e+00|sind:105169823|K20826 RNA polymerase II-associated protein 1 | (RefSeq) transcriptional elongation regulator MINIYO isoform X1	[S]	Function unknown	RPAP1-like, C-terminal;; RPAP1-like, N-terminal	Transcriptional elongation regulator MINIYO OS=Arabidopsis thaliana OX=3702 GN=IYO PE=1 SV=1	Uncharacterized protein OS=Salvia splendens OX=180675 GN=Saspl_037907 PE=3 SV=1	S	Function unknown	hypothetical protein Saspl_037907 [Salvia splendens]	cellular component: cell (GO:0005623);; cellular component: cell part (GO:0044464);; cellular component: organelle (GO:0043226);; biological process: metabolic process (GO:0008152);; biological process: cellular process (GO:0009987);; biological process: developmental process (GO:0032502);; biological process: single-organism process (GO:0044699)	--	--	--	--	--	--	--	--	--	--	--	--	--	--	--	--	--	--	--	--	--
c76574.graph_c0	0	0	0	0	0	0	0	0	0	0	0	0	0	0	0	--	--	Biological Process: cytidine to uridine editing (GO:0016554);;	--	--	--	--	--	multiple organellar RNA editing factor 2, chloroplastic-like OS=Nelumbo nucifera OX=4432 GN=LOC104602847 PE=4 SV=1	S	Function unknown	PREDICTED: multiple organellar RNA editing factor 2, chloroplastic-like [Nelumbo nucifera]	biological process: metabolic process (GO:0008152);; biological process: cellular process (GO:0009987)	--	LOC104602847	--	--	--	--	--	--	--	--	--	--	--	--	--	--	--	--	--	--	--
c61758.graph_c0	7	10.24	7.38	9.62	6.35	5.76	15.17	15.57	19.42	11.9	11.92	6.29	16.84	12.21	20.86	--	--	Cellular Component: endoplasmic reticulum membrane (GO:0005789);; Cellular Component: integral component of membrane (GO:0016021);;	K20721|4.4e-37|lang:109354617|K20721 reticulon-1 | (RefSeq) reticulon-like protein B1	[U]	Intracellular trafficking, secretion, and vesicular transport	Reticulon	Reticulon-like protein B5 OS=Arabidopsis thaliana OX=3702 GN=RTNLB5 PE=1 SV=1	Reticulon-like protein OS=Handroanthus impetiginosus OX=429701 GN=CDL12_05630 PE=4 SV=1	U	Intracellular trafficking, secretion, and vesicular transport	reticulon-like protein B2 [Sesamum indicum]	cellular component: cell (GO:0005623);; cellular component: membrane (GO:0016020);; cellular component: organelle (GO:0043226);; cellular component: organelle part (GO:0044422);; cellular component: membrane part (GO:0044425);; cellular component: cell part (GO:0044464)	--	LOC105166714	--	--	--	--	--	--	--	--	--	--	--	--	--	--	--	--	--	--	--
c40877.graph_c0	0	0	0	0	0	0	0	0	0	0	0	0	0	0	0	--	--	--	--	--	--	--	--	--	--	--	--	--	--	--	--	--	--	--	--	--	--	--	--	--	--	--	--	--	--	--	--	--	--
c77615.graph_c0	0	0	1.69	0	0	0	0	0	0	0	0	0	0	0	0	--	--	--	--	--	--	--	--	--	--	--	--	--	--	--	--	--	--	--	--	--	--	--	--	--	--	--	--	--	--	--	--	--	--
c57244.graph_c3	0.98	0.4	0.1	0.95	0.35	0.2	0.46	0.47	1.04	1.5	1.13	0.05	1.01	0.3	0.68	--	--	Biological Process: immune system process (GO:0002376);; Cellular Component: cellular_component (GO:0005575);; Cellular Component: intracellular (GO:0005622);; Cellular Component: obsolete cell (GO:0005623);; Cellular Component: cytoplasm (GO:0005737);; Cellular Component: plasma membrane (GO:0005886);; Biological Process: response to stress (GO:0006950);; Biological Process: defense response (GO…	K13453|2.2e-35|sly:101263413|K13453 disease resistance protein | (RefSeq) putative late blight resistance protein homolog R1A-4	[T]	Signal transduction mechanisms	--	Putative late blight resistance protein homolog R1B-16 OS=Solanum demissum OX=50514 GN=R1B-16 PE=3 SV=1	NB-ARC domain-containing protein OS=Erythranthe guttata OX=4155 GN=MIMGU_mgv1a001060mg PE=4 SV=1	T	Signal transduction mechanisms	PREDICTED: putative late blight resistance protein homolog R1B-16 [Erythranthe guttata]	biological process: immune system process (GO:0002376);; cellular component: cell (GO:0005623);; cellular component: cell part (GO:0044464);; cellular component: membrane (GO:0016020);; biological process: response to stimulus (GO:0050896);; biological process: cellular process (GO:0009987);; biological process: signaling (GO:0023052);; biological process: single-organism process (GO:0044699);; b…	Plant-pathogen interaction (ko04626)	LOC105948980	--	--	--	--	--	--	--	--	--	--	--	--	--	--	--	--	--	--	--
c31118.graph_c0	0.57	1.94	0.44	1.11	0	0.92	0	2.62	0.41	0	0.97	0	0.48	0.53	0.58	--	--	Molecular Function: zinc ion binding (GO:0008270);; Cellular Component: integral component of membrane (GO:0016021);;	K16281|1.8e-11|sind:105164067|K16281 RING-H2 zinc finger protein RHA1 | (RefSeq) E3 ubiquitin-protein ligase RHA1B-like	--	--	--	--	Anaphase-promoting complex (APC), subunit 11 OS=Handroanthus impetiginosus OX=429701 GN=CDL12_07631 PE=4 SV=1	O	Posttranslational modification, protein turnover, chaperones	Anaphase-promoting complex (APC), subunit 11 [Handroanthus impetiginosus]	molecular function: binding (GO:0005488);; cellular component: membrane (GO:0016020);; cellular component: membrane part (GO:0044425)	--	--	--	--	--	--	--	--	--	--	--	--	--	--	--	--	--	--	--	--	--
c56999.graph_c0	129.97	117.45	169.86	123.09	129.32	153.61	115.01	97.68	131.91	79.05	123.27	144.77	95.84	98.15	97.86	--	--	Molecular Function: feruloyl esterase activity (GO:0030600);;	K06889|8.1e-50|mtr:MTR_2g039510|K06889 uncharacterized protein | (RefSeq) esterase/lipase/thioesterase family protein	[I]	Lipid transport and metabolism	--	--	Putative esterase OS=Handroanthus impetiginosus OX=429701 GN=CDL12_17364 PE=4 SV=1	I	Lipid transport and metabolism	putative esterase [Handroanthus impetiginosus]	molecular function: catalytic activity (GO:0003824)	--	--	--	--	--	--	--	--	--	--	--	--	--	--	--	--	--	--	--	--	--
c70719.graph_c0	0	0	1.23	0	0.44	0	0	0	0	0	0	0	0	0	0	--	--	--	--	--	--	--	--	--	--	--	--	--	--	--	--	--	--	--	--	--	--	--	--	--	--	--	--	--	--	--	--	--	--
c76020.graph_c0	0	0	0	0	0	0	0	0	0	0	0	0	0	0	0	--	--	Cellular Component: integral component of membrane (GO:0016021);;	--	--	--	--	--	Uncharacterized protein OS=Macleaya cordata OX=56857 GN=BVC80_4713g1 PE=4 SV=1	--	--	hypothetical protein BVC80_4713g1 [Macleaya cordata]	cellular component: membrane (GO:0016020);; cellular component: membrane part (GO:0044425)	--	--	--	--	--	--	--	--	--	--	--	--	--	--	--	--	--	--	--	--	--
c47848.graph_c0	1.76	1.31	0.9	0.31	0.06	0.3	0.25	0.19	0.23	1.05	1.12	1.62	1.07	0.3	0.79	--	--	--	--	--	--	--	--	--	--	--	--	--	--	--	1	p1	(A)11	11	1031	1041	CATCCAAAAACCGCAATCTT	59.938	20	TCATGGGGTTTTGATTTGGT	60.029	20	232	932	1163	CATCCAAAAACCGCAATCTT	59.938	20	CTCATGGGGTTTTGATTTGG
c23955.graph_c0	0	0	0	0	0	0	0	0	0	0	0	2.4	0	0	0	--	--	--	--	--	--	--	--	--	--	--	--	--	--	--	--	--	--	--	--	--	--	--	--	--	--	--	--	--	--	--	--	--	--
c26167.graph_c0	0	0	0	0	0	0	0	0	0	0	0	0	0	0	0	--	--	--	--	--	--	--	--	--	--	--	--	--	--	--	--	--	--	--	--	--	--	--	--	--	--	--	--	--	--	--	--	--	--
c58841.graph_c2	2.32	3.22	2.24	1.84	2.43	1.82	1.56	2.38	2.11	2.45	1.97	1.95	1.94	2.72	3.73	--	--	--	--	--	--	Vacuolar protein sorting-associated protein 62	--	Uncharacterized protein OS=Salvia splendens OX=180675 GN=Saspl_002018 PE=4 SV=1	S	Function unknown	hypothetical protein Saspl_002018 [Salvia splendens]	--	--	--	--	--	--	--	--	--	--	--	--	--	--	--	--	--	--	--	--	--	--
c86023.graph_c0	0	0	1.27	0	0	0	0	0	0	0	0	0	0	0	0	--	--	--	K13800|2.5e-06|csv:101217681|K13800 UMP-CMP kinase [EC:2.7.4.14] | (RefSeq) UMP-CMP kinase isoform X1	[R]	General function prediction only	PPR repeat;; PPR repeat	Pentatricopeptide repeat-containing protein At1g19720 OS=Arabidopsis thaliana OX=3702 GN=DYW7 PE=2 SV=1	Uncharacterized protein OS=Handroanthus impetiginosus OX=429701 GN=CDL12_09375 PE=4 SV=1	O	Posttranslational modification, protein turnover, chaperones	hypothetical protein CDL12_09375 [Handroanthus impetiginosus]	--	Pyrimidine metabolism (ko00240)	--	--	--	--	--	--	--	--	--	--	--	--	--	--	--	--	--	--	--	--
c54134.graph_c0	1075.52	994.68	1135.1	1076.24	996.95	1064.3	893.8	936.75	925.94	938.34	951.63	930.02	857.45	904.29	795.45	[CP]	--	Molecular Function: magnesium ion binding (GO:0000287);; Molecular Function: inorganic diphosphatase activity (GO:0004427);; Cellular Component: cytoplasm (GO:0005737);; Biological Process: phosphate-containing compound metabolic process (GO:0006796);;	K01507|1.8e-148|sind:105169326|K01507 inorganic pyrophosphatase [EC:3.6.1.1] | (RefSeq) soluble inorganic pyrophosphatase 6, chloroplastic-like	[C]	Energy production and conversion	Inorganic pyrophosphatase	Soluble inorganic pyrophosphatase 6, chloroplastic OS=Arabidopsis thaliana OX=3702 GN=PPA6 PE=1 SV=1	Inorganic diphosphatase OS=Salvia splendens OX=180675 GN=ppa PE=3 SV=1	C	Energy production and conversion	inorganic pyrophosphatase [Salvia splendens]	molecular function: binding (GO:0005488);; molecular function: catalytic activity (GO:0003824);; cellular component: cell (GO:0005623);; cellular component: cell part (GO:0044464);; biological process: metabolic process (GO:0008152);; biological process: cellular process (GO:0009987)	Oxidative phosphorylation (ko00190)	--	1	p1	(A)10	10	13	22	--	--	--	--	--	--	--	--	--	--	--	--	--
c65026.graph_c0	99.33	87.75	83.56	66.29	80.28	63.96	62.37	78.55	63.71	84.26	79.78	89.2	136.13	111.18	90.36	[R]	General function prediction only	Molecular Function: protein kinase activity (GO:0004672);; Molecular Function: ATP binding (GO:0005524);;	K08852|8.9e-07|bpg:Bathy03g01880|K08852 serine/threonine-protein kinase/endoribonuclease IRE1 [EC:2.7.11.1 3.1.26.-] | (RefSeq) hypothetical protein	[R]	General function prediction only	Protein kinase domain;; Protein tyrosine and serine/threonine kinase	Serine/threonine-protein kinase STN8, chloroplastic OS=Arabidopsis thaliana OX=3702 GN=STN8 PE=2 SV=1	Protein kinase domain-containing protein OS=Salvia splendens OX=180675 GN=Saspl_047218 PE=4 SV=1	T	Signal transduction mechanisms	serine/threonine-protein kinase STN8, chloroplastic [Sesamum indicum]	molecular function: catalytic activity (GO:0003824);; biological process: metabolic process (GO:0008152);; biological process: cellular process (GO:0009987);; molecular function: binding (GO:0005488)	Protein processing in endoplasmic reticulum (ko04141)	LOC105174677	--	--	--	--	--	--	--	--	--	--	--	--	--	--	--	--	--	--	--
c27309.graph_c0	0	0	0	0	0	0	0	0	0	0	0	0	0	0	0	--	--	Molecular Function: UDP-glycosyltransferase activity (GO:0008194);;	--	--	--	--	--	Glycosyltransferase OS=Salvia splendens OX=180675 GN=Saspl_024490 PE=3 SV=1	--	--	hypothetical protein Saspl_024490 [Salvia splendens]	molecular function: catalytic activity (GO:0003824)	--	--	--	--	--	--	--	--	--	--	--	--	--	--	--	--	--	--	--	--	--
c49645.graph_c0	0.86	0.84	1.64	1.24	1.16	1.63	1.16	0.72	0.37	1.48	1.39	2.19	1.89	1.96	1.29	--	--	--	--	--	--	--	--	--	--	--	--	--	--	--	1	p3	(TCT)5	15	966	980	GGTGCTCCTTGTGGAAACAT	59.973	20	TGCGATCAACTTGTACCTGTG	59.773	21	267	738	1004	GGTGCTCCTTGTGGAAACAT	59.973	20	CGCTGCGATCAACTTGTACC
c29237.graph_c0	1.65	3.46	1.02	0.19	1.04	0.34	1.8	0.6	1.6	0.52	1.98	0.37	0.79	0.73	3.36	--	--	Molecular Function: ATP binding (GO:0005524);; Biological Process: cellular protein modification process (GO:0006464);; Molecular Function: ubiquitin-like modifier activating enzyme activity (GO:0008641);; Cellular Component: integral component of membrane (GO:0016021);;	K03178|2.6e-34|jcu:105639492|K03178 ubiquitin-activating enzyme E1 [EC:6.2.1.45] | (RefSeq) ubiquitin-activating enzyme E1 1	[O]	Posttranslational modification, protein turnover, chaperones	Ubiquitin fold domain	Ubiquitin-activating enzyme E1 1 OS=Arabidopsis thaliana OX=3702 GN=UBA1 PE=1 SV=1	E1 ubiquitin-activating enzyme OS=Salvia splendens OX=180675 GN=UBE1 PE=3 SV=1	O	Posttranslational modification, protein turnover, chaperones	ubiquitin-activating enzyme E1 [Salvia splendens]	molecular function: binding (GO:0005488);; biological process: metabolic process (GO:0008152);; biological process: cellular process (GO:0009987);; molecular function: catalytic activity (GO:0003824);; cellular component: membrane (GO:0016020);; cellular component: membrane part (GO:0044425)	Ubiquitin mediated proteolysis (ko04120)	--	--	--	--	--	--	--	--	--	--	--	--	--	--	--	--	--	--	--	--
c27866.graph_c0	0	0	0	0	0	0	0	0	0	0	0	0	0	0	0	--	--	Biological Process: reproduction (GO:0000003);; Biological Process: developmental process involved in reproduction (GO:0003006);; Molecular Function: molecular_function (GO:0003674);; Molecular Function: nucleic acid binding (GO:0003676);; Molecular Function: DNA binding (GO:0003677);; Molecular Function: binding (GO:0005488);; Molecular Function: protein binding (GO:0005515);; Cellular Component…	K15777|1.7e-16|mesc:110630336|K15777 4,5-DOPA dioxygenase extradiol [EC:1.13.11.-] | (RefSeq) uncharacterized protein LOC110630336	--	--	ZF-HD protein dimerisation region	Mini zinc finger protein 2 OS=Arabidopsis thaliana OX=3702 GN=MIF2 PE=1 SV=1	Mini zinc finger 2 isoform 2 (Fragment) OS=Theobroma cacao OX=3641 GN=TCM_018545 PE=4 SV=1	S	Function unknown	mini zinc finger protein 2-like [Durio zibethinus]	biological process: reproduction (GO:0000003);; biological process: reproductive process (GO:0022414);; biological process: developmental process (GO:0032502);; molecular function: binding (GO:0005488);; cellular component: cell (GO:0005623);; cellular component: cell part (GO:0044464);; cellular component: organelle (GO:0043226);; biological process: multicellular organismal process (GO:0032501)…	Betalain biosynthesis (ko00965)	LOC111292097	--	--	--	--	--	--	--	--	--	--	--	--	--	--	--	--	--	--	--
c60977.graph_c1	77.08	66.33	64.49	75.73	58.86	68.68	50	49.6	59.72	85.63	87.45	66.51	60.45	48.27	87.16	--	--	Cellular Component: Golgi apparatus (GO:0005794);; Cellular Component: integral component of membrane (GO:0016021);; Molecular Function: O-acetyltransferase activity (GO:0016413);;	K23877|2.1e-92|psom:113282518|K23877 xyloglucan O-acetyltransferase | (RefSeq) protein ALTERED XYLOGLUCAN 4-like	--	--	GDSL/SGNH-like Acyl-Esterase family found in Pmr5 and Cas1p;; PMR5 N terminal Domain	Protein trichome birefringence-like 19 OS=Arabidopsis thaliana OX=3702 GN=TBL19 PE=3 SV=1	PMR5N domain-containing protein OS=Erythranthe guttata OX=4155 GN=MIMGU_mgv1a007070mg PE=3 SV=1	S	Function unknown	PREDICTED: protein trichome birefringence-like 19 [Erythranthe guttata]	cellular component: cell (GO:0005623);; cellular component: organelle (GO:0043226);; cellular component: cell part (GO:0044464);; cellular component: membrane (GO:0016020);; cellular component: membrane part (GO:0044425);; molecular function: catalytic activity (GO:0003824)	--	LOC105971964	1	p3	(AAT)5	15	28	42	--	--	--	--	--	--	--	--	--	--	--	--	--
c24488.graph_c0	0.32	0	0	0.11	0	0.21	0.22	0	0.68	0	0	0.11	0.18	0	0.23	--	--	--	--	--	--	--	--	--	--	--	--	--	--	--	--	--	--	--	--	--	--	--	--	--	--	--	--	--	--	--	--	--	--
c28704.graph_c1	0	0	0	0	0	0	0	0	0	0	1.16	0	0	0	0	--	--	--	K15227|2.7e-06|nnu:104613112|K15227 arogenate dehydrogenase (NADP+), plant [EC:1.3.1.78] | (RefSeq) arogenate dehydrogenase 2, chloroplastic-like	--	--	--	--	--	--	--	--	--	Phenylalanine, tyrosine and tryptophan biosynthesis (ko00400);; Biosynthesis of amino acids (ko01230)	--	--	--	--	--	--	--	--	--	--	--	--	--	--	--	--	--	--	--	--
c74072.graph_c0	0	0	0	0	0	0	0	0	0	0	0	0	2.98	0	0	--	--	--	--	--	--	--	--	--	--	--	--	--	--	--	--	--	--	--	--	--	--	--	--	--	--	--	--	--	--	--	--	--	--
c2792.graph_c0	0	0	0	0	0	0	0	0	0	0	0	0	0	0	0	--	--	--	--	--	--	--	--	--	--	--	--	--	--	--	--	--	--	--	--	--	--	--	--	--	--	--	--	--	--	--	--	--	--
c23022.graph_c0	0.86	0	0	0	0	0.39	0	0	0.37	0	0	0	0	0	0.69	--	--	--	--	--	--	--	--	--	--	--	--	--	--	--	--	--	--	--	--	--	--	--	--	--	--	--	--	--	--	--	--	--	--
c11971.graph_c0	0	0	0	0	0	0	0.41	0	0	0	0	0	0	0	0	--	--	--	--	--	--	--	--	--	--	--	--	--	--	--	--	--	--	--	--	--	--	--	--	--	--	--	--	--	--	--	--	--	--
c33580.graph_c0	0.89	0.12	0.37	0.27	0.62	0	0.78	0.63	0.23	0.75	1.29	0.54	0	0.76	0	--	--	--	--	--	--	--	--	--	--	--	--	--	--	--	--	--	--	--	--	--	--	--	--	--	--	--	--	--	--	--	--	--	--
c6457.graph_c0	0	0	0	0	0	0	0	0	0	0	0	0	0	0	0	--	--	--	--	--	--	--	--	--	--	--	--	--	--	--	--	--	--	--	--	--	--	--	--	--	--	--	--	--	--	--	--	--	--
c66859.graph_c0	0	0	0	0.21	0.19	0	0	0.17	0	0.19	0	0	1.06	1.01	0.66	--	--	--	--	--	--	--	--	--	--	--	--	--	--	--	--	--	--	--	--	--	--	--	--	--	--	--	--	--	--	--	--	--	--
c43627.graph_c0	93.29	151.63	86.71	67.08	32.59	55.49	89.46	82.3	97.65	67.74	99.71	55.73	32.82	98.22	184.73	--	--	Molecular Function: DNA binding (GO:0003677);; Molecular Function: DNA-binding transcription factor activity (GO:0003700);; Cellular Component: nucleus (GO:0005634);;	K09286|1.5e-76|sind:105178559|K09286 EREBP-like factor | (RefSeq) ethylene-responsive transcription factor 4-like	--	--	AP2 domain	Ethylene-responsive transcription factor 4 OS=Nicotiana sylvestris OX=4096 GN=ERF4 PE=2 SV=1	AP2/ERF domain-containing protein OS=Handroanthus impetiginosus OX=429701 GN=CDL12_12174 PE=4 SV=1	K	Transcription	hypothetical protein CDL12_12174 [Handroanthus impetiginosus]	molecular function: binding (GO:0005488);; molecular function: nucleic acid binding transcription factor activity (GO:0001071);; biological process: biological regulation (GO:0065007);; cellular component: cell (GO:0005623);; cellular component: organelle (GO:0043226);; cellular component: cell part (GO:0044464)	--	--	--	--	--	--	--	--	--	--	--	--	--	--	--	--	--	--	--	--	--
c51898.graph_c2	32.01	35.83	28.2	21.86	29.89	16.38	22.11	24.42	17.18	26	24.87	23.69	36.92	38.25	28.14	--	--	--	--	--	--	--	--	uncharacterized protein LOC107772763 OS=Nicotiana tabacum OX=4097 GN=LOC107772763 PE=4 SV=1	S	Function unknown	uncharacterized protein LOC105164821 isoform X2 [Sesamum indicum]	--	--	LOC105164821	1	p1	(T)10	10	1673	1682	GTTGTTCGGGCTGCTTTTAC	59.752	20	CCAAACAGCAGCAGTAGATCA	59.087	21	226	1507	1732	GTTGTTCGGGCTGCTTTTAC	59.752	20	ACCAAACAGCAGCAGTAGATCA
c81786.graph_c0	0	0	0	0	0	0	0	0	0	0	0	0	0	0	0	--	--	Molecular Function: magnesium ion binding (GO:0000287);; Molecular Function: ATP binding (GO:0005524);; Biological Process: phospholipid transport (GO:0015914);; Cellular Component: integral component of membrane (GO:0016021);; Molecular Function: ATPase-coupled intramembrane lipid transporter activity (GO:0140326);;	K14802|5.9e-35|jcu:105649807|K14802 phospholipid-transporting ATPase [EC:7.6.2.1] | (RefSeq) phospholipid-transporting ATPase 3	[R]	General function prediction only	--	Phospholipid-transporting ATPase 3 OS=Arabidopsis thaliana OX=3702 GN=ALA3 PE=1 SV=2	Phospholipid-transporting ATPase OS=Morus notabilis OX=981085 GN=L484_011000 PE=3 SV=1	P	Inorganic ion transport and metabolism	Phospholipid-transporting ATPase 3 [Morus notabilis]	molecular function: binding (GO:0005488);; biological process: single-organism process (GO:0044699);; biological process: localization (GO:0051179);; cellular component: membrane (GO:0016020);; cellular component: membrane part (GO:0044425)	--	LOC21394275	--	--	--	--	--	--	--	--	--	--	--	--	--	--	--	--	--	--	--
c21079.graph_c0	0	0.13	0	0	0.26	0	0.28	0.79	0.25	0	0.96	0	0.94	0.41	0.45	--	--	Biological Process: defense response (GO:0006952);; Molecular Function: ADP binding (GO:0043531);;	K13457|3.0e-29|cam:101492653|K13457 disease resistance protein RPM1 | (RefSeq) disease resistance protein RPM1	[T]	Signal transduction mechanisms	NB-ARC domain	ToMV resistance protein Tm-2(2) OS=Solanum lycopersicum OX=4081 GN=Tm-2(2) PE=1 SV=1	Uncharacterized protein OS=Erythranthe guttata OX=4155 GN=MIMGU_mgv1a018451mg PE=4 SV=1	T	Signal transduction mechanisms	hypothetical protein MIMGU_mgv1a018451mg [Erythranthe guttata]	biological process: response to stimulus (GO:0050896);; molecular function: binding (GO:0005488)	Plant-pathogen interaction (ko04626)	LOC105952537	--	--	--	--	--	--	--	--	--	--	--	--	--	--	--	--	--	--	--
c78986.graph_c0	0	0	0	0	4.05	0	0	0	0	0	0	0	0	0	0	--	--	--	--	--	--	--	--	--	--	--	--	--	--	--	--	--	--	--	--	--	--	--	--	--	--	--	--	--	--	--	--	--	--
c66726.graph_c0	0	0	0	0	0	0	0	0	0	0	0.46	0	0	0	0	--	--	Cellular Component: integral component of membrane (GO:0016021);;	--	--	--	--	--	LRRNT_2 domain-containing protein OS=Erythranthe guttata OX=4155 GN=MIMGU_mgv1a002261mg PE=4 SV=1	T	Signal transduction mechanisms	PREDICTED: receptor-like protein 2 [Erythranthe guttata]	cellular component: membrane (GO:0016020);; cellular component: membrane part (GO:0044425)	--	LOC105963225	--	--	--	--	--	--	--	--	--	--	--	--	--	--	--	--	--	--	--
c85754.graph_c0	0	0	0	0	0	0	0	0	0	0	0	0	0	0	0	--	--	--	--	--	--	--	--	--	--	--	--	--	--	--	--	--	--	--	--	--	--	--	--	--	--	--	--	--	--	--	--	--	--
c72692.graph_c0	0	0	0	1.09	0	0.9	0	0	0	0	0	0.48	0	0	0	--	--	--	--	[R]	General function prediction only	--	--	uncharacterized protein LOC104590161 OS=Nelumbo nucifera OX=4432 GN=LOC104590161 PE=4 SV=1	S	Function unknown	PREDICTED: uncharacterized protein LOC104590161 [Nelumbo nucifera]	--	--	LOC104590161	--	--	--	--	--	--	--	--	--	--	--	--	--	--	--	--	--	--	--
c31721.graph_c0	0	0	0	0	0	0	0	0	0	0	0	0	0	0	0	[QV]	--	Molecular Function: monooxygenase activity (GO:0004497);; Molecular Function: iron ion binding (GO:0005506);; Cellular Component: integral component of membrane (GO:0016021);; Molecular Function: oxidoreductase activity, acting on paired donors, with incorporation or reduction of molecular oxygen (GO:0016705);; Molecular Function: heme binding (GO:0020037);;	K24179|8.8e-32|gmx:100801959|K24179 cytochrome P450 family 72 subfamily A polypeptide 61 [EC:1.14.14.-] | (RefSeq) CYP72A67; cytochrome P450 72A15	[QI]	--	Cytochrome P450	Cytochrome P450 72A14 OS=Arabidopsis thaliana OX=3702 GN=CYP72A14 PE=2 SV=1	Cytochrome P450 OS=Scoparia dulcis OX=107240 PE=2 SV=1	Q	Secondary metabolites biosynthesis, transport and catabolism	cytochrome P450 CYP72A219-like [Sesamum indicum]	molecular function: catalytic activity (GO:0003824);; biological process: metabolic process (GO:0008152);; biological process: single-organism process (GO:0044699);; molecular function: binding (GO:0005488);; cellular component: membrane (GO:0016020);; cellular component: membrane part (GO:0044425)	--	LOC105165601	--	--	--	--	--	--	--	--	--	--	--	--	--	--	--	--	--	--	--
c75039.graph_c0	0	0	0	0	0	0	0	2.26	0	0	0	0	0	0	0	--	--	--	--	--	--	--	--	--	--	--	--	--	--	--	--	--	--	--	--	--	--	--	--	--	--	--	--	--	--	--	--	--	--
c27471.graph_c0	0	0	0	1.76	0	0	0	0	0	0	0	0	0	0	0	--	--	--	--	--	--	--	--	--	--	--	--	--	--	--	--	--	--	--	--	--	--	--	--	--	--	--	--	--	--	--	--	--	--
c86184.graph_c0	0	0	0	0	0	0	0	0	0	0	0	0	0	0	0	--	--	--	--	--	--	--	--	--	--	--	--	--	--	--	--	--	--	--	--	--	--	--	--	--	--	--	--	--	--	--	--	--	--
c76127.graph_c0	0	0	0.57	0	0	0	0.6	0	0	0	0	0	0	0	0	--	--	--	--	--	--	--	--	--	--	--	--	--	--	--	--	--	--	--	--	--	--	--	--	--	--	--	--	--	--	--	--	--	--
c35207.graph_c2	0	0	0.24	0	0	0	0.42	0	0	0	0.17	0	0.35	0.08	0.44	--	--	Molecular Function: UDP-glycosyltransferase activity (GO:0008194);;	K13496|7.4e-53|ccav:112521409|K13496 UDP-glucosyltransferase 73C [EC:2.4.1.-] | (RefSeq) anthocyanidin 3-O-glucosyltransferase 4-like	[GC]	--	UDP-glucoronosyl and UDP-glucosyl transferase	UDP-glycosyltransferase 83A1 OS=Arabidopsis thaliana OX=3702 GN=UGT83A1 PE=2 SV=1	UDP-glucuronosyl and UDP-glucosyl transferase OS=Handroanthus impetiginosus OX=429701 GN=CDL12_08842 PE=4 SV=1	--	--	UDP-glycosyltransferase 83A1-like [Sesamum indicum]	molecular function: catalytic activity (GO:0003824)	Zeatin biosynthesis (ko00908)	LOC105164221	--	--	--	--	--	--	--	--	--	--	--	--	--	--	--	--	--	--	--
c44329.graph_c0	0.3	0.18	0.19	0.19	0.43	0	0	0.46	0.12	0.36	0.25	0.27	0.44	0.7	0.84	--	--	Cellular Component: integral component of membrane (GO:0016021);;	--	[GE]	--	--	UDP-rhamnose/UDP-galactose transporter 3 OS=Arabidopsis thaliana OX=3702 GN=URGT3 PE=1 SV=1	TPT domain-containing protein OS=Mikania micrantha OX=192012 GN=E3N88_40277 PE=4 SV=1	--	--	hypothetical protein E3N88_40250 [Mikania micrantha]	cellular component: membrane (GO:0016020);; cellular component: membrane part (GO:0044425)	--	--	--	--	--	--	--	--	--	--	--	--	--	--	--	--	--	--	--	--	--
c74805.graph_c0	0	0	0	0.45	0	0	0	0	0	0	0.4	0	0	0	0	[J]	Translation, ribosomal structure and biogenesis	Molecular Function: RNA binding (GO:0003723);; Cellular Component: nucleolus (GO:0005730);;	K11129|3.1e-54|nnu:104600514|K11129 H/ACA ribonucleoprotein complex subunit 2 | (RefSeq) H/ACA ribonucleoprotein complex subunit 2-like protein	[A]	RNA processing and modification	Ribosomal protein L7Ae/L30e/S12e/Gadd45 family	H/ACA ribonucleoprotein complex subunit 2-like protein OS=Arabidopsis thaliana OX=3702 GN=At5g08180 PE=1 SV=1	Ribonucloprotein OS=Nelumbo nucifera OX=4432 GN=LOC104600514 PE=3 SV=1	A	RNA processing and modification	PREDICTED: H/ACA ribonucleoprotein complex subunit 2-like protein [Nelumbo nucifera]	molecular function: binding (GO:0005488);; cellular component: cell (GO:0005623);; cellular component: membrane-enclosed lumen (GO:0031974);; cellular component: organelle (GO:0043226);; cellular component: organelle part (GO:0044422);; cellular component: cell part (GO:0044464)	Ribosome biogenesis in eukaryotes (ko03008)	LOC104600514	--	--	--	--	--	--	--	--	--	--	--	--	--	--	--	--	--	--	--
c85234.graph_c0	0	0	0	0	0	0	0	0	0	2.41	0	0	0	0	0	--	--	Molecular Function: protein disulfide isomerase activity (GO:0003756);; Biological Process: cell redox homeostasis (GO:0045454);;	K09580|2.8e-07|qsu:112037579|K09580 protein disulfide-isomerase A1 [EC:5.3.4.1] | (RefSeq) protein disulfide-isomerase-like	--	--	Thioredoxin-like domain	--	Protein disulfide-isomerase (Fragment) OS=Anthurium amnicola OX=1678845 GN=PDI_4 PE=3 SV=1	--	--	conserved hypothetical protein [Cryptococcus neoformans var. neoformans JEC21]	molecular function: catalytic activity (GO:0003824);; biological process: cellular process (GO:0009987);; biological process: single-organism process (GO:0044699);; biological process: biological regulation (GO:0065007)	Protein processing in endoplasmic reticulum (ko04141)	CNM02410	--	--	--	--	--	--	--	--	--	--	--	--	--	--	--	--	--	--	--
c29193.graph_c0	3.49	0.93	0.8	2.19	3.47	0	4.25	1.74	0.74	1.84	0.9	1.81	0.97	3.05	2.26	--	--	Biological Process: cytoskeleton organization (GO:0007010);; Molecular Function: microtubule binding (GO:0008017);;	--	--	--	Microtubule-associated protein 70	Microtubule-associated protein 70-3 OS=Oryza sativa subsp. japonica OX=39947 GN=MAP70.3 PE=2 SV=1	Uncharacterized protein OS=Salvia splendens OX=180675 GN=Saspl_022775 PE=3 SV=1	S	Function unknown	hypothetical protein Saspl_022775 [Salvia splendens]	biological process: cellular process (GO:0009987);; biological process: cellular component organization or biogenesis (GO:0071840);; molecular function: binding (GO:0005488)	--	--	--	--	--	--	--	--	--	--	--	--	--	--	--	--	--	--	--	--	--
c35586.graph_c0	0.73	0	0	0	0	0.22	0	0.2	0	0	0	0	0	0	0	--	--	--	--	--	--	--	--	--	--	--	--	--	--	--	--	--	--	--	--	--	--	--	--	--	--	--	--	--	--	--	--	--	--
c24784.graph_c0	0.78	0	0	0	0	0.33	0	0	0	0	0	1.08	0	0	0.41	--	--	--	--	--	--	--	--	--	--	--	--	--	--	--	--	--	--	--	--	--	--	--	--	--	--	--	--	--	--	--	--	--	--
c81608.graph_c0	0	0	0	4.59	0	0	0	0	0	0	0	0	0	0	0	--	--	Molecular Function: alternative oxidase activity (GO:0009916);; Cellular Component: integral component of membrane (GO:0016021);; Molecular Function: metal ion binding (GO:0046872);; Cellular Component: respirasome (GO:0070469);; Molecular Function: ubiquinol:oxygen oxidoreductase activity (GO:0102721);;	K17893|5.1e-10|nnu:104606512|K17893 ubiquinol oxidase [EC:1.10.3.11] | (RefSeq) ubiquinol oxidase 4, chloroplastic/chromoplastic	--	--	--	--	Ubiquinol oxidase OS=Camellia sinensis var. sinensis OX=542762 GN=TEA_012154 PE=3 SV=1	--	--	hypothetical protein TEA_012154 [Camellia sinensis var. sinensis]	molecular function: catalytic activity (GO:0003824);; biological process: metabolic process (GO:0008152);; biological process: single-organism process (GO:0044699);; cellular component: membrane (GO:0016020);; cellular component: membrane part (GO:0044425);; molecular function: binding (GO:0005488)	--	--	--	--	--	--	--	--	--	--	--	--	--	--	--	--	--	--	--	--	--
c69542.graph_c0	1.6	0	0	0	0	0	0	0	0	0	0	0	0	0	0	--	--	--	--	--	--	--	--	--	--	--	--	--	--	--	--	--	--	--	--	--	--	--	--	--	--	--	--	--	--	--	--	--	--
c23634.graph_c0	0.24	0	0.12	0	0	0	0	0.2	0	0	0.24	0	0	0.12	0	--	--	--	--	--	--	--	--	--	--	--	--	--	--	--	--	--	--	--	--	--	--	--	--	--	--	--	--	--	--	--	--	--	--
c7181.graph_c0	0	0	0	0	0	0	0	0	0	0	0	0	0	0	0	--	--	--	--	--	--	--	--	--	--	--	--	--	--	--	--	--	--	--	--	--	--	--	--	--	--	--	--	--	--	--	--	--	--
c24476.graph_c0	0	0.22	0.43	0.25	0	0.22	0.23	0	1.01	0.23	0	0.48	1.87	0	0	--	--	--	--	--	--	--	--	--	--	--	--	--	--	--	--	--	--	--	--	--	--	--	--	--	--	--	--	--	--	--	--	--	--
c37860.graph_c0	0	0	0	0	2.22	0	0	0	0.63	0	0	0	0	0	0	--	--	--	--	--	--	--	--	--	--	--	--	--	--	--	--	--	--	--	--	--	--	--	--	--	--	--	--	--	--	--	--	--	--
c57021.graph_c0	23.25	23.47	23.5	19.49	19.48	17.16	16.36	15.84	13.98	14.21	19.08	16.9	18.1	15.28	15.72	[J]	Translation, ribosomal structure and biogenesis	Molecular Function: cysteine-tRNA ligase activity (GO:0004817);; Molecular Function: ATP binding (GO:0005524);; Cellular Component: cytoplasm (GO:0005737);; Biological Process: cysteinyl-tRNA aminoacylation (GO:0006423);;	K01883|4.9e-185|sind:105164555|K01883 cysteinyl-tRNA synthetase [EC:6.1.1.16] | (RefSeq) cysteine--tRNA ligase, chloroplastic/mitochondrial isoform X1	[J]	Translation, ribosomal structure and biogenesis	tRNA synthetases class I (C) catalytic domain;; DALR domain;; tRNA synthetases class I (I, L, M and V);; tRNA synthetases class I (M);; tRNA synthetases class I (C) catalytic domain;; tRNA synthetases class I (C) catalytic domain	Cysteine--tRNA ligase, chloroplastic/mitochondrial OS=Arabidopsis thaliana OX=3702 GN=SYCO PE=2 SV=1	Cysteinyl-tRNA synthetase OS=Handroanthus impetiginosus OX=429701 GN=CDL12_25621 PE=3 SV=1	J	Translation, ribosomal structure and biogenesis	PREDICTED: cysteine--tRNA ligase, cytoplasmic-like isoform X2 [Erythranthe guttata]	molecular function: catalytic activity (GO:0003824);; molecular function: binding (GO:0005488);; cellular component: cell (GO:0005623);; cellular component: cell part (GO:0044464);; biological process: metabolic process (GO:0008152);; biological process: cellular process (GO:0009987);; biological process: single-organism process (GO:0044699)	Aminoacyl-tRNA biosynthesis (ko00970)	LOC105977116	1	p2	(TC)8	16	17	32	--	--	--	--	--	--	--	--	--	--	--	--	--
c83502.graph_c0	0	0	0	0	0	0	0	0	0	0	0	0	0	0	0	--	--	--	--	--	--	--	--	--	--	--	--	--	--	--	--	--	--	--	--	--	--	--	--	--	--	--	--	--	--	--	--	--	--
c17637.graph_c0	0	0	0	0	0	0	0	0.68	0.46	0	0	0	0	0	0.3	--	--	--	--	--	--	--	--	--	--	--	--	--	--	--	--	--	--	--	--	--	--	--	--	--	--	--	--	--	--	--	--	--	--
c26006.graph_c0	0	0	0.25	1.83	0	0.04	0.04	0	0.04	0.08	0.51	0.66	0.03	0	0.04	[O]	Posttranslational modification, protein turnover, chaperones	Molecular Function: serine-type endopeptidase activity (GO:0004252);;	K15333|4.5e-125|nsy:104224633|K15333 tRNA guanosine-2'-O-methyltransferase [EC:2.1.1.34] | (RefSeq) uncharacterized protein LOC104224633	--	--	Subtilase family;; Fibronectin type-III domain;; Fn3-like domain	Subtilisin-like protease SBT2.5 OS=Arabidopsis thaliana OX=3702 GN=SBT2.5 PE=2 SV=1	subtilisin-like protease SBT2.6 OS=Nelumbo nucifera OX=4432 GN=LOC104611722 PE=3 SV=1	O	Posttranslational modification, protein turnover, chaperones	PREDICTED: subtilisin-like protease SBT2.6 [Nelumbo nucifera]	molecular function: catalytic activity (GO:0003824);; biological process: metabolic process (GO:0008152)	--	LOC104611722	--	--	--	--	--	--	--	--	--	--	--	--	--	--	--	--	--	--	--
c56813.graph_c0	16.32	15.27	12.92	12.79	13.53	11.39	9.64	9.53	7.85	11.71	13.82	11.1	7.33	10.8	17.88	--	--	Biological Process: iron-sulfur cluster assembly (GO:0016226);; Cellular Component: CIA complex (GO:0097361);;	--	[R]	General function prediction only	WD domain, G-beta repeat;; Anaphase-promoting complex subunit 4 WD40 domain;; IKI3 family	Protein CIA1 OS=Arabidopsis thaliana OX=3702 GN=CIA1 PE=1 SV=2	Probable cytosolic iron-sulfur protein assembly protein CIAO1 homolog OS=Salvia splendens OX=180675 GN=Saspl_021352 PE=3 SV=1	S	Function unknown	hypothetical protein Saspl_021352 [Salvia splendens]	biological process: metabolic process (GO:0008152);; biological process: cellular process (GO:0009987);; biological process: cellular component organization or biogenesis (GO:0071840);; cellular component: cell (GO:0005623);; cellular component: macromolecular complex (GO:0032991);; cellular component: cell part (GO:0044464)	--	--	--	--	--	--	--	--	--	--	--	--	--	--	--	--	--	--	--	--	--
c55828.graph_c0	1.08	1.72	1.05	0.96	1.4	0.58	1.36	2.16	1.5	1.86	1.16	1.19	1.99	2.27	1.83	--	--	--	K24134|2.1e-118|sind:105166807|K24134 zinc finger-containing ubiquitin peptidase 1 [EC:3.4.19.12] | (RefSeq) zinc finger with UFM1-specific peptidase domain protein	[S]	Function unknown	Peptidase family C78	--	Uncharacterized protein OS=Handroanthus impetiginosus OX=429701 GN=CDL12_24702 PE=4 SV=1	S	Function unknown	zinc finger with UFM1-specific peptidase domain protein [Sesamum indicum]	--	--	LOC105166807	--	--	--	--	--	--	--	--	--	--	--	--	--	--	--	--	--	--	--
c51401.graph_c1	173.53	164.96	160.74	135.03	179.82	184.42	144.98	134.63	125.17	195.24	164.88	192.95	138.09	158.25	115.01	--	--	Molecular Function: hydrolase activity (GO:0016787);;	--	--	--	--	--	Putative carboxylesterase 18-like OS=Dorcoceras hygrometricum OX=472368 GN=F511_14454 PE=4 SV=1	V	Defense mechanisms	putative carboxylesterase 18-like [Dorcoceras hygrometricum]	molecular function: catalytic activity (GO:0003824)	--	--	--	--	--	--	--	--	--	--	--	--	--	--	--	--	--	--	--	--	--
c25444.graph_c0	0	0	0	0.44	0	0	0	0	0	0	0	0	0	0	0	--	--	--	--	--	--	--	--	--	--	--	--	--	--	--	--	--	--	--	--	--	--	--	--	--	--	--	--	--	--	--	--	--	--
c21014.graph_c1	0	0	0	0	0	0	0	2.28	0	0	0	0	0	0	0	--	--	--	--	--	--	--	--	--	--	--	--	--	--	--	--	--	--	--	--	--	--	--	--	--	--	--	--	--	--	--	--	--	--
c3247.graph_c0	0	0	0	0	0	0	0	0	0	0	0	0	0	0	0	--	--	Biological Process: regulation of actin filament polymerization (GO:0030833);; Molecular Function: Rac GTPase binding (GO:0048365);;	K05749|3.1e-34|jre:108993627|K05749 cytoplasmic FMR1 interacting protein | (RefSeq) protein PIR	[R]	General function prediction only	Cytoplasmic Fragile-X interacting family	Protein PIR OS=Arabidopsis thaliana OX=3702 GN=PIR PE=1 SV=2	DUF1394 domain-containing protein OS=Nyssa sinensis OX=561372 GN=F0562_032229 PE=4 SV=1	S	Function unknown	hypothetical protein F0562_032229 [Nyssa sinensis]	biological process: cellular process (GO:0009987);; biological process: single-organism process (GO:0044699);; biological process: biological regulation (GO:0065007);; biological process: cellular component organization or biogenesis (GO:0071840);; molecular function: binding (GO:0005488)	RNA transport (ko03013)	--	--	--	--	--	--	--	--	--	--	--	--	--	--	--	--	--	--	--	--
c48535.graph_c0	0.05	0.11	0	0	0.03	0.05	0.09	0.07	0.24	1.06	0.49	0.21	0.09	3.93	0.24	[V]	Defense mechanisms	Molecular Function: ATP binding (GO:0005524);; Cellular Component: integral component of membrane (GO:0016021);; Molecular Function: ATPase activity (GO:0016887);;	K08712|2.2e-69|gsl:Gasu_29800|K08712 ATP-binding cassette, subfamily G (WHITE), member 2, SNQ2 | (RefSeq) ABC transporter, ATP-binding protein	[Q]	Secondary metabolites biosynthesis, transport and catabolism	ABC transporter;; ABC-2 type transporter;; AAA domain, putative AbiEii toxin, Type IV TA system;; ABC-2 type transporter;; ABC-2 type transporter;; Plant PDR ABC transporter associated	Pleiotropic drug resistance protein 1 OS=Nicotiana tabacum OX=4097 GN=PDR1 PE=2 SV=1	Uncharacterized protein OS=Salvia splendens OX=180675 GN=Saspl_038014 PE=3 SV=1	Q	Secondary metabolites biosynthesis, transport and catabolism	hypothetical protein Saspl_038014 [Salvia splendens]	molecular function: binding (GO:0005488);; cellular component: membrane (GO:0016020);; cellular component: membrane part (GO:0044425);; molecular function: catalytic activity (GO:0003824)	ABC transporters (ko02010)	--	--	--	--	--	--	--	--	--	--	--	--	--	--	--	--	--	--	--	--
c40740.graph_c0	4.47	5.12	3.57	0.63	3.44	1.97	4.34	2.54	4.15	4.66	2.36	3.34	1.65	1.55	5.04	--	--	Cellular Component: integral component of membrane (GO:0016021);;	--	--	--	--	--	Uncharacterized protein OS=Salvia splendens OX=180675 GN=Saspl_047214 PE=3 SV=1	S	Function unknown	hypothetical protein Saspl_047214 [Salvia splendens]	cellular component: membrane (GO:0016020);; cellular component: membrane part (GO:0044425)	--	--	--	--	--	--	--	--	--	--	--	--	--	--	--	--	--	--	--	--	--
c55894.graph_c0	25.25	26.33	23.14	26.32	24.82	18.64	16.71	20.37	15.99	17.58	23.93	20.5	18.6	20.76	20.24	--	--	--	--	--	--	Tetratricopeptide repeat;; Tetratricopeptide repeat;; Tetratricopeptide repeat;; TPR repeat	--	TPR_REGION domain-containing protein OS=Salvia splendens OX=180675 GN=Saspl_040666 PE=4 SV=1	S	Function unknown	uncharacterized protein LOC105157941 [Sesamum indicum]	--	--	LOC105157941	1	p3	(AAT)5	15	876	890	GCAATGTTGCAGCTCGTTTA	60.021	20	GCATCAGAAAGAAGGGCAAA	60.331	20	147	815	961	TTCAAGCAATGTTGCAGCTC	60.142	20	GCATCAGAAAGAAGGGCAAA
c32855.graph_c0	0	0	0	0	2.77	0	0	0	0	0	0	0	0	0	1.95	--	--	Biological Process: metal ion transport (GO:0030001);; Molecular Function: metal ion binding (GO:0046872);;	--	--	--	--	--	Uncharacterized protein OS=Erythranthe guttata OX=4155 GN=MIMGU_mgv1a012649mg PE=4 SV=1	--	--	pollen-specific leucine-rich repeat extensin-like protein 1 [Sesamum indicum]	biological process: localization (GO:0051179);; molecular function: binding (GO:0005488)	--	LOC105168047	--	--	--	--	--	--	--	--	--	--	--	--	--	--	--	--	--	--	--
c20945.graph_c0	0.2	0.25	0	0.05	0.2	0	0	0.08	0.52	0.75	0.94	0.49	0.34	0.05	0.06	--	--	--	K12447|1.2e-46|boe:106336398|K12447 UDP-sugar pyrophosphorylase [EC:2.7.7.64] | (RefSeq) uncharacterized protein LOC106336398	[R]	General function prediction only	--	--	uncharacterized protein LOC109115039 OS=Nelumbo nucifera OX=4432 GN=LOC109115039 PE=4 SV=1	L	Replication, recombination and repair	uncharacterized protein LOC110634371 [Hevea brasiliensis]	--	Pentose and glucuronate interconversions (ko00040);; Galactose metabolism (ko00052);; Ascorbate and aldarate metabolism (ko00053);; Amino sugar and nucleotide sugar metabolism (ko00520)	--	--	--	--	--	--	--	--	--	--	--	--	--	--	--	--	--	--	--	--
c63017.graph_c1	1.29	1	0.41	0.86	1.3	0.88	0.87	1.99	1.22	1.08	1.27	0.59	1.76	2.47	1.43	--	--	--	--	--	--	--	--	--	--	--	--	--	--	--	--	--	--	--	--	--	--	--	--	--	--	--	--	--	--	--	--	--	--
c79672.graph_c0	0	0.62	0	0	0	0	0	0	0	0	0	0	0	0	0	--	--	--	--	--	--	GRAS domain family	--	DELLA protein OS=Salvia splendens OX=180675 GN=DELLA PE=3 SV=1	K	Transcription	DELLA protein [Salvia splendens]	--	--	--	--	--	--	--	--	--	--	--	--	--	--	--	--	--	--	--	--	--	--
c29654.graph_c0	0	0	0	0	0	0	0	0	0	0	0	0	0	0	0	--	--	--	--	--	--	--	--	--	--	--	--	--	--	--	--	--	--	--	--	--	--	--	--	--	--	--	--	--	--	--	--	--	--
c11882.graph_c0	0	0	0	0	0	0	0	0	0	0	0	0	0	0	0	--	--	--	--	--	--	--	--	--	--	--	--	--	--	--	--	--	--	--	--	--	--	--	--	--	--	--	--	--	--	--	--	--	--
c64084.graph_c0	108.47	97.02	98.78	151.54	96.84	113.62	149.58	133.54	172.24	89.22	104.03	90.37	133.67	99.32	159.47	[N]	Cell motility	Cellular Component: plasma membrane (GO:0005886);; Cellular Component: integral component of membrane (GO:0016021);; Molecular Function: cellulose synthase (UDP-forming) activity (GO:0016760);; Biological Process: cellulose biosynthetic process (GO:0030244);; Molecular Function: metal ion binding (GO:0046872);; Biological Process: cell wall organization (GO:0071555);;	K10999|0.0e+00|sind:105164592|K10999 cellulose synthase A [EC:2.4.1.12] | (RefSeq) cellulose synthase A catalytic subunit 1 [UDP-forming]	--	--	Cellulose synthase;; Glycosyl transferase family group 2	Probable cellulose synthase A catalytic subunit 1 [UDP-forming] OS=Oryza sativa subsp. indica OX=39946 GN=CESA1 PE=3 SV=1	Cellulose synthase OS=Salvia splendens OX=180675 GN=CESA PE=3 SV=1	O	Posttranslational modification, protein turnover, chaperones	cellulose synthase A [Salvia splendens]	cellular component: cell (GO:0005623);; cellular component: membrane (GO:0016020);; cellular component: cell part (GO:0044464);; cellular component: membrane part (GO:0044425);; molecular function: catalytic activity (GO:0003824);; biological process: metabolic process (GO:0008152);; biological process: cellular process (GO:0009987);; biological process: single-organism process (GO:0044699);; mol…	--	--	--	--	--	--	--	--	--	--	--	--	--	--	--	--	--	--	--	--	--
c76046.graph_c0	0	0	0.32	0.38	0	0	0	0	0	0	0	0	0	0	0	--	--	--	K13993|2.6e-30|cic:CICLE_v10033350mg|K13993 HSP20 family protein | (RefSeq) hypothetical protein	[O]	Posttranslational modification, protein turnover, chaperones	Hsp20/alpha crystallin family	17.6 kDa class II heat shock protein OS=Arabidopsis thaliana OX=3702 GN=HSP17.6 PE=2 SV=1	Alpha crystallin/Hsp20 domain OS=Macleaya cordata OX=56857 GN=BVC80_9095g154 PE=3 SV=1	O	Posttranslational modification, protein turnover, chaperones	17.6 kDa class II heat shock protein [Thalictrum thalictroides]	--	Protein processing in endoplasmic reticulum (ko04141)	--	--	--	--	--	--	--	--	--	--	--	--	--	--	--	--	--	--	--	--
c71133.graph_c0	0	0	0	0.94	0	0	1.2	0	0	0	0	0.42	0	0	0	--	--	Biological Process: regulation of cellular amino acid metabolic process (GO:0006521);; Biological Process: biological_process (GO:0008150);; Biological Process: regulation of biosynthetic process (GO:0009889);; Biological Process: regulation of ethylene biosynthetic process (GO:0010364);; Biological Process: regulation of cellular ketone metabolic process (GO:0010565);; Biological Process: regula…	--	--	--	--	ETO1-like protein 1 OS=Arabidopsis thaliana OX=3702 GN=EOL1 PE=1 SV=1	ETO1-like protein 1 OS=Populus alba OX=43335 GN=D5086_0000008320 PE=4 SV=1	S	Function unknown	ETO1-like protein 1 [Populus alba]	biological process: biological regulation (GO:0065007)	--	LOC118049332	--	--	--	--	--	--	--	--	--	--	--	--	--	--	--	--	--	--	--
c19835.graph_c0	0	0	0	0	0	0	0	0	0	0	0	0	0	0	0	--	--	--	K12447|7.3e-13|thj:104808371|K12447 UDP-sugar pyrophosphorylase [EC:2.7.7.64] | (RefSeq) uncharacterized protein LOC104808371	[R]	General function prediction only	Reverse transcriptase (RNA-dependent DNA polymerase)	Retrovirus-related Pol polyprotein from transposon RE1 OS=Arabidopsis thaliana OX=3702 GN=RE1 PE=2 SV=1	Reverse transcriptase Ty1/copia-type domain-containing protein OS=Trifolium subterraneum OX=3900 GN=TSUD_256570 PE=4 SV=1	L	Replication, recombination and repair	hypothetical protein TSUD_256570 [Trifolium subterraneum]	--	Pentose and glucuronate interconversions (ko00040);; Galactose metabolism (ko00052);; Ascorbate and aldarate metabolism (ko00053);; Amino sugar and nucleotide sugar metabolism (ko00520)	--	--	--	--	--	--	--	--	--	--	--	--	--	--	--	--	--	--	--	--
c57037.graph_c0	39.36	35.69	40.16	26.67	28.76	23.46	19.93	22.1	27.02	29.52	40.82	26.09	27.87	23.32	43.35	[M]	Cell wall/membrane/envelope biogenesis	Molecular Function: protein serine/threonine kinase activity (GO:0004674);; Molecular Function: ATP binding (GO:0005524);;	K00924|8.0e-109|qsu:112032229|K00924 kinase [EC:2.7.1.-] | (RefSeq) probable serine/threonine-protein kinase PBL19	[T]	Signal transduction mechanisms	Protein kinase domain;; Protein tyrosine and serine/threonine kinase;; Remorin, C-terminal region	Probable serine/threonine-protein kinase PBL19 OS=Arabidopsis thaliana OX=3702 GN=PBL19 PE=1 SV=1	Protein kinase domain-containing protein OS=Salvia splendens OX=180675 GN=Saspl_036243 PE=3 SV=1	T	Signal transduction mechanisms	probable serine/threonine-protein kinase PBL19 [Sesamum indicum]	molecular function: catalytic activity (GO:0003824);; biological process: metabolic process (GO:0008152);; biological process: cellular process (GO:0009987);; molecular function: binding (GO:0005488)	--	LOC105173451	2	p3	(CCG)5	15	1925	1939	ATCACAAGGCTGATTTTCCG	60.074	20	GCTCTTCTCTCCCCCAATTC	60.154	20	223	1895	2117	ATCACAAGGCTGATTTTCCG	60.074	20	GTTTTGCTCTTCTCTCCCCC
c31134.graph_c0	0	0	0	0	0	0	0	0	0	0	0	0	0	0.78	1.27	--	--	Molecular Function: UDP-glycosyltransferase activity (GO:0008194);;	K23452|2.7e-11|bna:106358180|K23452 UDP-glucosyltransferase 85A [EC:2.4.1.-] | (RefSeq) UDP-glycosyltransferase 85A3-like	[GC]	--	--	UDP-glycosyltransferase 85C1 OS=Stevia rebaudiana OX=55670 GN=UGT85C1 PE=2 SV=1	Uncharacterized protein OS=Salvia splendens OX=180675 GN=Saspl_045122 PE=4 SV=1	--	--	hypothetical protein Saspl_045122 [Salvia splendens]	molecular function: catalytic activity (GO:0003824)	Zeatin biosynthesis (ko00908)	--	--	--	--	--	--	--	--	--	--	--	--	--	--	--	--	--	--	--	--
c32466.graph_c0	0	0	0	0	0	0	0	0	0	0	0	0	0	0	0	--	--	--	--	--	--	--	--	--	--	--	--	--	--	--	--	--	--	--	--	--	--	--	--	--	--	--	--	--	--	--	--	--	--
c34424.graph_c0	0	0	0	0	0	0	0	0	0	0	0	0	0	0	0	--	--	--	--	--	--	--	--	--	--	--	--	--	--	--	--	--	--	--	--	--	--	--	--	--	--	--	--	--	--	--	--	--	--
c2886.graph_c0	0	0	0	0	0	0	0	0	0	0	0	0	0	0	0	--	--	--	--	--	--	--	--	--	--	--	--	--	--	--	--	--	--	--	--	--	--	--	--	--	--	--	--	--	--	--	--	--	--
c53071.graph_c1	0	0	0	0	0	0	0	0	0	0	0	0	0	0	0	--	--	--	--	--	--	--	--	--	--	--	--	--	--	--	--	--	--	--	--	--	--	--	--	--	--	--	--	--	--	--	--	--	--
c44033.graph_c0	6.57	8.6	7.25	5.33	6.8	6.36	10.4	5.09	7.78	9.63	9.87	9.97	10.56	12.05	8.59	--	--	Molecular Function: RNA binding (GO:0003723);;	K17579|3.0e-21|vcn:VOLCADRAFT_98760|K17579 protein phosphatase 1 regulatory subunit 42 | (RefSeq) hypothetical protein	[D]	Cell cycle control, cell division, chromosome partitioning	RNA recognition motif 2	Protein MEI2-like 2 OS=Oryza sativa subsp. japonica OX=39947 GN=ML2 PE=2 SV=1	Uncharacterized protein OS=Salvia splendens OX=180675 GN=Saspl_000878 PE=4 SV=1	A	RNA processing and modification	hypothetical protein Saspl_000878 [Salvia splendens]	molecular function: binding (GO:0005488)	--	--	--	--	--	--	--	--	--	--	--	--	--	--	--	--	--	--	--	--	--
c73099.graph_c0	0	0	0	0	0	0	0	0	0	0	0	2.38	0	0	0	--	--	--	--	--	--	--	--	--	--	--	--	--	--	--	--	--	--	--	--	--	--	--	--	--	--	--	--	--	--	--	--	--	--
c65931.graph_c0	34.89	43.09	43.01	31.56	62.45	35.18	43.66	53.61	48.82	90.23	58.27	42.43	34.1	64.87	30.65	[M]	Cell wall/membrane/envelope biogenesis	Molecular Function: protein serine/threonine kinase activity (GO:0004674);; Molecular Function: ATP binding (GO:0005524);; Molecular Function: glycerophosphodiester phosphodiesterase activity (GO:0008889);; Cellular Component: integral component of membrane (GO:0016021);;	K13418|1.8e-44|cic:CICLE_v10027231mg|K13418 somatic embryogenesis receptor kinase 1 [EC:2.7.10.1 2.7.11.1] | (RefSeq) hypothetical protein	--	--	Protein kinase domain;; Protein tyrosine and serine/threonine kinase	LEAF RUST 10 DISEASE-RESISTANCE LOCUS RECEPTOR-LIKE PROTEIN KINASE-like 2.1 OS=Arabidopsis thaliana OX=3702 GN=LRK10L-2.1 PE=3 SV=1	Serine/threonine protein kinase OS=Handroanthus impetiginosus OX=429701 GN=CDL12_02489 PE=4 SV=1	T	Signal transduction mechanisms	PREDICTED: probable receptor-like protein kinase At1g67000 [Erythranthe guttata]	molecular function: catalytic activity (GO:0003824);; biological process: metabolic process (GO:0008152);; biological process: cellular process (GO:0009987);; molecular function: binding (GO:0005488);; cellular component: membrane (GO:0016020);; cellular component: membrane part (GO:0044425)	--	LOC105953409	--	--	--	--	--	--	--	--	--	--	--	--	--	--	--	--	--	--	--
c36836.graph_c1	0	0	0	0	0	0	0	0	0	0	0	0	0	0	0	--	--	--	--	--	--	--	--	--	--	--	--	--	--	--	--	--	--	--	--	--	--	--	--	--	--	--	--	--	--	--	--	--	--
c72225.graph_c0	0	0	0	0	0	0	0	0	0	0.41	0	0	0.8	0.89	0	--	--	--	--	--	--	--	--	--	--	--	--	--	--	--	--	--	--	--	--	--	--	--	--	--	--	--	--	--	--	--	--	--	--
c10726.graph_c0	0	0	0	0	0	0	0	0	0	0	0	0	0	0	0	--	--	--	--	--	--	--	--	--	--	--	--	--	--	--	--	--	--	--	--	--	--	--	--	--	--	--	--	--	--	--	--	--	--
c56171.graph_c3	30.94	26.84	22.76	30.29	22.87	20.41	22.39	19.85	27.14	21.13	31.17	26.39	26.52	16.35	41.32	--	--	Cellular Component: plasma membrane (GO:0005886);; Cellular Component: integral component of membrane (GO:0016021);; Molecular Function: cellulose synthase (UDP-forming) activity (GO:0016760);; Biological Process: cellulose biosynthetic process (GO:0030244);; Molecular Function: metal ion binding (GO:0046872);; Biological Process: cell wall organization (GO:0071555);;	K10999|6.0e-297|sind:105159398|K10999 cellulose synthase A [EC:2.4.1.12] | (RefSeq) cellulose synthase A catalytic subunit 2 [UDP-forming]-like	--	--	Cellulose synthase;; Zinc-binding RING-finger	Cellulose synthase A catalytic subunit 2 [UDP-forming] OS=Arabidopsis thaliana OX=3702 GN=CESA2 PE=1 SV=1	Cellulose synthase OS=Salvia splendens OX=180675 GN=CESA PE=3 SV=1	G	Carbohydrate transport and metabolism	cellulose synthase A [Salvia splendens]	cellular component: cell (GO:0005623);; cellular component: membrane (GO:0016020);; cellular component: cell part (GO:0044464);; cellular component: membrane part (GO:0044425);; molecular function: catalytic activity (GO:0003824);; biological process: metabolic process (GO:0008152);; biological process: cellular process (GO:0009987);; biological process: single-organism process (GO:0044699);; mol…	--	--	--	--	--	--	--	--	--	--	--	--	--	--	--	--	--	--	--	--	--
c70096.graph_c0	0	0	0	0	0	0	0	0	0	0	0	0	0	0	1.97	--	--	Molecular Function: DNA binding (GO:0003677);; Molecular Function: helicase activity (GO:0004386);;	K01528|2.1e-07|lja:Lj0g3v0199559.2|K01528 dynamin 1/3 [EC:3.6.5.5] | (RefSeq) Lj0g3v0199559.2; -	[R]	General function prediction only	--	Uncharacterized mitochondrial protein AtMg00810 OS=Arabidopsis thaliana OX=3702 GN=AtMg00810 PE=4 SV=1	Chromodomain-helicase-DNA-binding protein 1-like (Fragment) OS=Trifolium pratense OX=57577 GN=L195_g055071 PE=4 SV=1	--	--	uncharacterized protein LOC112795375 [Arachis hypogaea]	molecular function: binding (GO:0005488);; molecular function: catalytic activity (GO:0003824)	Endocytosis (ko04144)	LOC112795375	--	--	--	--	--	--	--	--	--	--	--	--	--	--	--	--	--	--	--
c75307.graph_c0	0	0	0	0	0	0	0	0	0	0	0	0	0	0	0	--	--	--	--	--	--	--	--	--	--	--	--	--	--	--	--	--	--	--	--	--	--	--	--	--	--	--	--	--	--	--	--	--	--
c60956.graph_c2	0	0	0	0	0	0	0	0	0	0	0	0	0	0	0	--	--	--	--	--	--	--	--	--	--	--	--	--	--	--	--	--	--	--	--	--	--	--	--	--	--	--	--	--	--	--	--	--	--
c47373.graph_c0	0.67	3.92	0.86	2.37	2.09	1.17	3.01	3.98	1.87	5.17	3.69	0.95	4.31	3.24	2.81	--	--	--	--	--	--	--	--	Uncharacterized protein OS=Salvia splendens OX=180675 GN=Saspl_047392 PE=4 SV=1	--	--	hypothetical protein Saspl_047392 [Salvia splendens]	--	--	--	--	--	--	--	--	--	--	--	--	--	--	--	--	--	--	--	--	--	--
c34773.graph_c0	0	0	0	0.73	0	0	0	0	0	0	0.99	0.34	0.62	0	0	--	--	Cellular Component: integral component of membrane (GO:0016021);;	K17086|1.8e-63|nnu:104610757|K17086 transmembrane 9 superfamily member 2/4 | (RefSeq) transmembrane 9 superfamily member 8-like	[U]	Intracellular trafficking, secretion, and vesicular transport	Endomembrane protein 70	Transmembrane 9 superfamily member 10 OS=Arabidopsis thaliana OX=3702 GN=TMN10 PE=2 SV=1	Transmembrane 9 superfamily member OS=Nelumbo nucifera OX=4432 GN=LOC104610757 PE=3 SV=1	U	Intracellular trafficking, secretion, and vesicular transport	PREDICTED: transmembrane 9 superfamily member 8-like [Nelumbo nucifera]	cellular component: membrane (GO:0016020);; cellular component: membrane part (GO:0044425)	--	LOC104610757	--	--	--	--	--	--	--	--	--	--	--	--	--	--	--	--	--	--	--
c82351.graph_c0	0	0	0.16	0	0	0	0	0	0.44	0	0	0	0	0	0.18	--	--	Biological Process: mitochondrial RNA metabolic process (GO:0000959);; Molecular Function: molecular_function (GO:0003674);; Molecular Function: nucleic acid binding (GO:0003676);; Molecular Function: RNA binding (GO:0003723);; Molecular Function: catalytic activity (GO:0003824);; Molecular Function: nuclease activity (GO:0004518);; Molecular Function: endonuclease activity (GO:0004519);; Molecul…	--	--	--	--	--	--	S	Function unknown	--	biological process: metabolic process (GO:0008152);; biological process: cellular process (GO:0009987);; molecular function: binding (GO:0005488);; molecular function: catalytic activity (GO:0003824);; cellular component: cell (GO:0005623);; cellular component: cell part (GO:0044464);; cellular component: organelle (GO:0043226)	--	--	--	--	--	--	--	--	--	--	--	--	--	--	--	--	--	--	--	--	--
c1120.graph_c0	0	0	0.24	1.38	0	0	0.25	0	0	0	0.77	0	0	0	0	--	--	Molecular Function: damaged DNA binding (GO:0003684);; Cellular Component: nucleoplasm (GO:0005654);; Cellular Component: cytosol (GO:0005829);; Biological Process: nucleotide-excision repair (GO:0006289);; Molecular Function: polyubiquitin modification-dependent protein binding (GO:0031593);; Cellular Component: host cell nucleus (GO:0042025);; Molecular Function: ubiquitin binding (GO:0043130);…	K10839|1.4e-54|ini:109156798|K10839 UV excision repair protein RAD23 | (RefSeq) ubiquitin receptor RAD23c-like	[L]	Replication, recombination and repair	XPC-binding domain;; UBA/TS-N domain	Ubiquitin receptor RAD23d OS=Arabidopsis thaliana OX=3702 GN=RAD23D PE=1 SV=2	Ubiquitin receptor RAD23 OS=Camellia sinensis var. sinensis OX=542762 GN=TEA_006718 PE=3 SV=1	L	Replication, recombination and repair	PREDICTED: ubiquitin receptor RAD23c-like [Ipomoea nil]	molecular function: binding (GO:0005488);; cellular component: cell (GO:0005623);; cellular component: membrane-enclosed lumen (GO:0031974);; cellular component: organelle (GO:0043226);; cellular component: organelle part (GO:0044422);; cellular component: cell part (GO:0044464);; biological process: metabolic process (GO:0008152);; biological process: cellular process (GO:0009987);; biological p…	Nucleotide excision repair (ko03420);; Protein processing in endoplasmic reticulum (ko04141)	LOC109156798	--	--	--	--	--	--	--	--	--	--	--	--	--	--	--	--	--	--	--
c13991.graph_c0	0	0	0	0	0	0	0	0	0	0	0	0	0	0	0	--	--	--	--	--	--	--	--	--	--	--	--	--	--	--	--	--	--	--	--	--	--	--	--	--	--	--	--	--	--	--	--	--	--
c84037.graph_c0	0	0	0	0	0	0	0	3.26	0	0	0	0	0	0	0	--	--	--	--	--	--	--	--	--	--	--	--	--	--	--	--	--	--	--	--	--	--	--	--	--	--	--	--	--	--	--	--	--	--
c21413.graph_c0	0.93	0.18	0.28	0.49	0.37	0.18	0.78	0.31	0.87	0	0.19	0.2	0.24	0.66	0.21	--	--	--	--	--	--	--	--	--	--	--	--	--	--	--	--	--	--	--	--	--	--	--	--	--	--	--	--	--	--	--	--	--	--
c45840.graph_c0	1.59	1.25	1.63	1.48	2.61	0.48	2.5	1.74	2	2.25	2.63	1.24	3.48	9.17	5.49	--	--	Molecular Function: DNA-binding transcription factor activity (GO:0003700);; Cellular Component: nucleus (GO:0005634);; Molecular Function: sequence-specific DNA binding (GO:0043565);;	K13424|6.3e-11|bna:106405881|K13424 WRKY transcription factor 33 | (RefSeq) probable WRKY transcription factor 33	--	--	WRKY DNA -binding domain	Probable WRKY transcription factor 75 OS=Arabidopsis thaliana OX=3702 GN=WRKY75 PE=1 SV=1	WRKY domain-containing protein OS=Salvia splendens OX=180675 GN=Saspl_013568 PE=4 SV=1	K	Transcription	hypothetical protein Saspl_013568 [Salvia splendens]	molecular function: nucleic acid binding transcription factor activity (GO:0001071);; biological process: biological regulation (GO:0065007);; cellular component: cell (GO:0005623);; cellular component: organelle (GO:0043226);; cellular component: cell part (GO:0044464);; molecular function: binding (GO:0005488)	MAPK signaling pathway - plant (ko04016);; Plant-pathogen interaction (ko04626)	--	2	p3	(TTA)5	15	1581	1595	TTTGTTTAGTGCGTGGGAGA	59.317	20	GCAACCTTGTTGTGTGCATC	60.168	20	144	1544	1687	TTTGTTTAGTGCGTGGGAGA	59.317	20	GTCACCACAACCCCTTCATC
c75962.graph_c0	0	0	0	0.28	0	0	0	0.22	0	0	0.26	0	0	0	0	--	--	--	--	[J]	Translation, ribosomal structure and biogenesis	--	--	--	--	--	--	--	--	--	--	--	--	--	--	--	--	--	--	--	--	--	--	--	--	--	--	--	--
c35281.graph_c0	0	0	0	0.87	0	0.39	0	0	0	0	0	0	0	0	0	--	--	--	--	--	--	--	--	--	--	--	--	--	--	--	--	--	--	--	--	--	--	--	--	--	--	--	--	--	--	--	--	--	--
c62171.graph_c0	44.25	41.12	43.19	38.97	33.79	37.03	33.79	26.94	25.53	31.13	29.2	34.87	27.79	34.85	36.86	--	--	--	--	--	--	--	--	--	--	--	--	--	--	--	--	--	--	--	--	--	--	--	--	--	--	--	--	--	--	--	--	--	--
c84436.graph_c0	0	0	0	0	0	0	0	0	0	0	0	0	0	0	0	--	--	--	--	--	--	--	--	--	--	--	--	--	--	--	--	--	--	--	--	--	--	--	--	--	--	--	--	--	--	--	--	--	--
c74119.graph_c0	0	0	0	0	0	0	0	0	0	0	0	0	0	0	0	--	--	--	--	--	--	--	--	--	--	--	--	--	--	--	--	--	--	--	--	--	--	--	--	--	--	--	--	--	--	--	--	--	--
c32480.graph_c1	0	0	0.44	0	0	0	0	0	0	0	0	0	0	0	0	--	--	--	--	--	--	--	--	--	--	--	--	--	--	--	--	--	--	--	--	--	--	--	--	--	--	--	--	--	--	--	--	--	--
c34208.graph_c0	2.31	0.81	0	0	1.19	0.39	0.39	0	0.35	0	0	1.25	0	0	1.43	--	--	--	--	--	--	--	--	--	--	--	--	--	--	--	--	--	--	--	--	--	--	--	--	--	--	--	--	--	--	--	--	--	--
c1690.graph_c0	0	0	0	0	0	0	0	0	0	0	0	0	0	0	0	--	--	--	--	--	--	--	--	--	--	--	--	--	--	--	--	--	--	--	--	--	--	--	--	--	--	--	--	--	--	--	--	--	--
c23915.graph_c0	0	0	0	0	0.83	0	0	0	0	0	0	0	5.52	0	0	--	--	--	--	--	--	--	--	--	--	--	--	--	--	--	--	--	--	--	--	--	--	--	--	--	--	--	--	--	--	--	--	--	--
c47648.graph_c0	3.03	1.85	1.17	0.92	0.85	1.34	1.93	2.33	0.16	1.87	0.88	0.91	1.85	5.48	0.39	--	--	Biological Process: response to auxin (GO:0009733);;	K14488|9.3e-48|sind:105164282|K14488 SAUR family protein | (RefSeq) auxin-responsive protein SAUR36-like	--	--	Auxin responsive protein	Auxin-responsive protein SAUR36 OS=Arabidopsis thaliana OX=3702 GN=SAUR36 PE=2 SV=1	Uncharacterized protein OS=Handroanthus impetiginosus OX=429701 GN=CDL12_26378 PE=3 SV=1	S	Function unknown	hypothetical protein CDL12_26378 [Handroanthus impetiginosus]	biological process: response to stimulus (GO:0050896)	Plant hormone signal transduction (ko04075)	--	--	--	--	--	--	--	--	--	--	--	--	--	--	--	--	--	--	--	--
c40260.graph_c0	973.59	1426.56	1372.34	1059.44	1992.64	1472.45	1491.04	1318.07	1308.03	863.67	1149.83	1769.01	793.24	986.63	565.59	--	--	Biological Process: galactose metabolic process (GO:0006012);; Molecular Function: inositol 3-alpha-galactosyltransferase activity (GO:0047216);;	K18819|2.4e-23|oeu:111403393|K18819 inositol 3-alpha-galactosyltransferase [EC:2.4.1.123] | (RefSeq) galactinol synthase 1-like	[G]	Carbohydrate transport and metabolism	--	Galactinol synthase 1 OS=Ajuga reptans OX=38596 GN=GOLS1 PE=1 SV=1	Hexosyltransferase OS=Salvia miltiorrhiza OX=226208 GN=Gols1 PE=3 SV=1	H	Coenzyme transport and metabolism	galactinol synthase [Salvia miltiorrhiza]	biological process: metabolic process (GO:0008152);; biological process: single-organism process (GO:0044699);; molecular function: catalytic activity (GO:0003824)	Galactose metabolism (ko00052)	--	--	--	--	--	--	--	--	--	--	--	--	--	--	--	--	--	--	--	--
c38645.graph_c0	0.31	4.51	0.27	0.31	0	0	0.84	0	0.25	0	0	0	0	0.9	0.32	--	--	--	--	--	--	--	--	--	--	--	--	--	--	--	--	--	--	--	--	--	--	--	--	--	--	--	--	--	--	--	--	--	--
c40643.graph_c0	3.2	3.35	2.9	3.81	2.8	7.26	6.58	6.28	5.72	5.3	2.28	3.79	4.48	7.74	6.01	--	--	Cellular Component: nucleus (GO:0005634);; Molecular Function: sequence-specific DNA binding (GO:0043565);; Biological Process: positive regulation of transcription, DNA-templated (GO:0045893);;	K09338|8.5e-10|nta:107779587|K09338 homeobox-leucine zipper protein | (RefSeq) homeobox-leucine zipper protein ATHB-6-like	--	--	--	--	homeobox-leucine zipper protein ATHB-6-like OS=Nicotiana tabacum OX=4097 GN=LOC107779587 PE=4 SV=1	K	Transcription	homeobox-leucine zipper protein ATHB-6-like isoform X2 [Nicotiana tomentosiformis]	cellular component: cell (GO:0005623);; cellular component: organelle (GO:0043226);; cellular component: cell part (GO:0044464);; molecular function: binding (GO:0005488);; biological process: biological regulation (GO:0065007)	--	LOC104093965	--	--	--	--	--	--	--	--	--	--	--	--	--	--	--	--	--	--	--
c24292.graph_c0	0	0	0	0	0	0	0	0	0	0	0	0	0	0	0	--	--	--	--	--	--	--	--	--	--	--	--	--	--	--	--	--	--	--	--	--	--	--	--	--	--	--	--	--	--	--	--	--	--
c3475.graph_c0	0	0	0	0	0	0	0	0	0	0	0	0	0	0	0	--	--	--	--	--	--	--	--	Agglutinin domain-containing protein OS=Salvia splendens OX=180675 GN=Saspl_008454 PE=4 SV=1	S	Function unknown	hypothetical protein Saspl_008454 [Salvia splendens]	--	--	--	--	--	--	--	--	--	--	--	--	--	--	--	--	--	--	--	--	--	--
c33613.graph_c0	0	0	0	0	0	0	0	0	0	0	0	0	0	0	0	--	--	--	--	--	--	--	--	--	--	--	--	--	--	--	--	--	--	--	--	--	--	--	--	--	--	--	--	--	--	--	--	--	--
c62981.graph_c0	24.76	27.2	27.01	15.79	10.83	8.14	8.14	11.05	7.38	22.38	51.39	33.16	53.08	25.75	45.78	--	--	Molecular Function: DNA binding (GO:0003677);; Cellular Component: nucleus (GO:0005634);;	--	--	--	--	B3 domain-containing protein Os07g0563300 OS=Oryza sativa subsp. japonica OX=39947 GN=Os07g0563300 PE=3 SV=2	TF-B3 domain-containing protein OS=Handroanthus impetiginosus OX=429701 GN=CDL12_09422 PE=4 SV=1	K	Transcription	hypothetical protein CDL12_09422 [Handroanthus impetiginosus]	molecular function: binding (GO:0005488);; cellular component: cell (GO:0005623);; cellular component: organelle (GO:0043226);; cellular component: cell part (GO:0044464)	--	--	1	p1	(T)12	12	3187	3198	GGCCGAAATTTAAGCAATGA	60.04	20	TGAATTTTTAAAGACGAAAAGGTG	58.816	24	257	3024	3280	TCCGTTTCTTAGATGGACGG	60.066	20	TGAATTTTTAAAGACGAAAAGGTG
c39347.graph_c0	1.53	3.65	2.55	3.74	1.71	5.42	0.89	2.2	3.6	3.03	0.29	2.43	5.13	2	2.39	[R]	General function prediction only	Biological Process: oxidation-reduction process (GO:0055114);;	K00001|5.3e-91|sind:105164416|K00001 alcohol dehydrogenase [EC:1.1.1.1] | (RefSeq) alcohol dehydrogenase-like 3	[Q]	Secondary metabolites biosynthesis, transport and catabolism	Zinc-binding dehydrogenase	Alcohol dehydrogenase-like 3 OS=Arabidopsis thaliana OX=3702 GN=At1g32780 PE=2 SV=1	Alcohol dehydrogenase-like OS=Actinidia chinensis var. chinensis OX=1590841 GN=CEY00_Acc28743 PE=4 SV=1	Q	Secondary metabolites biosynthesis, transport and catabolism	Alcohol dehydrogenase-like [Actinidia chinensis var. chinensis]	biological process: metabolic process (GO:0008152);; biological process: single-organism process (GO:0044699)	Glycolysis / Gluconeogenesis (ko00010);; Fatty acid degradation (ko00071);; Tyrosine metabolism (ko00350)	--	--	--	--	--	--	--	--	--	--	--	--	--	--	--	--	--	--	--	--
c34789.graph_c1	0	0	0	0	0	0	0	0	0	0	0	0	0	0	0	--	--	--	--	--	--	--	--	--	--	--	--	--	--	--	--	--	--	--	--	--	--	--	--	--	--	--	--	--	--	--	--	--	--
c48715.graph_c0	0.17	0.26	0.12	0.24	0.32	0.6	0.18	0.33	0.38	0.14	0.5	0.39	0.67	0.27	0.08	--	--	--	--	--	--	--	--	--	--	--	hypothetical protein E2542_SST04062 [Spatholobus suberectus]	--	--	--	2	p2	(CA)6	12	758	769	CAGATTCGTTAACCCCGAAA	59.931	20	GGAGAAACCCCCAAAATCAT	59.996	20	194	656	849	ACACAGATTCGTTAACCCCG	59.853	20	GGAGAAACCCCCAAAATCAT
c54385.graph_c0	2.78	0.53	0.94	1.02	2.16	1.07	0.85	1.38	1.38	1.48	1.54	1.02	1.8	0.42	1.52	--	--	Molecular Function: beta-galactosidase activity (GO:0004565);; Biological Process: carbohydrate metabolic process (GO:0005975);;	K12309|3.8e-45|csat:104781134|K12309 beta-galactosidase [EC:3.2.1.23] | (RefSeq) beta-galactosidase 2-like	[G]	Carbohydrate transport and metabolism	--	Beta-galactosidase 2 OS=Arabidopsis thaliana OX=3702 GN=BGAL2 PE=2 SV=2	Beta-galactosidase OS=Handroanthus impetiginosus OX=429701 GN=CDL12_10066 PE=3 SV=1	G	Carbohydrate transport and metabolism	Beta-galactosidase [Handroanthus impetiginosus]	molecular function: catalytic activity (GO:0003824);; biological process: metabolic process (GO:0008152)	Galactose metabolism (ko00052);; Other glycan degradation (ko00511);; Glycosaminoglycan degradation (ko00531);; Sphingolipid metabolism (ko00600);; Glycosphingolipid biosynthesis - ganglio series (ko00604)	--	--	--	--	--	--	--	--	--	--	--	--	--	--	--	--	--	--	--	--
c54770.graph_c0	1.31	0.48	0.75	1.65	1.24	0.61	1	1.62	1.16	0.67	0.97	0.65	0.74	0.83	4.62	--	--	Biological Process: reproduction (GO:0000003);; Biological Process: nuclear division (GO:0000280);; Cellular Component: chromosome, centromeric region (GO:0000775);; Biological Process: sister chromatid segregation (GO:0000819);; Cellular Component: cellular_component (GO:0005575);; Cellular Component: intracellular (GO:0005622);; Cellular Component: obsolete cell (GO:0005623);; Cellular Componen…	--	--	--	Shugoshin C terminus	SHUGOSHIN 2 OS=Arabidopsis thaliana OX=3702 GN=SGO2 PE=2 SV=1	Shugoshin C terminus OS=Striga asiatica OX=4170 GN=STAS_11432 PE=3 SV=1	S	Function unknown	shugoshin C terminus [Striga asiatica]	biological process: reproduction (GO:0000003);; biological process: cellular process (GO:0009987);; biological process: cellular component organization or biogenesis (GO:0071840);; cellular component: cell (GO:0005623);; cellular component: organelle (GO:0043226);; cellular component: organelle part (GO:0044422);; cellular component: cell part (GO:0044464);; biological process: single-organism pr…	--	--	--	--	--	--	--	--	--	--	--	--	--	--	--	--	--	--	--	--	--
c44976.graph_c0	0.7	0.43	0	0.24	0.22	0.43	0.89	0.56	0.39	1.09	0.45	0	0.8	0.92	1	--	--	--	--	--	--	--	--	--	--	--	--	--	--	--	--	--	--	--	--	--	--	--	--	--	--	--	--	--	--	--	--	--	--
c3280.graph_c0	0	0	0	0	0	0	0	0	0	0	0	0	0	0	0	--	--	--	--	--	--	--	--	--	--	--	--	--	--	--	--	--	--	--	--	--	--	--	--	--	--	--	--	--	--	--	--	--	--
c58243.graph_c0	0.22	0.56	0.23	0.62	0.78	0.53	0.1	0.24	0.33	0.1	0.2	0.29	1.02	0.13	0.7	--	--	--	--	--	--	--	--	--	--	--	--	--	--	--	3	p1	(T)10	10	1356	1365	TTTTGTGCGCTTATTTGCTG	60.017	20	ACAGGGCAGAAACATTACGG	59.993	20	183	1213	1395	GCAGTCATTTTGTGCGCTTA	60.021	20	GGGCAGAAACATTACGGAAA
c38999.graph_c0	0	0	0	0	0.29	0	0	0	0.41	0	0.15	0	0.27	0.46	0.17	--	--	--	--	--	--	--	--	Myb_DNA-bind_3 domain-containing protein OS=Salvia splendens OX=180675 GN=Saspl_006701 PE=4 SV=1	--	--	hypothetical protein Saspl_006701 [Salvia splendens]	--	--	--	--	--	--	--	--	--	--	--	--	--	--	--	--	--	--	--	--	--	--
c49935.graph_c0	9.6	6.71	8.47	4.97	4.22	5.44	5.59	5.71	5.89	3.89	7.95	3.72	5.44	5.31	13.88	[J]	Translation, ribosomal structure and biogenesis	Molecular Function: structural constituent of ribosome (GO:0003735);; Cellular Component: ribosome (GO:0005840);; Biological Process: translation (GO:0006412);; Molecular Function: rRNA binding (GO:0019843);;	K02933|2.8e-51|sind:105178360|K02933 large subunit ribosomal protein L6 | (RefSeq) uncharacterized protein LOC105178360	[J]	Translation, ribosomal structure and biogenesis	Ribosomal protein L6	60S ribosomal protein L6, mitochondrial OS=Marchantia polymorpha OX=3197 GN=RPL6 PE=3 SV=2	Ribosomal_L6 domain-containing protein OS=Handroanthus impetiginosus OX=429701 GN=CDL12_10875 PE=3 SV=1	J	Translation, ribosomal structure and biogenesis	hypothetical protein CDL12_10875 [Handroanthus impetiginosus]	molecular function: structural molecule activity (GO:0005198);; cellular component: cell (GO:0005623);; cellular component: macromolecular complex (GO:0032991);; cellular component: organelle (GO:0043226);; cellular component: cell part (GO:0044464);; biological process: metabolic process (GO:0008152);; biological process: cellular process (GO:0009987);; molecular function: binding (GO:0005488)	Ribosome (ko03010)	--	--	--	--	--	--	--	--	--	--	--	--	--	--	--	--	--	--	--	--
c48036.graph_c0	3.75	1.72	0	1.47	1.14	2.99	4.69	1.15	2.55	1.11	4.84	1.53	2.52	2.11	2.53	--	--	Cellular Component: endosome (GO:0005768);; Cellular Component: trans-Golgi network (GO:0005802);; Biological Process: xyloglucan biosynthetic process (GO:0009969);; Cellular Component: integral component of membrane (GO:0016021);; Molecular Function: transferase activity, transferring hexosyl groups (GO:0016758);; Molecular Function: xyloglucan 6-xylosyltransferase activity (GO:0033843);; Molecu…	K08238|1.2e-19|zju:107433176|K08238 xyloglucan 6-xylosyltransferase [EC:2.4.2.39] | (RefSeq) LOW QUALITY PROTEIN: xyloglucan 6-xylosyltransferase 2-like	[GM]	--	--	Xyloglucan 6-xylosyltransferase 2 OS=Arabidopsis thaliana OX=3702 GN=XXT2 PE=1 SV=1	Uncharacterized protein OS=Erythranthe guttata OX=4155 GN=MIMGU_mgv1a027073mg PE=3 SV=1	--	--	LOW QUALITY PROTEIN: xyloglucan 6-xylosyltransferase 2-like, partial [Ziziphus jujuba]	cellular component: cell (GO:0005623);; cellular component: organelle (GO:0043226);; cellular component: cell part (GO:0044464);; cellular component: organelle part (GO:0044422);; biological process: metabolic process (GO:0008152);; biological process: cellular process (GO:0009987);; biological process: single-organism process (GO:0044699);; cellular component: membrane (GO:0016020);; cellular co…	--	LOC107433176	--	--	--	--	--	--	--	--	--	--	--	--	--	--	--	--	--	--	--
c50893.graph_c1	105.8	113.86	115.33	57.16	58.57	62.12	54.66	70.57	52.7	94.98	112.22	86.58	181.14	146.81	107.55	[I]	Lipid transport and metabolism	Molecular Function: monodehydroascorbate reductase (NADH) activity (GO:0016656);; Molecular Function: flavin adenine dinucleotide binding (GO:0050660);;	K08232|5.4e-52|sind:105161774|K08232 monodehydroascorbate reductase (NADH) [EC:1.6.5.4] | (RefSeq) monodehydroascorbate reductase	[R]	General function prediction only	--	Monodehydroascorbate reductase OS=Solanum lycopersicum OX=4081 GN=AFRR PE=1 SV=1	Putative monodehydroascorbate reductase OS=Davidia involucrata OX=16924 GN=Din_014626 PE=4 SV=1	C	Energy production and conversion	monodehydroascorbate reductase [Sesamum indicum]	molecular function: catalytic activity (GO:0003824);; biological process: metabolic process (GO:0008152);; biological process: single-organism process (GO:0044699);; molecular function: binding (GO:0005488)	Ascorbate and aldarate metabolism (ko00053)	LOC105161774	--	--	--	--	--	--	--	--	--	--	--	--	--	--	--	--	--	--	--
c18555.graph_c0	0	0	0	0	0	0	0	0	0	0	0	0	0.7	0	0	--	--	--	--	--	--	--	--	--	--	--	--	--	--	--	--	--	--	--	--	--	--	--	--	--	--	--	--	--	--	--	--	--	--
c85012.graph_c0	0	0	0	0	3.3	0	0	0	0	0	0	0	0	0	0	--	--	--	--	--	--	--	--	--	--	--	--	--	--	--	--	--	--	--	--	--	--	--	--	--	--	--	--	--	--	--	--	--	--
c54662.graph_c0	294.04	360.33	329.16	238.26	298.73	232.35	330.51	324.98	319.3	337.85	212.07	267.34	364.28	386.73	333.25	[S]	Function unknown	Cellular Component: anaphase-promoting complex (GO:0005680);; Biological Process: regulation of mitotic metaphase/anaphase transition (GO:0030071);;	K03355|1.9e-269|sind:105168732|K03355 anaphase-promoting complex subunit 8 | (RefSeq) anaphase-promoting complex subunit 8 isoform X1	[DO]	--	Anaphase promoting complex subunit 8 / Cdc23;; Tetratricopeptide repeat;; Tetratricopeptide repeat;; Tetratricopeptide repeat;; Tetratricopeptide repeat;; TPR repeat;; Tetratricopeptide repeat;; Tetratricopeptide repeat;; Tetratricopeptide repeat;; Tetratricopeptide repeat;; Tetratricopeptide repeat;; Anaphase-promoting complex, cyclosome, subunit 3;; ChAPs (Chs5p-Arf1p-binding proteins);; YGGT f…	Anaphase-promoting complex subunit 8 OS=Arabidopsis thaliana OX=3702 GN=APC8 PE=1 SV=1	Anaphase-promoting complex subunit 8 OS=Salvia splendens OX=180675 GN=APC8 PE=4 SV=1	--	--	anaphase-promoting complex subunit 8 [Salvia splendens]	cellular component: cell (GO:0005623);; cellular component: macromolecular complex (GO:0032991);; cellular component: organelle (GO:0043226);; cellular component: organelle part (GO:0044422);; cellular component: cell part (GO:0044464);; biological process: biological regulation (GO:0065007)	Ubiquitin mediated proteolysis (ko04120)	--	--	--	--	--	--	--	--	--	--	--	--	--	--	--	--	--	--	--	--
c80142.graph_c0	0	0	0	0.72	0	0	0	0	0	0	0	0	0	0	0	--	--	Cellular Component: integral component of membrane (GO:0016021);; Biological Process: xylan biosynthetic process (GO:0045492);;	K18801|2.1e-19|smo:SELMODRAFT_57632|K18801 glucuronoxylan 4-O-methyltransferase [EC:2.1.1.112] | (RefSeq) hypothetical protein	--	--	Polysaccharide biosynthesis	Protein IRX15-LIKE OS=Arabidopsis thaliana OX=3702 GN=IRX15-L PE=2 SV=1	protein IRX15-LIKE-like OS=Nelumbo nucifera OX=4432 GN=LOC104601714 PE=4 SV=1	S	Function unknown	PREDICTED: protein IRX15-LIKE-like [Nelumbo nucifera]	cellular component: membrane (GO:0016020);; cellular component: membrane part (GO:0044425);; biological process: metabolic process (GO:0008152);; biological process: cellular process (GO:0009987);; biological process: single-organism process (GO:0044699);; biological process: cellular component organization or biogenesis (GO:0071840)	--	LOC104601714	--	--	--	--	--	--	--	--	--	--	--	--	--	--	--	--	--	--	--
c68296.graph_c0	0	0	0.51	0.59	0	0	0	0	0.48	0	0	0	0	0	0	--	--	--	--	--	--	--	--	--	--	--	--	--	--	--	--	--	--	--	--	--	--	--	--	--	--	--	--	--	--	--	--	--	--
c57369.graph_c0	37.59	40.81	36.39	33.84	33.13	32.76	37.61	47.78	43.62	39.44	40.95	26.88	42.77	48.17	48.78	[T]	Signal transduction mechanisms	Molecular Function: protein kinase activity (GO:0004672);; Molecular Function: ATP binding (GO:0005524);;	K08867|3.3e-197|sind:105179107|K08867 WNK lysine deficient protein kinase [EC:2.7.11.1] | (RefSeq) serine/threonine-protein kinase WNK8 isoform X1	[R]	General function prediction only	Protein kinase domain;; Protein tyrosine and serine/threonine kinase;; Oxidative-stress-responsive kinase 1 C-terminal domain	Serine/threonine-protein kinase WNK8 OS=Arabidopsis thaliana OX=3702 GN=WNK8 PE=1 SV=1	Kinase OS=Striga asiatica OX=4170 GN=STAS_01357 PE=4 SV=1	T	Signal transduction mechanisms	serine/threonine-protein kinase WNK8 isoform X1 [Sesamum indicum]	molecular function: catalytic activity (GO:0003824);; biological process: metabolic process (GO:0008152);; biological process: cellular process (GO:0009987);; molecular function: binding (GO:0005488)	--	LOC105179107	--	--	--	--	--	--	--	--	--	--	--	--	--	--	--	--	--	--	--
c38952.graph_c1	0.79	0	0	0	0	0	0	0	0.31	0	0	0	0	0	0	--	--	--	--	--	--	--	--	--	--	--	--	--	--	--	--	--	--	--	--	--	--	--	--	--	--	--	--	--	--	--	--	--	--
c583.graph_c1	0	0	0	0	0	0	0	0	0	0	0	0	0	0	0	--	--	--	--	--	--	--	--	--	--	--	--	--	--	--	--	--	--	--	--	--	--	--	--	--	--	--	--	--	--	--	--	--	--
c41547.graph_c0	0.09	0.17	0.09	1.53	0.3	0.25	0.54	0	0	0.17	0.09	0.55	0.15	0.09	0.5	--	--	Cellular Component: cell wall (GO:0005618);; Molecular Function: manganese ion binding (GO:0030145);; Molecular Function: nutrient reservoir activity (GO:0045735);; Cellular Component: apoplast (GO:0048046);;	K00856|1.1e-21|lsv:111921461|K00856 adenosine kinase [EC:2.7.1.20] | (RefSeq) putative germin-like protein 9-2	--	--	Cupin;; Cupin domain	Germin-like protein 9-3 OS=Oryza sativa subsp. japonica OX=39947 GN=Os09g0568700 PE=2 SV=1	Germin-like protein OS=Cinnamomum micranthum f. kanehirae OX=337451 GN=CKAN_00235800 PE=3 SV=1	S	Function unknown	putative germin-like protein 9-2 [Sesamum indicum]	cellular component: cell (GO:0005623);; cellular component: cell part (GO:0044464);; molecular function: binding (GO:0005488);; molecular function: nutrient reservoir activity (GO:0045735);; cellular component: extracellular region (GO:0005576)	Purine metabolism (ko00230)	LOC105160996	--	--	--	--	--	--	--	--	--	--	--	--	--	--	--	--	--	--	--
c47402.graph_c0	4.87	0.52	0	0	0	0.49	0.49	0	0	0	0	2.1	1.03	0	1.23	--	--	--	--	--	--	--	--	--	--	--	--	--	--	--	--	--	--	--	--	--	--	--	--	--	--	--	--	--	--	--	--	--	--
c31556.graph_c1	0	0	0	0	0	0	0	0	0	0	0	0	0	1.32	0	--	--	Molecular Function: aspartic-type endopeptidase activity (GO:0004190);; Cellular Component: integral component of membrane (GO:0016021);;	--	--	--	--	--	Aspartyl protease OS=Handroanthus impetiginosus OX=429701 GN=CDL12_13458 PE=3 SV=1	O	Posttranslational modification, protein turnover, chaperones	Aspartyl protease [Handroanthus impetiginosus]	molecular function: catalytic activity (GO:0003824);; biological process: metabolic process (GO:0008152);; cellular component: membrane (GO:0016020);; cellular component: membrane part (GO:0044425)	--	--	--	--	--	--	--	--	--	--	--	--	--	--	--	--	--	--	--	--	--
c57782.graph_c0	36.68	34.45	32.87	27.72	28.7	16.47	27.33	29.54	24.92	32.3	23.8	25.14	29.84	46.15	47.34	[O]	Posttranslational modification, protein turnover, chaperones	Molecular Function: protein disulfide oxidoreductase activity (GO:0015035);; Molecular Function: transferase activity (GO:0016740);;	--	--	--	DSBA-like thioredoxin domain	--	Glutathione S-transferase OS=Salvia splendens OX=180675 GN=GST PE=4 SV=1	Q	Secondary metabolites biosynthesis, transport and catabolism	glutathione S-transferase [Salvia splendens]	molecular function: catalytic activity (GO:0003824);; biological process: metabolic process (GO:0008152);; biological process: single-organism process (GO:0044699)	--	--	--	--	--	--	--	--	--	--	--	--	--	--	--	--	--	--	--	--	--
c22337.graph_c0	0.21	0	0	0	0	0.59	0	0	0	0	0.41	0	0	0	0.68	--	--	--	--	--	--	--	--	--	--	--	--	--	--	--	--	--	--	--	--	--	--	--	--	--	--	--	--	--	--	--	--	--	--
c39574.graph_c0	0	0	0	0.12	0.23	0	0	0	0.43	0	0	0	0.31	0.36	0	--	--	Molecular Function: nucleic acid binding (GO:0003676);; Molecular Function: RNA-DNA hybrid ribonuclease activity (GO:0004523);;	K11838|1.4e-11|oeu:111383921|K11838 ubiquitin carboxyl-terminal hydrolase 7 [EC:3.4.19.12] | (RefSeq) ubiquitin carboxyl-terminal hydrolase 12-like	[R]	General function prediction only	zinc-binding in reverse transcriptase	Putative ribonuclease H protein At1g65750 OS=Arabidopsis thaliana OX=3702 GN=At1g65750 PE=3 SV=1	Reverse transcriptase domain-containing protein OS=Beta vulgaris subsp. vulgaris OX=3555 PE=4 SV=1	E	Amino acid transport and metabolism	hypothetical protein [Beta vulgaris subsp. vulgaris]	molecular function: binding (GO:0005488);; molecular function: catalytic activity (GO:0003824);; biological process: metabolic process (GO:0008152);; biological process: cellular process (GO:0009987)	--	--	--	--	--	--	--	--	--	--	--	--	--	--	--	--	--	--	--	--	--
c43519.graph_c0	0.17	0.33	0	0.18	0	0	0.68	0	0	0	0	0	0	0	0.19	--	--	Cellular Component: integral component of membrane (GO:0016021);;	--	--	--	--	--	Uncharacterized protein OS=Erythranthe guttata OX=4155 GN=MIMGU_mgv1a001032mg PE=4 SV=1	--	--	uncharacterized protein LOC117916757 [Vitis riparia]	cellular component: membrane (GO:0016020);; cellular component: membrane part (GO:0044425)	--	LOC117916757	--	--	--	--	--	--	--	--	--	--	--	--	--	--	--	--	--	--	--
c52153.graph_c0	2.71	1.37	3.39	2.92	1.92	1.57	4.08	3.09	3.33	3.23	5.43	4.22	4.32	2.63	7.3	--	--	Cellular Component: integral component of membrane (GO:0016021);;	--	[S]	Function unknown	Erg28 like protein	Ergosterol biosynthetic protein 28 OS=Arabidopsis thaliana OX=3702 GN=At1g10030 PE=2 SV=2	Uncharacterized protein OS=Salvia splendens OX=180675 GN=Saspl_036370 PE=3 SV=1	S	Function unknown	ergosterol biosynthetic protein 28-like [Olea europaea var. sylvestris]	cellular component: membrane (GO:0016020);; cellular component: membrane part (GO:0044425)	--	LOC111386503	1	p1	(T)10	10	76	85	GGCTAGAAATATCTGTATTTGTCAAGA	58.497	27	AGTGTGCCTAGTGTGAGCCA	59.493	20	280	11	290	GGCTAGAAATATCTGTATTTGTCAAGA	58.497	27	CCTGGCTTTTGTAGCTCCCT
c26628.graph_c0	0	0	0	0	0	0	0	0	0	0	0	0	0	0	0	--	--	--	--	--	--	--	--	--	--	--	--	--	--	--	--	--	--	--	--	--	--	--	--	--	--	--	--	--	--	--	--	--	--
c12455.graph_c0	0	0	0	0	0	0	0	0	1.72	0	0	0	0	0	0	--	--	--	--	--	--	--	--	Uncharacterized protein OS=Ricinus communis OX=3988 GN=RCOM_1975680 PE=4 SV=1	--	--	conserved hypothetical protein [Ricinus communis]	--	--	--	--	--	--	--	--	--	--	--	--	--	--	--	--	--	--	--	--	--	--
c59246.graph_c0	4.62	3.83	3.14	3.92	3.04	2.39	2.38	3.21	3.62	2.67	4.47	2.53	3.54	6.61	6.08	[R]	General function prediction only	Molecular Function: methyltransferase activity (GO:0008168);;	K21594|7.7e-12|csl:COCSUDRAFT_47382|K21594 translation factor GUF1, mitochondrial [EC:3.6.5.-] | (RefSeq) GTP-binding protein lepa	[H]	Coenzyme transport and metabolism	CobW/HypB/UreG, nucleotide-binding domain;; CobW/HypB/UreG, nucleotide-binding domain;; Cobalamin synthesis protein cobW C-terminal domain	--	CobW C-terminal domain-containing protein OS=Salvia splendens OX=180675 GN=Saspl_021737 PE=3 SV=1	H	Coenzyme transport and metabolism	hypothetical protein Saspl_046036 [Salvia splendens]	molecular function: catalytic activity (GO:0003824);; biological process: metabolic process (GO:0008152)	--	--	--	--	--	--	--	--	--	--	--	--	--	--	--	--	--	--	--	--	--
c42252.graph_c0	2.34	4.57	2.54	3.13	2.4	1.71	4.46	2.27	2.97	1.54	1.57	1.16	1.82	0.46	2.51	--	--	Molecular Function: ARF guanyl-nucleotide exchange factor activity (GO:0005086);; Biological Process: regulation of ARF protein signal transduction (GO:0032012);;	K18442|9.9e-59|sind:105172988|K18442 brefeldin A-inhibited guanine nucleotide-exchange protein | (RefSeq) brefeldin A-inhibited guanine nucleotide-exchange protein 1-like	[U]	Intracellular trafficking, secretion, and vesicular transport	Guanine nucleotide exchange factor in Golgi transport N-terminal	Brefeldin A-inhibited guanine nucleotide-exchange protein 1 OS=Arabidopsis thaliana OX=3702 GN=BIG1 PE=2 SV=1	Guanine nucleotide exchange family protein OS=Striga asiatica OX=4170 GN=STAS_32860 PE=4 SV=1	U	Intracellular trafficking, secretion, and vesicular transport	guanine nucleotide exchange family protein [Striga asiatica]	molecular function: molecular function regulator (GO:0098772);; biological process: biological regulation (GO:0065007)	Endocytosis (ko04144)	--	--	--	--	--	--	--	--	--	--	--	--	--	--	--	--	--	--	--	--
c23957.graph_c1	0	0.89	0	0	0	0	0.86	0	0	0	0	1.37	0	0	0	--	--	--	--	--	--	--	--	--	--	--	--	--	--	--	--	--	--	--	--	--	--	--	--	--	--	--	--	--	--	--	--	--	--
c1606.graph_c0	0	0	0	0	0	1.27	0	0	0	0	0	0	0	0	0	--	--	--	--	--	--	--	--	--	--	--	--	--	--	--	--	--	--	--	--	--	--	--	--	--	--	--	--	--	--	--	--	--	--
c28962.graph_c0	0	0	0	0	0	0	0	0	0	0	0	0	0	0	0	--	--	--	--	--	--	--	--	--	--	--	--	--	--	--	--	--	--	--	--	--	--	--	--	--	--	--	--	--	--	--	--	--	--
c27272.graph_c0	0	0.27	1.05	0	0.27	0	0	0	0	0	0	0	0	0	0.75	--	--	--	--	--	--	--	--	--	--	--	--	--	--	--	--	--	--	--	--	--	--	--	--	--	--	--	--	--	--	--	--	--	--
c67491.graph_c0	0	0	0	0	0	0	0	0	0	0	0	0	0	0	0	--	--	--	--	--	--	--	--	--	--	--	--	--	--	--	--	--	--	--	--	--	--	--	--	--	--	--	--	--	--	--	--	--	--
c37144.graph_c0	0.17	0	0	0	0	0.16	0	0.14	0	0.8	0	0	0	0	0	--	--	--	--	--	--	--	--	--	--	--	--	--	--	--	--	--	--	--	--	--	--	--	--	--	--	--	--	--	--	--	--	--	--
c83159.graph_c0	0	0	0	0	0	0	0	0	0	0	0	3.09	0	0	0	--	--	Molecular Function: phosphorelay sensor kinase activity (GO:0000155);; Cellular Component: integral component of membrane (GO:0016021);;	K19691|5.6e-07|qsu:111989715|K19691 osomolarity two-component system, sensor histidine kinase NIK1 [EC:2.7.13.3] | (RefSeq) histidine protein kinase NIK1-like	--	--	--	--	Histidine kinase (Fragment) OS=Anthurium amnicola OX=1678845 GN=dhkJ_2 PE=4 SV=1	--	--	histidine kinase 1, 2, 3 plant, putative [Rhizoctonia solani AG-1 IA]	molecular function: catalytic activity (GO:0003824);; molecular function: signal transducer activity (GO:0004871);; molecular function: molecular transducer activity (GO:0060089);; biological process: metabolic process (GO:0008152);; biological process: cellular process (GO:0009987);; biological process: signaling (GO:0023052);; biological process: single-organism process (GO:0044699);; biologica…	--	--	--	--	--	--	--	--	--	--	--	--	--	--	--	--	--	--	--	--	--
c41949.graph_c0	0.13	0.1	0.7	3.49	0.11	1.7	0.4	0	0	0	0.85	2.34	0.05	0	0.12	--	--	Cellular Component: endoplasmic reticulum membrane (GO:0005789);; Cellular Component: integral component of membrane (GO:0016021);;	K20721|7.4e-79|lang:109354617|K20721 reticulon-1 | (RefSeq) reticulon-like protein B1	[U]	Intracellular trafficking, secretion, and vesicular transport	Reticulon	Reticulon-like protein B2 OS=Arabidopsis thaliana OX=3702 GN=RTNLB2 PE=1 SV=1	Reticulon-like protein OS=Macleaya cordata OX=56857 GN=BVC80_8935g26 PE=4 SV=1	U	Intracellular trafficking, secretion, and vesicular transport	Reticulon [Macleaya cordata]	cellular component: cell (GO:0005623);; cellular component: membrane (GO:0016020);; cellular component: organelle (GO:0043226);; cellular component: organelle part (GO:0044422);; cellular component: membrane part (GO:0044425);; cellular component: cell part (GO:0044464)	--	--	1	p3	(GAA)5	15	971	985	GCCGATTTGATCTCTGAAGG	59.773	20	CGCTGAGAAGAGGGTTTTTG	59.986	20	243	919	1161	CCGATTTGATCTCTGAAGGC	59.773	20	CGCTGAGAAGAGGGTTTTTG
c6541.graph_c0	0	0	1.78	0	0	0	0	0	0	0	0	0	0	0	0	--	--	Molecular Function: nucleic acid binding (GO:0003676);; Molecular Function: helicase activity (GO:0004386);; Molecular Function: ATP binding (GO:0005524);;	K12823|3.4e-09|pxb:103937554|K12823 ATP-dependent RNA helicase DDX5/DBP2 [EC:3.6.4.13] | (RefSeq) DEAD-box ATP-dependent RNA helicase 20-like	[A]	RNA processing and modification	--	DEAD-box ATP-dependent RNA helicase 20 OS=Arabidopsis thaliana OX=3702 GN=RH20 PE=2 SV=1	ATP-dependent RNA helicase p62 OS=Anthurium amnicola OX=1678845 GN=Rm62_1 PE=3 SV=1	A	RNA processing and modification	unnamed protein product [Tuber aestivum]	molecular function: binding (GO:0005488);; molecular function: catalytic activity (GO:0003824)	Spliceosome (ko03040)	--	--	--	--	--	--	--	--	--	--	--	--	--	--	--	--	--	--	--	--
c37774.graph_c0	0	0	0	0	0	0	0	0	0	0	0	0	0	0	0	--	--	--	--	--	--	--	--	--	--	--	--	--	--	--	--	--	--	--	--	--	--	--	--	--	--	--	--	--	--	--	--	--	--
c69782.graph_c0	0	0	0	0	0	0	0	0	0	0	0	0	0	0	0	--	--	--	--	--	--	--	--	--	--	--	--	--	--	--	--	--	--	--	--	--	--	--	--	--	--	--	--	--	--	--	--	--	--
c86218.graph_c0	0	0	0	0.89	0	0	0	0	0	0	0	0	0	0	0	[E]	Amino acid transport and metabolism	Biological Process: regulation of neurotransmitter levels (GO:0001505);; Biological Process: immune system process (GO:0002376);; Molecular Function: molecular_function (GO:0003674);; Molecular Function: nucleic acid binding (GO:0003676);; Molecular Function: RNA binding (GO:0003723);; Molecular Function: single-stranded RNA binding (GO:0003727);; Molecular Function: catalytic activity (GO:000382…	K00600|3.2e-43|obr:102708325|K00600 glycine hydroxymethyltransferase [EC:2.1.2.1] | (RefSeq) serine hydroxymethyltransferase, mitochondrial	[E]	Amino acid transport and metabolism	Serine hydroxymethyltransferase	Serine hydroxymethyltransferase, mitochondrial OS=Pisum sativum OX=3888 PE=1 SV=1	Serine hydroxymethyltransferase (Fragment) OS=Rhododendron williamsianum OX=262921 GN=C3L33_09270 PE=3 SV=1	H	Coenzyme transport and metabolism	hypothetical protein C3L33_09270, partial [Rhododendron williamsianum]	biological process: biological regulation (GO:0065007);; biological process: immune system process (GO:0002376);; molecular function: binding (GO:0005488);; molecular function: catalytic activity (GO:0003824);; cellular component: extracellular region (GO:0005576);; cellular component: cell (GO:0005623);; cellular component: cell part (GO:0044464);; cellular component: organelle (GO:0043226);; ce…	Glycine, serine and threonine metabolism (ko00260);; Cyanoamino acid metabolism (ko00460);; Glyoxylate and dicarboxylate metabolism (ko00630);; One carbon pool by folate (ko00670);; Carbon metabolism (ko01200);; Biosynthesis of amino acids (ko01230)	--	--	--	--	--	--	--	--	--	--	--	--	--	--	--	--	--	--	--	--
c38116.graph_c1	0	0.15	0.15	0	0	0	0.16	0	0	0	0.16	0.81	0.4	0	0	--	--	--	--	--	--	--	--	--	--	--	--	--	--	--	--	--	--	--	--	--	--	--	--	--	--	--	--	--	--	--	--	--	--
c29666.graph_c0	0	0	0	0	0	0	0	0	0	0	0	0	0	0	0	--	--	--	--	--	--	--	--	--	--	--	--	--	--	--	--	--	--	--	--	--	--	--	--	--	--	--	--	--	--	--	--	--	--
c36344.graph_c0	0.09	0	0.78	1.37	0.09	0.26	0	0	0	0.09	0.27	0.19	0	0	0.19	[G]	Carbohydrate transport and metabolism	Cellular Component: phosphopyruvate hydratase complex (GO:0000015);; Molecular Function: magnesium ion binding (GO:0000287);; Molecular Function: phosphopyruvate hydratase activity (GO:0004634);; Biological Process: glycolytic process (GO:0006096);;	K01689|3.6e-150|jcu:105648577|K01689 enolase [EC:4.2.1.11] | (RefSeq) enolase	[G]	Carbohydrate transport and metabolism	Enolase, C-terminal TIM barrel domain;; Enolase, N-terminal domain	Enolase 2 OS=Zea mays OX=4577 GN=ENO2 PE=2 SV=1	Phosphopyruvate hydratase (Fragment) OS=Davidia involucrata OX=16924 GN=Din_041547 PE=3 SV=1	G	Carbohydrate transport and metabolism	Enolase [Corchorus capsularis]	cellular component: cell (GO:0005623);; cellular component: macromolecular complex (GO:0032991);; cellular component: cell part (GO:0044464);; molecular function: binding (GO:0005488);; molecular function: catalytic activity (GO:0003824);; biological process: metabolic process (GO:0008152);; biological process: cellular process (GO:0009987);; biological process: single-organism process (GO:004469…	Glycolysis / Gluconeogenesis (ko00010);; Carbon metabolism (ko01200);; Biosynthesis of amino acids (ko01230);; RNA degradation (ko03018)	--	--	--	--	--	--	--	--	--	--	--	--	--	--	--	--	--	--	--	--
c49983.graph_c0	4.49	2.72	3.42	3.19	2.52	4.09	3.67	3.71	2.72	2.26	1.07	1.68	7.54	5.75	7.59	--	--	Molecular Function: protein tyrosine/serine/threonine phosphatase activity (GO:0008138);;	K20551|1.4e-47|tcc:18602899|K20551 dual specificity protein phosphatase 1B [EC:3.1.3.16 3.1.3.48] | (RefSeq) dual specificity protein phosphatase 1B	[V]	Defense mechanisms	Dual specificity phosphatase, catalytic domain	Dual specificity protein phosphatase 1 OS=Arabidopsis thaliana OX=3702 GN=DSPTP1 PE=1 SV=1	Atypical dual specificity phosphatase OS=Salvia splendens OX=180675 GN=K14165 PE=4 SV=1	V	Defense mechanisms	dual specificity protein phosphatase 1 isoform X2 [Sesamum indicum]	molecular function: catalytic activity (GO:0003824);; biological process: metabolic process (GO:0008152);; biological process: cellular process (GO:0009987)	MAPK signaling pathway - plant (ko04016)	LOC105171391	--	--	--	--	--	--	--	--	--	--	--	--	--	--	--	--	--	--	--
c35939.graph_c0	0	0	0	0	0	0	0	0	0	0	0	0	0	0	0	--	--	--	--	--	--	--	--	--	--	--	--	--	--	--	--	--	--	--	--	--	--	--	--	--	--	--	--	--	--	--	--	--	--
c24827.graph_c0	0	0	1.19	0	0	0	0	0	0	0	0	0.67	0.68	0	0	--	--	--	--	--	--	--	--	--	--	--	--	--	--	--	--	--	--	--	--	--	--	--	--	--	--	--	--	--	--	--	--	--	--
c2251.graph_c0	0	0	0	0	0	0	0	0	0	0	0	0	0	0	0	--	--	--	--	--	--	--	--	--	--	--	--	--	--	--	--	--	--	--	--	--	--	--	--	--	--	--	--	--	--	--	--	--	--
c22237.graph_c0	0.24	0.24	0.16	0.3	0.15	0	0.17	0.32	0.29	0.05	0.05	0.34	0.25	0.05	0.05	--	--	Molecular Function: nucleic acid binding (GO:0003676);; Molecular Function: zinc ion binding (GO:0008270);;	K17545|2.9e-08|zma:103634684|K17545 serine/threonine-protein kinase ULK4 [EC:2.7.11.1] | (RefSeq) uncharacterized protein LOC103634684	[R]	General function prediction only	--	Retrovirus-related Pol polyprotein from transposon RE1 OS=Arabidopsis thaliana OX=3702 GN=RE1 PE=2 SV=1	Zinc finger, CCHC-type (Fragment) OS=Trema orientale OX=63057 GN=TorRG33x02_126950 PE=4 SV=1	L	Replication, recombination and repair	Zinc finger, CCHC-type, partial [Trema orientale]	molecular function: binding (GO:0005488)	--	--	--	--	--	--	--	--	--	--	--	--	--	--	--	--	--	--	--	--	--
c73658.graph_c0	0	0	0	0	0	0	0	0	0	0	0	0	0	0	0	--	--	--	--	--	--	--	--	--	--	--	--	--	--	--	--	--	--	--	--	--	--	--	--	--	--	--	--	--	--	--	--	--	--
c6219.graph_c0	0	0	0	0	0	0	0	0	0	1.13	0	0	0	0	0	--	--	Molecular Function: polygalacturonase activity (GO:0004650);; Cellular Component: extracellular region (GO:0005576);; Biological Process: carbohydrate metabolic process (GO:0005975);; Biological Process: cell wall organization (GO:0071555);;	K01213|3.1e-20|sind:105176060|K01213 galacturan 1,4-alpha-galacturonidase [EC:3.2.1.67] | (RefSeq) polygalacturonase-like	--	--	Glycosyl hydrolases family 28	Polygalacturonase OS=Gossypium hirsutum OX=3635 GN=G9 PE=2 SV=1	Polygalacturonase OS=Handroanthus impetiginosus OX=429701 GN=CDL12_29153 PE=3 SV=1	G	Carbohydrate transport and metabolism	Polygalacturonase [Handroanthus impetiginosus]	molecular function: catalytic activity (GO:0003824);; cellular component: extracellular region (GO:0005576);; biological process: metabolic process (GO:0008152);; biological process: cellular process (GO:0009987);; biological process: cellular component organization or biogenesis (GO:0071840)	Pentose and glucuronate interconversions (ko00040)	--	--	--	--	--	--	--	--	--	--	--	--	--	--	--	--	--	--	--	--
c34615.graph_c0	0	0.75	0.24	0	0	0	0	0	0	0	0.51	0	0	0	0.29	--	--	--	--	--	--	--	--	--	--	--	--	--	--	--	--	--	--	--	--	--	--	--	--	--	--	--	--	--	--	--	--	--	--
c84049.graph_c0	0	0	0	4.79	0	0	0	0	0	0	0	0	0	0	0	--	--	--	--	[S]	Function unknown	--	--	Putative ultraviolet-B receptor UVR8 (Fragment) OS=Davidia involucrata OX=16924 GN=Din_009509 PE=4 SV=1	--	--	ultraviolet-B receptor UVR8-like [Pistacia vera]	--	--	LOC116122393	--	--	--	--	--	--	--	--	--	--	--	--	--	--	--	--	--	--	--
c51495.graph_c4	3.03	3.71	1.67	1.48	1.7	1	1.05	2.77	1.41	1.53	2.98	0.36	5.08	1.77	4.63	--	--	Molecular Function: transferase activity (GO:0016740);;	--	--	--	Cotton fibre expressed protein	--	Glutathione S-transferase OS=Salvia splendens OX=180675 GN=GST PE=4 SV=1	--	--	glutathione S-transferase [Salvia splendens]	molecular function: catalytic activity (GO:0003824)	--	--	--	--	--	--	--	--	--	--	--	--	--	--	--	--	--	--	--	--	--
c77117.graph_c0	0	0	0	0	0	0	0	0	0	0	0	0	0	3.46	0	--	--	--	--	--	--	--	--	--	--	--	--	--	--	--	--	--	--	--	--	--	--	--	--	--	--	--	--	--	--	--	--	--	--
c61299.graph_c0	962.34	1059.09	1080.71	717.69	1006.17	906.49	1019.91	1301.77	1123.5	1015.36	729.09	995.72	1253.31	1462.16	923.76	[I]	Lipid transport and metabolism	Biological Process: isopentenyl diphosphate biosynthetic process, methylerythritol 4-phosphate pathway (GO:0019288);; Molecular Function: metal ion binding (GO:0046872);; Biological Process: dimethylallyl diphosphate biosynthetic process (GO:0050992);; Molecular Function: 4-hydroxy-3-methylbut-2-en-1-yl diphosphate reductase activity (GO:0051745);;	K03527|3.8e-193|sind:105172870|K03527 4-hydroxy-3-methylbut-2-en-1-yl diphosphate reductase [EC:1.17.7.4] | (RefSeq) 4-hydroxy-3-methylbut-2-enyl diphosphate reductase, chloroplastic-like	--	--	LytB protein;; LytB protein	4-hydroxy-3-methylbut-2-enyl diphosphate reductase, chloroplastic OS=Oryza sativa subsp. japonica OX=39947 GN=ISPH PE=2 SV=1	4-hydroxy-3-methylbut-2-enyl diphosphate reductase OS=Isodon rubescens OX=587669 PE=2 SV=1	--	--	4-hydroxy-3-methylbut-2-enyl diphosphate reductase [Isodon rubescens]	biological process: metabolic process (GO:0008152);; biological process: cellular process (GO:0009987);; biological process: single-organism process (GO:0044699);; molecular function: binding (GO:0005488);; molecular function: catalytic activity (GO:0003824)	Terpenoid backbone biosynthesis (ko00900)	--	1	p3	(GCT)5	15	3627	3641	TCCAATTTTGTCGCTTCACA	60.234	20	TCATTCCCATTCTCCCTCAG	60.003	20	274	3522	3795	TCCAATTTTGTCGCTTCACA	60.234	20	GGCTCATTTGCTCGAGAGTC
c61570.graph_c0	6.82	7.99	7.41	7.35	6.46	5.97	7.78	8.27	6.26	12.12	8.96	9.59	13.46	16.61	9.44	--	--	Molecular Function: protein kinase activity (GO:0004672);; Molecular Function: ATP binding (GO:0005524);; Cellular Component: integral component of membrane (GO:0016021);;	K13415|5.6e-73|mdm:103410973|K13415 protein brassinosteroid insensitive 1 [EC:2.7.10.1 2.7.11.1] | (RefSeq) systemin receptor SR160	--	--	Protein tyrosine and serine/threonine kinase;; Protein kinase domain;; Leucine rich repeat N-terminal domain;; AP2 domain	Probably inactive leucine-rich repeat receptor-like protein kinase At5g48380 OS=Arabidopsis thaliana OX=3702 GN=At5g48380 PE=1 SV=1	Uncharacterized protein OS=Salvia splendens OX=180675 GN=Saspl_011685 PE=4 SV=1	T	Signal transduction mechanisms	hypothetical protein Saspl_011685 [Salvia splendens]	molecular function: catalytic activity (GO:0003824);; biological process: metabolic process (GO:0008152);; biological process: cellular process (GO:0009987);; molecular function: binding (GO:0005488);; cellular component: membrane (GO:0016020);; cellular component: membrane part (GO:0044425)	Plant hormone signal transduction (ko04075)	--	--	--	--	--	--	--	--	--	--	--	--	--	--	--	--	--	--	--	--
c43758.graph_c0	0.61	0	0.19	0.42	0.19	0	0.39	0	0.35	0.19	0	0.83	0.35	0	0.66	--	--	--	--	--	--	--	--	--	--	--	--	--	--	--	--	--	--	--	--	--	--	--	--	--	--	--	--	--	--	--	--	--	--
c84418.graph_c0	0	0	0	0	0	0	0	0	0	0	0	0	0	0	0	--	--	--	--	--	--	--	--	--	--	--	--	--	--	--	--	--	--	--	--	--	--	--	--	--	--	--	--	--	--	--	--	--	--
c53914.graph_c1	10.33	8.41	7.94	11.44	9.97	7.33	12.77	10.16	10.34	12.25	9.8	6.76	11.9	14.75	15.4	[O]	Posttranslational modification, protein turnover, chaperones	Molecular Function: glutaminyl-peptide cyclotransferase activity (GO:0016603);; Biological Process: peptidyl-pyroglutamic acid biosynthetic process, using glutaminyl-peptide cyclotransferase (GO:0017186);;	K22757|1.9e-72|sind:105160434|K22757 glutaminyl-peptide cyclotransferase [EC:2.3.2.5] | (RefSeq) glutaminyl-peptide cyclotransferase	--	--	Glutamine cyclotransferase;; Glutamine cyclotransferase;; Plant protein of unknown function (DUF825)	Glutaminyl-peptide cyclotransferase OS=Arabidopsis thaliana OX=3702 GN=QCT PE=1 SV=1	Uncharacterized protein OS=Salvia splendens OX=180675 GN=Saspl_009349 PE=4 SV=1	O	Posttranslational modification, protein turnover, chaperones	glutaminyl-peptide cyclotransferase [Sesamum indicum]	molecular function: catalytic activity (GO:0003824);; biological process: metabolic process (GO:0008152);; biological process: cellular process (GO:0009987)	--	LOC105160434	1	p1	(A)11	11	2091	2101	CCACTTCCGTAGAAACAGGTG	59.642	21	GGGGAGGGTTTGACTCTTCT	59.534	20	278	2053	2330	CCACTTCCGTAGAAACAGGTG	59.642	21	TTGGGGAGGGTTTGACTCTT
c16902.graph_c0	0	1.08	0	0	0	0	0	0	0	0	0.54	0	0	0	0	--	--	--	--	--	--	--	--	--	--	--	--	--	--	--	--	--	--	--	--	--	--	--	--	--	--	--	--	--	--	--	--	--	--
c75765.graph_c0	0	0	0	0	0	0	0	0	0	0	0	0	0	0	0	[HR]	--	Cellular Component: cellular_component (GO:0005575);; Cellular Component: intracellular (GO:0005622);; Cellular Component: obsolete cell (GO:0005623);; Cellular Component: cytoplasm (GO:0005737);; Cellular Component: cytosol (GO:0005829);; Cellular Component: chloroplast (GO:0009507);; Cellular Component: plastid (GO:0009536);; Cellular Component: organelle (GO:0043226);; Cellular Component: memb…	K01259|5.9e-38|ini:109161290|K01259 proline iminopeptidase [EC:3.4.11.5] | (RefSeq) proline iminopeptidase	--	--	alpha/beta hydrolase fold	Proline iminopeptidase OS=Arabidopsis thaliana OX=3702 GN=PIP PE=2 SV=3	Proline iminopeptidase (Fragment) OS=Rhododendron williamsianum OX=262921 GN=C3L33_21066 PE=3 SV=1	S	Function unknown	hypothetical protein C3L33_21066, partial [Rhododendron williamsianum]	cellular component: cell (GO:0005623);; cellular component: cell part (GO:0044464);; cellular component: organelle (GO:0043226)	Arginine and proline metabolism (ko00330)	--	--	--	--	--	--	--	--	--	--	--	--	--	--	--	--	--	--	--	--
c60526.graph_c0	11.15	7.51	7.4	11.88	7.8	7.63	8.7	7.64	10.19	7.28	10.22	6.97	9.4	7.39	13.05	--	--	Molecular Function: methyltransferase activity (GO:0008168);; Cellular Component: integral component of membrane (GO:0016021);;	K15449|3.6e-287|nto:104090695|K15449 tRNA wybutosine-synthesizing protein 1 [EC:4.1.3.44] | (RefSeq) uncharacterized protein LOC104090695	--	--	Putative S-adenosyl-L-methionine-dependent methyltransferase;; Methyltransferase domain;; Methyltransferase domain	Probable methyltransferase PMT28 OS=Arabidopsis thaliana OX=3702 GN=At1g19430 PE=2 SV=1	tRNA wybutosine-synthesizing protein 1 OS=Salvia splendens OX=180675 GN=TYW1 PE=3 SV=1	S	Function unknown	probable methyltransferase PMT28 [Sesamum indicum]	molecular function: catalytic activity (GO:0003824);; biological process: metabolic process (GO:0008152);; cellular component: membrane (GO:0016020);; cellular component: membrane part (GO:0044425)	--	LOC105166141	1	p3	(TCA)5	15	1977	1991	CCTCCTCCGCATTGATAAAA	60.031	20	GGATCTGAGGTGGATGAGGA	60.008	20	145	1884	2028	TCGTGTGCTGCATAACTTCC	59.871	20	GGATCTGAGGTGGATGAGGA
c31372.graph_c0	0	0	0	0.87	0	0	0	2.07	0	0	0	0	0	0	0	--	--	--	--	--	--	--	--	--	--	--	--	--	--	--	--	--	--	--	--	--	--	--	--	--	--	--	--	--	--	--	--	--	--
c81628.graph_c0	0	0	0	0	0	0	0	0	0	0	0	0	0	0	0	--	--	--	--	--	--	--	--	--	--	--	--	--	--	--	--	--	--	--	--	--	--	--	--	--	--	--	--	--	--	--	--	--	--
c24645.graph_c1	0.15	0.29	0	0.63	0.29	0	0	0	0	0	0	0.32	0.13	0	0.33	--	--	Molecular Function: nucleic acid binding (GO:0003676);; Molecular Function: RNA-DNA hybrid ribonuclease activity (GO:0004523);;	--	--	--	--	--	Uncharacterized protein OS=Davidia involucrata OX=16924 GN=Din_021401 PE=4 SV=1	--	--	--	molecular function: binding (GO:0005488);; molecular function: catalytic activity (GO:0003824);; biological process: metabolic process (GO:0008152);; biological process: cellular process (GO:0009987)	--	--	--	--	--	--	--	--	--	--	--	--	--	--	--	--	--	--	--	--	--
c56444.graph_c1	0.67	1.74	0.94	2.77	4.48	2.52	1.33	3.56	0.88	1.92	0.5	1.71	1.59	1.82	1.09	--	--	--	--	--	--	--	--	--	--	--	--	--	--	--	--	--	--	--	--	--	--	--	--	--	--	--	--	--	--	--	--	--	--
c64147.graph_c0	31.86	34.49	29.42	24.76	22.83	19.43	27.03	25.85	26.79	34.15	34.25	27.12	54.26	46.54	43.07	--	--	--	--	--	--	--	--	Uncharacterized protein OS=Salvia splendens OX=180675 GN=Saspl_043997 PE=4 SV=1	--	--	hypothetical protein Saspl_043997 [Salvia splendens]	--	--	--	--	--	--	--	--	--	--	--	--	--	--	--	--	--	--	--	--	--	--
c83640.graph_c0	0	0	0	0	0	0	0	0	0	0	0	0	3.04	0	0	--	--	--	--	--	--	--	--	--	--	--	--	--	--	--	--	--	--	--	--	--	--	--	--	--	--	--	--	--	--	--	--	--	--
c86618.graph_c0	0	0	0	0	0	0	0	0	0	0	0	0	0	0	0	--	--	--	--	--	--	--	--	--	--	--	--	--	--	--	--	--	--	--	--	--	--	--	--	--	--	--	--	--	--	--	--	--	--
c23751.graph_c0	0.22	0.41	0	0	0	0	0	0	0	0	0	0	0.19	0.22	0.7	--	--	--	--	--	--	--	--	--	--	--	--	--	--	--	--	--	--	--	--	--	--	--	--	--	--	--	--	--	--	--	--	--	--
c28265.graph_c0	0	0	0	0	0	0	0	0	0	0	0	0	0	0	0	--	--	--	--	--	--	--	--	--	--	--	--	--	--	--	--	--	--	--	--	--	--	--	--	--	--	--	--	--	--	--	--	--	--
c66994.graph_c0	0	0	0	0	0	0	0.22	0	0	0	0	0	0	0	0.24	--	--	--	--	--	--	--	--	--	--	--	--	--	--	--	--	--	--	--	--	--	--	--	--	--	--	--	--	--	--	--	--	--	--
c73499.graph_c0	0	0	0.54	0.95	0	0	0	0	0	0	0	0.3	0	0	0	[R]	General function prediction only	Biological Process: glutamine metabolic process (GO:0006541);; Molecular Function: transferase activity (GO:0016740);;	K03152|1.2e-47|ini:109187911|K03152 protein deglycase [EC:3.5.1.124] | (RefSeq) protein DJ-1 homolog A-like	[RV]	--	DJ-1/PfpI family	Protein DJ-1 homolog B OS=Arabidopsis thaliana OX=3702 GN=DJ1B PE=1 SV=1	Putative Class I glutamine amidotransferase-like superfamily protein isoform 1 OS=Davidia involucrata OX=16924 GN=Din_039067 PE=4 SV=1	V	Defense mechanisms	protein DJ-1 homolog B-like [Ipomoea triloba]	biological process: metabolic process (GO:0008152);; biological process: cellular process (GO:0009987);; biological process: single-organism process (GO:0044699);; molecular function: catalytic activity (GO:0003824)	--	LOC116010304	--	--	--	--	--	--	--	--	--	--	--	--	--	--	--	--	--	--	--
c13416.graph_c0	0	0	0	0	0	0	0	0	0	0	0	0	0	0	0	--	--	--	--	--	--	--	--	--	--	--	DUF1769 family protein [Rhodotorula toruloides NP11]	--	--	RHTO_01689	--	--	--	--	--	--	--	--	--	--	--	--	--	--	--	--	--	--	--
c39767.graph_c0	0.19	0	0	0.58	0.71	0.18	0.18	0.61	0	0	0.55	0	0.32	0.37	0.2	--	--	--	--	--	--	--	--	--	--	--	--	--	--	--	--	--	--	--	--	--	--	--	--	--	--	--	--	--	--	--	--	--	--
c48734.graph_c0	3.14	3.47	5.31	4.32	2.24	2.85	4.49	3.16	2.2	3.4	3.87	3.8	3.56	4.67	4.65	[K]	Transcription	Molecular Function: GTPase activity (GO:0003924);; Molecular Function: GTP binding (GO:0005525);;	K07976|3.3e-88|oeu:111393762|K07976 Rab family, other | (RefSeq) ras-related protein RABA5b-like isoform X1	[U]	Intracellular trafficking, secretion, and vesicular transport	Ras family;; Ras of Complex, Roc, domain of DAPkinase;; ADP-ribosylation factor family	Ras-related protein RABA5b OS=Arabidopsis thaliana OX=3702 GN=RABA5B PE=1 SV=1	GTPase Rab11/YPT3, small G protein superfamily OS=Handroanthus impetiginosus OX=429701 GN=CDL12_06366 PE=4 SV=1	U	Intracellular trafficking, secretion, and vesicular transport	ras-related protein RABA5b-like [Sesamum indicum]	molecular function: catalytic activity (GO:0003824);; molecular function: binding (GO:0005488)	--	LOC105170529	--	--	--	--	--	--	--	--	--	--	--	--	--	--	--	--	--	--	--
c44649.graph_c0	0.24	0.41	0.08	0	0.16	0.4	0	0	0.08	0.08	0.26	0.18	0	0.25	0	--	--	--	--	--	--	--	--	--	--	--	--	--	--	--	--	--	--	--	--	--	--	--	--	--	--	--	--	--	--	--	--	--	--
c13898.graph_c0	0	0	0.22	1.29	0	0.23	0	0	0	0	0.24	0	0	0	0	--	--	Molecular Function: ADP binding (GO:0043531);;	K13457|2.7e-13|qsu:111984021|K13457 disease resistance protein RPM1 | (RefSeq) disease resistance protein RPM1-like	[T]	Signal transduction mechanisms	NB-ARC domain	Putative disease resistance protein RGA4 OS=Solanum bulbocastanum OX=147425 GN=RGA4 PE=2 SV=1	NB-ARC domain-containing protein OS=Erythranthe guttata OX=4155 GN=MIMGU_mgv1a001243mg PE=4 SV=1	T	Signal transduction mechanisms	hypothetical protein MIMGU_mgv1a001243mg [Erythranthe guttata]	molecular function: binding (GO:0005488)	Plant-pathogen interaction (ko04626)	--	--	--	--	--	--	--	--	--	--	--	--	--	--	--	--	--	--	--	--
c22880.graph_c0	0	0	0	0	0	0	0	0	0	0	0	0	0	0	0	--	--	--	--	--	--	--	--	--	--	--	--	--	--	--	--	--	--	--	--	--	--	--	--	--	--	--	--	--	--	--	--	--	--
c28668.graph_c0	0	0	0.49	0.57	0.25	0	0	0.22	0.46	0	0	0.27	0	0	0	--	--	Molecular Function: nucleic acid binding (GO:0003676);; Molecular Function: zinc ion binding (GO:0008270);; Biological Process: DNA integration (GO:0015074);;	K01768|1.0e-37|ghi:107911085|K01768 adenylate cyclase [EC:4.6.1.1] | (RefSeq) LOW QUALITY PROTEIN: uncharacterized protein LOC107911085	[R]	General function prediction only	GAG-pre-integrase domain	Retrovirus-related Pol polyprotein from transposon TNT 1-94 OS=Nicotiana tabacum OX=4097 PE=2 SV=1	Retrovirus-related Pol polyprotein from transposon TNT 1-94 OS=Cajanus cajan OX=3821 GN=KK1_007702 PE=4 SV=1	T	Signal transduction mechanisms	Retrovirus-related Pol polyprotein from transposon TNT 1-94 [Cajanus cajan]	molecular function: binding (GO:0005488);; biological process: metabolic process (GO:0008152);; biological process: cellular process (GO:0009987)	Purine metabolism (ko00230)	--	--	--	--	--	--	--	--	--	--	--	--	--	--	--	--	--	--	--	--
c14131.graph_c0	0	0	0	0	0	0	0	0	0	0	0	0	0	0	0	[V]	Defense mechanisms	Molecular Function: ATP binding (GO:0005524);; Cellular Component: integral component of membrane (GO:0016021);; Molecular Function: ATPase activity (GO:0016887);; Molecular Function: ATPase-coupled transmembrane transporter activity (GO:0042626);;	K05658|2.4e-31|nnu:104586316|K05658 ATP-binding cassette, subfamily B (MDR/TAP), member 1 [EC:7.6.2.2] | (RefSeq) ABC transporter B family member 1	[Q]	Secondary metabolites biosynthesis, transport and catabolism	ABC transporter	ABC transporter B family member 1 OS=Arabidopsis thaliana OX=3702 GN=ABCB1 PE=1 SV=1	ABC transporter B family member 1 OS=Nelumbo nucifera OX=4432 GN=LOC104586316 PE=4 SV=1	Q	Secondary metabolites biosynthesis, transport and catabolism	PREDICTED: ABC transporter B family member 1 [Nelumbo nucifera]	molecular function: binding (GO:0005488);; cellular component: membrane (GO:0016020);; cellular component: membrane part (GO:0044425);; molecular function: catalytic activity (GO:0003824);; molecular function: transporter activity (GO:0005215);; biological process: localization (GO:0051179)	ABC transporters (ko02010)	LOC104586316	--	--	--	--	--	--	--	--	--	--	--	--	--	--	--	--	--	--	--
c28834.graph_c0	0.34	0	0	0	0	0	0	0	0.27	0	0	0	0	0	0.36	--	--	Molecular Function: microtubule motor activity (GO:0003777);; Molecular Function: ATP binding (GO:0005524);; Biological Process: microtubule-based movement (GO:0007018);; Molecular Function: microtubule binding (GO:0008017);;	K10398|2.6e-52|dcr:108197300|K10398 kinesin family member 11 | (RefSeq) kinesin-like protein KIF22	[Z]	Cytoskeleton	Kinesin motor domain;; Microtubule binding	Kinesin-like protein KIN-10A OS=Arabidopsis thaliana OX=3702 GN=KIN10A PE=1 SV=1	Kinesin family member 11 OS=Salvia splendens OX=180675 GN=KIF11 PE=3 SV=1	Z	Cytoskeleton	kinesin family member 11 [Salvia splendens]	molecular function: catalytic activity (GO:0003824);; molecular function: binding (GO:0005488);; biological process: cellular process (GO:0009987);; biological process: single-organism process (GO:0044699)	--	--	--	--	--	--	--	--	--	--	--	--	--	--	--	--	--	--	--	--	--
c48180.graph_c0	10.21	7.66	10.9	4.12	8.15	1.91	10.75	5.13	7.44	3.37	4.42	3.61	2.29	1.72	3.43	--	--	Molecular Function: pectate lyase activity (GO:0030570);; Biological Process: pectin catabolic process (GO:0045490);; Molecular Function: metal ion binding (GO:0046872);;	K01728|5.3e-70|sind:105157315|K01728 pectate lyase [EC:4.2.2.2] | (RefSeq) probable pectate lyase 18	--	--	--	Probable pectate lyase 22 OS=Arabidopsis thaliana OX=3702 GN=At5g63180 PE=2 SV=1	Pectate lyase OS=Salvia splendens OX=180675 GN=pel PE=3 SV=1	G	Carbohydrate transport and metabolism	pectate lyase [Salvia splendens]	molecular function: catalytic activity (GO:0003824);; biological process: metabolic process (GO:0008152);; molecular function: binding (GO:0005488)	Pentose and glucuronate interconversions (ko00040)	--	--	--	--	--	--	--	--	--	--	--	--	--	--	--	--	--	--	--	--
c65672.graph_c0	5.47	4.69	4.93	5.61	3.25	4.05	4.4	6.35	6.29	4.06	5.58	3.15	4.93	3.45	9.89	--	--	--	--	--	--	--	COP1-interacting protein 7 OS=Arabidopsis thaliana OX=3702 GN=CIP7 PE=1 SV=1	Uncharacterized protein OS=Salvia splendens OX=180675 GN=Saspl_039573 PE=4 SV=1	S	Function unknown	hypothetical protein Saspl_039573 [Salvia splendens]	--	--	--	1	c	(CT)10cgggatacttggacggagacgcagaaaactgtgttgactgtt(GA)6	74	4620	4693	GGTTCGGATTTTACGGTTCA	59.801	20	CAAACGCCATTTCCATTCTT	59.938	20	245	4483	4727	AGGGTTCGGATTTTACGGTT	59.704	20	CAAACGCCATTTCCATTCTT
c66327.graph_c0	0.1	0.2	0.4	0.43	0.3	0.2	0.21	0.25	0.28	0.5	0	0	0.44	0.81	0.33	--	--	--	--	--	--	--	--	--	--	--	--	--	--	--	--	--	--	--	--	--	--	--	--	--	--	--	--	--	--	--	--	--	--
c81952.graph_c0	0	0	0	0	0	0	0	0	0	0	0	0	0	0	0	--	--	--	--	--	--	--	--	--	--	--	--	--	--	--	--	--	--	--	--	--	--	--	--	--	--	--	--	--	--	--	--	--	--
c48316.graph_c1	0	0	0	0	0	0	0	0	0	0	0.67	0	0	0	0	--	--	Molecular Function: actin binding (GO:0003779);;	--	--	--	KIP1-like protein	Protein NETWORKED 4A OS=Arabidopsis thaliana OX=3702 GN=NET4A PE=2 SV=1	NAB domain-containing protein OS=Capsicum baccatum OX=33114 GN=CQW23_00738 PE=4 SV=1	S	Function unknown	hypothetical protein BC332_00693 [Capsicum chinense]	molecular function: binding (GO:0005488)	--	--	--	--	--	--	--	--	--	--	--	--	--	--	--	--	--	--	--	--	--
c59852.graph_c0	2.13	0.91	1.03	0.84	0.92	1.15	1.12	1.11	0.99	0.64	0.99	0.46	1.34	1.59	1.64	--	--	Molecular Function: nucleic acid binding (GO:0003676);; Molecular Function: RNA-DNA hybrid ribonuclease activity (GO:0004523);; Molecular Function: zinc ion binding (GO:0008270);;	K22804|2.6e-106|bna:106442438|K22804 structural maintenance of chromosomes protein 6 | (RefSeq) structural maintenance of chromosomes protein 6B-like	[R]	General function prediction only	Reverse transcriptase-like;; zinc-binding in reverse transcriptase;; Domain of unknown function (DUF4283);; Zinc knuckle;; Reverse transcriptase (RNA-dependent DNA polymerase)	Uncharacterized mitochondrial protein AtMg00310 OS=Arabidopsis thaliana OX=3702 GN=AtMg00310 PE=4 SV=1	Ribonuclease H (Fragment) OS=Trifolium pratense OX=57577 GN=L195_g011865 PE=4 SV=1	L	Replication, recombination and repair	ribonuclease H, partial [Trifolium pratense]	molecular function: binding (GO:0005488);; molecular function: catalytic activity (GO:0003824);; biological process: metabolic process (GO:0008152);; biological process: cellular process (GO:0009987)	--	--	1	p1	(A)14	14	6006	6019	TTGGCAAACCTCCCTGTATC	59.933	20	GTGGGTGTCGTGGACTTCTT	60.009	20	175	5919	6093	TTGGCAAACCTCCCTGTATC	59.933	20	GCCTGATTACAGGGTCAGGA
c70864.graph_c0	0	0	0	0	0	0	0	0	0	0	2.93	0	0	0	0	--	--	Biological Process: ubiquitin-dependent protein catabolic process (GO:0006511);; Cellular Component: cullin-RING ubiquitin ligase complex (GO:0031461);; Molecular Function: ubiquitin protein ligase binding (GO:0031625);;	K10609|4.0e-48|nnu:104590815|K10609 cullin 4 | (RefSeq) cullin-4-like	[D]	Cell cycle control, cell division, chromosome partitioning	Cullin family	Cullin-4 OS=Arabidopsis thaliana OX=3702 GN=CUL4 PE=1 SV=1	cullin-4-like isoform X1 OS=Nelumbo nucifera OX=4432 GN=LOC104590815 PE=3 SV=1	D	Cell cycle control, cell division, chromosome partitioning	PREDICTED: cullin-4-like isoform X1 [Nelumbo nucifera]	biological process: metabolic process (GO:0008152);; biological process: cellular process (GO:0009987);; cellular component: cell (GO:0005623);; cellular component: macromolecular complex (GO:0032991);; cellular component: cell part (GO:0044464);; molecular function: binding (GO:0005488)	Nucleotide excision repair (ko03420);; Ubiquitin mediated proteolysis (ko04120)	LOC104590815	--	--	--	--	--	--	--	--	--	--	--	--	--	--	--	--	--	--	--
c62128.graph_c1	7.72	9.54	10.11	9.12	9.23	11.5	19.79	13.73	17.75	7.72	6.14	5.92	12.34	11.42	12.69	--	--	Cellular Component: integral component of membrane (GO:0016021);;	--	--	--	--	--	Uncharacterized protein OS=Salvia splendens OX=180675 GN=Saspl_038742 PE=4 SV=1	--	--	hypothetical protein Saspl_038742 [Salvia splendens]	cellular component: membrane (GO:0016020);; cellular component: membrane part (GO:0044425)	--	--	--	--	--	--	--	--	--	--	--	--	--	--	--	--	--	--	--	--	--
c20428.graph_c0	0	0	0	1.24	0	0.22	0	0	0	0	0.23	0.24	0	0	0	--	--	Molecular Function: DNA binding (GO:0003677);; Cellular Component: nucleus (GO:0005634);;	K09422|1.7e-23|nnu:104591477|K09422 transcription factor MYB, plant | (RefSeq) myb-related protein Hv33-like	--	--	--	--	myb-related protein Hv33-like OS=Nelumbo nucifera OX=4432 GN=LOC104591477 PE=4 SV=1	--	--	PREDICTED: myb-related protein Hv33-like [Nelumbo nucifera]	molecular function: binding (GO:0005488);; cellular component: cell (GO:0005623);; cellular component: organelle (GO:0043226);; cellular component: cell part (GO:0044464)	--	LOC104591477	--	--	--	--	--	--	--	--	--	--	--	--	--	--	--	--	--	--	--
c72437.graph_c0	0	0	0	0	0	0	0	0	0	0	0	0	0	0	0	--	--	Molecular Function: calmodulin binding (GO:0005516);; Biological Process: defense response (GO:0006952);; Biological Process: response to biotic stimulus (GO:0009607);; Cellular Component: integral component of membrane (GO:0016021);;	K08472|3.0e-25|lja:Lj0g3v0038979.1|K08472 mlo protein | (RefSeq) Lj0g3v0038979.1; -	--	--	Mlo family	MLO-like protein (Fragment) OS=Linum usitatissimum OX=4006 PE=2 SV=1	MLO-like protein OS=Salvia splendens OX=180675 GN=MLO PE=3 SV=1	I	Lipid transport and metabolism	mlo protein [Salvia splendens]	molecular function: binding (GO:0005488);; biological process: response to stimulus (GO:0050896);; cellular component: membrane (GO:0016020);; cellular component: membrane part (GO:0044425)	--	--	--	--	--	--	--	--	--	--	--	--	--	--	--	--	--	--	--	--	--
c49134.graph_c0	0.82	0.96	1.55	3.18	3.18	2.02	2.24	2.8	3.37	3.88	2.2	1.41	3.46	3.77	7.67	[JO]	--	Molecular Function: N-acetyltransferase activity (GO:0008080);;	--	--	--	Acetyltransferase (GNAT) domain;; Acetyltransferase (GNAT) family	--	N-acetyltransferase domain-containing protein OS=Handroanthus impetiginosus OX=429701 GN=CDL12_14351 PE=4 SV=1	J	Translation, ribosomal structure and biogenesis	uncharacterized protein LOC105170156 [Sesamum indicum]	molecular function: catalytic activity (GO:0003824)	--	LOC105170156	--	--	--	--	--	--	--	--	--	--	--	--	--	--	--	--	--	--	--
c53376.graph_c1	0.78	1.11	0.61	0.27	0.69	0.26	0.09	0.15	0.08	0.17	0.18	0.56	0.3	0.09	0.1	--	--	--	--	--	--	--	--	--	--	--	--	--	--	--	--	--	--	--	--	--	--	--	--	--	--	--	--	--	--	--	--	--	--
c84693.graph_c0	0	0	0	0	0	0	0	0	0	0	0	0	0	0	0	--	--	--	--	--	--	--	--	--	--	--	--	--	--	--	--	--	--	--	--	--	--	--	--	--	--	--	--	--	--	--	--	--	--
c61822.graph_c0	0.32	0.4	0.38	0.57	0.47	0.45	0.15	0.26	0.09	0.58	0.24	0.16	0.56	0.57	0.58	--	--	Molecular Function: nucleic acid binding (GO:0003676);; Biological Process: DNA integration (GO:0015074);;	K19525|3.8e-38|dct:110098611|K19525 vacuolar protein sorting-associated protein 13A/C | (RefSeq) uncharacterized protein LOC110098611	[R]	General function prediction only	RNase H-like domain found in reverse transcriptase;; Reverse transcriptase (RNA-dependent DNA polymerase)	RNA-directed DNA polymerase homolog OS=Oenothera berteroana OX=3950 PE=4 SV=1	Transposable element protein OS=Prunus dulcis OX=3755 GN=Prudu_014150 PE=4 SV=1	H	Coenzyme transport and metabolism	LOW QUALITY PROTEIN: uncharacterized protein LOC112489936 [Ziziphus jujuba]	molecular function: binding (GO:0005488);; biological process: metabolic process (GO:0008152);; biological process: cellular process (GO:0009987)	--	LOC112489936	--	--	--	--	--	--	--	--	--	--	--	--	--	--	--	--	--	--	--
c41195.graph_c0	0	0	0	0.47	0	0.42	0	0	0	0	0	0	0.39	0	1.56	--	--	--	--	--	--	--	--	--	--	--	--	--	--	--	--	--	--	--	--	--	--	--	--	--	--	--	--	--	--	--	--	--	--
c68895.graph_c0	0	0	0	0	0	0	0	0	0	0	0	0	0	0	0	--	--	Molecular Function: procollagen-proline 4-dioxygenase activity (GO:0004656);; Molecular Function: iron ion binding (GO:0005506);; Molecular Function: L-ascorbic acid binding (GO:0031418);;	K00472|1.8e-34|sind:105171461|K00472 prolyl 4-hydroxylase [EC:1.14.11.2] | (RefSeq) probable prolyl 4-hydroxylase 4	[E]	Amino acid transport and metabolism	2OG-Fe(II) oxygenase superfamily	Prolyl 4-hydroxylase 2 OS=Arabidopsis thaliana OX=3702 GN=P4H2 PE=1 SV=1	Procollagen-proline 4-dioxygenase OS=Handroanthus impetiginosus OX=429701 GN=CDL12_28662 PE=3 SV=1	E	Amino acid transport and metabolism	probable prolyl 4-hydroxylase 4 [Sesamum indicum]	molecular function: catalytic activity (GO:0003824);; biological process: metabolic process (GO:0008152);; biological process: cellular process (GO:0009987);; biological process: single-organism process (GO:0044699);; molecular function: binding (GO:0005488)	Arginine and proline metabolism (ko00330)	LOC105171461	--	--	--	--	--	--	--	--	--	--	--	--	--	--	--	--	--	--	--
c51455.graph_c0	0.17	0.63	0.18	0.06	0.12	0.08	0	0.62	0	0.11	0.12	0.25	0.48	0.24	0.53	--	--	--	--	--	--	--	--	--	--	--	--	--	--	--	2	p1	(A)11	11	1257	1267	--	--	--	--	--	--	--	--	--	--	--	--	--
c68689.graph_c0	0	0	0	0	0	0	0	0.57	0	0	0	0	0.91	0	0	--	--	--	--	--	--	--	--	--	--	--	--	--	--	--	--	--	--	--	--	--	--	--	--	--	--	--	--	--	--	--	--	--	--
c32045.graph_c1	0	0	0.26	0	0	0	0	0	0	0	0	0	0	0	0	--	--	Molecular Function: iron ion binding (GO:0005506);; Molecular Function: flavonoid 3'-monooxygenase activity (GO:0016711);; Molecular Function: heme binding (GO:0020037);;	K05280|1.5e-61|sind:105157984|K05280 flavonoid 3'-monooxygenase [EC:1.14.14.82] | (RefSeq) flavonoid 3'-monooxygenase	[Q]	Secondary metabolites biosynthesis, transport and catabolism	Cytochrome P450	Flavonoid 3'-monooxygenase OS=Petunia hybrida OX=4102 GN=CYP75B2 PE=2 SV=1	Flavonoid 3'-hydroxylase 1 OS=Salvia miltiorrhiza OX=226208 GN=F3'H1 PE=2 SV=1	Q	Secondary metabolites biosynthesis, transport and catabolism	cytochrome P450 CYP75B79 [Salvia miltiorrhiza]	molecular function: binding (GO:0005488);; molecular function: catalytic activity (GO:0003824);; biological process: metabolic process (GO:0008152);; biological process: single-organism process (GO:0044699)	Flavonoid biosynthesis (ko00941);; Flavone and flavonol biosynthesis (ko00944)	--	--	--	--	--	--	--	--	--	--	--	--	--	--	--	--	--	--	--	--
c49056.graph_c0	121.9	118.68	117.45	175.01	138.83	152.54	125	143.47	127.52	122.56	118.58	126.01	124.42	135.3	142.59	[M]	Cell wall/membrane/envelope biogenesis	Molecular Function: catalytic activity (GO:0003824);; Molecular Function: obsolete coenzyme binding (GO:0050662);;	K08678|7.2e-145|oeu:111383892|K08678 UDP-glucuronate decarboxylase [EC:4.1.1.35] | (RefSeq) UDP-glucuronic acid decarboxylase 6	[GM]	--	GDP-mannose 4,6 dehydratase;; NAD dependent epimerase/dehydratase family;; NAD dependent epimerase/dehydratase family;; GDP-mannose 4,6 dehydratase;; 3-beta hydroxysteroid dehydrogenase/isomerase family	UDP-glucuronic acid decarboxylase 5 OS=Arabidopsis thaliana OX=3702 GN=UXS5 PE=2 SV=1	UDP-glucuronate decarboxylase OS=Salvia splendens OX=180675 GN=UXS1 PE=4 SV=1	--	--	UDP-glucuronate decarboxylase [Salvia splendens]	molecular function: catalytic activity (GO:0003824);; molecular function: binding (GO:0005488)	Amino sugar and nucleotide sugar metabolism (ko00520)	--	2	p1	(T)10	10	1568	1577	GGATTCTCAACACCCTCCAA	59.903	20	TAGAAAATTGGGGATGCAGG	59.894	20	179	1476	1654	GGATTCTCAACACCCTCCAA	59.903	20	CCTAGCATGTTTAGCGTCCC
c48379.graph_c0	9.88	10.83	10.79	9.35	6.38	8.01	8.63	6.47	7.53	7.53	11.36	10.68	7.87	7.56	12.36	[J]	Translation, ribosomal structure and biogenesis	Molecular Function: translation elongation factor activity (GO:0003746);; Cellular Component: cytoplasm (GO:0005737);;	--	--	--	Elongation factor P, C-terminal;; Elongation factor P (EF-P) OB domain	--	Uncharacterized protein OS=Salvia splendens OX=180675 GN=Saspl_007205 PE=3 SV=1	J	Translation, ribosomal structure and biogenesis	hypothetical protein Saspl_007205 [Salvia splendens]	molecular function: binding (GO:0005488);; biological process: metabolic process (GO:0008152);; biological process: cellular process (GO:0009987);; cellular component: cell (GO:0005623);; cellular component: cell part (GO:0044464)	--	--	--	--	--	--	--	--	--	--	--	--	--	--	--	--	--	--	--	--	--
c67998.graph_c0	0	0	0	0	0	0	0.98	0	0.29	0	0	0	0	0.35	0	--	--	--	--	--	--	--	--	--	--	--	--	--	--	--	--	--	--	--	--	--	--	--	--	--	--	--	--	--	--	--	--	--	--
c52667.graph_c0	11.69	11.62	6.13	10.76	11.23	6.33	8.27	6.68	10.76	5.51	24.09	11.38	9.66	11.91	25.29	--	--	Molecular Function: fatty acid binding (GO:0005504);; Biological Process: fatty acid metabolic process (GO:0006631);; Cellular Component: chloroplast stroma (GO:0009570);; Molecular Function: intramolecular lyase activity (GO:0016872);;	--	--	--	Chalcone isomerase-like	Fatty-acid-binding protein 1 OS=Arabidopsis thaliana OX=3702 GN=FAP1 PE=1 SV=1	Chalcone_isomerase domain-containing protein OS=Erythranthe guttata OX=4155 GN=MIMGU_mgv1a011568mg PE=3 SV=1	S	Function unknown	fatty-acid-binding protein 1-like [Sesamum indicum]	molecular function: binding (GO:0005488);; biological process: metabolic process (GO:0008152);; biological process: cellular process (GO:0009987);; biological process: single-organism process (GO:0044699);; cellular component: cell (GO:0005623);; cellular component: organelle (GO:0043226);; cellular component: organelle part (GO:0044422);; cellular component: cell part (GO:0044464);; molecular fu…	--	LOC105177087	--	--	--	--	--	--	--	--	--	--	--	--	--	--	--	--	--	--	--
c51676.graph_c0	0.53	0.34	0.84	0.95	2.26	0.34	0.88	0.92	0.47	0.18	0.35	0.36	0.31	0	1.21	--	--	--	--	--	--	--	--	--	--	--	--	--	--	--	--	--	--	--	--	--	--	--	--	--	--	--	--	--	--	--	--	--	--
c41910.graph_c0	0.19	0.72	0.36	0.79	0	0.18	0	0	0.5	0.36	0.38	0	0.99	0	0.21	--	--	--	--	--	--	--	Protein AUXIN-REGULATED GENE INVOLVED IN ORGAN SIZE OS=Arabidopsis thaliana OX=3702 GN=ARGOS PE=2 SV=1	--	--	--	PREDICTED: ARGOS-like protein [Tarenaya hassleriana]	--	--	LOC104802351	--	--	--	--	--	--	--	--	--	--	--	--	--	--	--	--	--	--	--
c24543.graph_c0	2.35	2.79	0.65	0.39	1.03	0	0.69	1.23	0.59	0.35	2.12	4.7	1.01	0	0.41	--	--	--	--	--	--	--	--	--	--	--	--	--	--	--	--	--	--	--	--	--	--	--	--	--	--	--	--	--	--	--	--	--	--
c52679.graph_c0	0	1.77	0.41	0	0.43	1.27	0	0	2.26	3.12	2.67	0	0.87	0.48	0	--	--	--	--	--	--	--	--	--	--	--	--	--	--	--	--	--	--	--	--	--	--	--	--	--	--	--	--	--	--	--	--	--	--
c30650.graph_c0	0	1.26	0	0	0	0	0	0	0	0	0	0	0	0	0	--	--	--	--	--	--	--	--	--	--	--	--	--	--	--	--	--	--	--	--	--	--	--	--	--	--	--	--	--	--	--	--	--	--
c74470.graph_c0	0	0	0	0	0	0	0	0	0	0	0	0	0	0	2.67	--	--	--	--	--	--	--	--	--	--	--	--	--	--	--	--	--	--	--	--	--	--	--	--	--	--	--	--	--	--	--	--	--	--
c50963.graph_c0	0.66	0.14	0.07	0.38	0.15	0.22	0.15	0.31	0.27	0.28	0.41	0.24	0.06	0.15	1.29	--	--	--	--	--	--	Remorin, C-terminal region	--	Remorin_C domain-containing protein OS=Handroanthus impetiginosus OX=429701 GN=CDL12_01133 PE=3 SV=1	S	Function unknown	uncharacterized protein At3g61260-like [Sesamum indicum]	--	--	LOC105156685	--	--	--	--	--	--	--	--	--	--	--	--	--	--	--	--	--	--	--
c36833.graph_c0	0.18	0.17	0	0.55	0	0	0	0	0.46	0	0	0	0	0	0	--	--	--	--	--	--	--	--	--	--	--	--	--	--	--	--	--	--	--	--	--	--	--	--	--	--	--	--	--	--	--	--	--	--
c64760.graph_c0	0.25	0.2	0.68	0.46	0.61	0.26	0.48	0.63	0.2	1.08	0.43	0.39	0.31	0.36	0.34	--	--	--	--	[R]	General function prediction only	Retrotransposon gag protein	--	uncharacterized protein LOC106766267 OS=Vigna radiata var. radiata OX=3916 GN=LOC106766267 PE=4 SV=1	L	Replication, recombination and repair	uncharacterized protein LOC113729769 [Coffea arabica]	--	--	LOC113729769	--	--	--	--	--	--	--	--	--	--	--	--	--	--	--	--	--	--	--
c50275.graph_c0	7.02	5.7	6.17	9.56	12.14	13.49	11.19	10.76	13.05	6.9	6.33	8.02	12.16	11.51	7.94	--	--	--	--	--	--	--	--	--	--	--	--	--	--	--	--	--	--	--	--	--	--	--	--	--	--	--	--	--	--	--	--	--	--
c32090.graph_c1	0	0	0	0	0	0	0	0	0	0	0	0	0	0	0	--	--	--	--	--	--	--	--	--	--	--	--	--	--	--	--	--	--	--	--	--	--	--	--	--	--	--	--	--	--	--	--	--	--
c82783.graph_c0	0	0	2.2	0	0	0	0	0	0	0	0	0	0	0	0	[V]	Defense mechanisms	Molecular Function: ATP binding (GO:0005524);; Cellular Component: integral component of membrane (GO:0016021);; Molecular Function: ATPase activity (GO:0016887);; Molecular Function: ATPase-coupled transmembrane transporter activity (GO:0042626);;	K05665|4.2e-32|fve:101298730|K05665 ATP-binding cassette, subfamily C (CFTR/MRP), member 1 [EC:7.6.2.3] | (RefSeq) ABC transporter C family member 12-like	[Q]	Secondary metabolites biosynthesis, transport and catabolism	--	ABC transporter C family member 1 OS=Arabidopsis thaliana OX=3702 GN=ABCC1 PE=1 SV=1	Putative Multidrug resistance-associated protein 2 isoform 1 OS=Davidia involucrata OX=16924 GN=Din_011219 PE=4 SV=1	Q	Secondary metabolites biosynthesis, transport and catabolism	ABC transporter C family member 2 isoform X1 [Citrus clementina]	molecular function: binding (GO:0005488);; cellular component: membrane (GO:0016020);; cellular component: membrane part (GO:0044425);; molecular function: catalytic activity (GO:0003824);; molecular function: transporter activity (GO:0005215);; biological process: localization (GO:0051179)	ABC transporters (ko02010)	LOC18052595	--	--	--	--	--	--	--	--	--	--	--	--	--	--	--	--	--	--	--
c39269.graph_c1	0	0	0	0	0.67	0	0	0	0	0	0.69	0	0	0	0.85	--	--	--	--	--	--	--	--	--	--	--	--	--	--	--	--	--	--	--	--	--	--	--	--	--	--	--	--	--	--	--	--	--	--
c71992.graph_c0	0	0	0	0	0.92	0	0	0	0	0	0	0	2.05	0	0	--	--	--	--	--	--	--	--	--	--	--	--	--	--	--	--	--	--	--	--	--	--	--	--	--	--	--	--	--	--	--	--	--	--
c64786.graph_c1	18.51	16.62	18.72	22.64	17.23	22.12	24.18	21.18	27.44	15.97	23.44	17.03	24.74	20.11	25.89	[P]	Inorganic ion transport and metabolism	Molecular Function: solute:proton antiporter activity (GO:0015299);; Cellular Component: integral component of membrane (GO:0016021);;	--	[P]	Inorganic ion transport and metabolism	Sodium/hydrogen exchanger family	K(+) efflux antiporter 4 OS=Arabidopsis thaliana OX=3702 GN=KEA4 PE=2 SV=2	Na_H_Exchanger domain-containing protein OS=Salvia splendens OX=180675 GN=Saspl_009032 PE=4 SV=1	P	Inorganic ion transport and metabolism	hypothetical protein Saspl_009032 [Salvia splendens]	molecular function: transporter activity (GO:0005215);; biological process: single-organism process (GO:0044699);; biological process: localization (GO:0051179);; cellular component: membrane (GO:0016020);; cellular component: membrane part (GO:0044425)	--	--	1	p1	(T)16	16	85	100	TGGTAGCTAGCCCTCTCTGTG	59.648	21	CGAAATCGTGAGTTTAGCCC	59.708	20	159	56	214	TGGTAGCTAGCCCTCTCTGTG	59.648	21	AATACAAACTGCGCCTCTGC
c6001.graph_c0	0.65	0	0	0	0	0	0	0	0	0.41	0	0	0	0	0	--	--	--	--	--	--	--	--	--	--	--	--	--	--	--	--	--	--	--	--	--	--	--	--	--	--	--	--	--	--	--	--	--	--
c38747.graph_c1	0.46	0	0	0.46	0	0	0	0	0	0	0	0	0	0	0	--	--	--	--	--	--	--	--	--	--	--	--	--	--	--	--	--	--	--	--	--	--	--	--	--	--	--	--	--	--	--	--	--	--
c42205.graph_c0	1.62	0.85	0.78	3.79	0.95	4.09	3.21	2.01	2.17	3.91	0.43	0.87	3.04	0.46	2	--	--	--	--	--	--	--	--	--	--	--	--	--	--	--	--	--	--	--	--	--	--	--	--	--	--	--	--	--	--	--	--	--	--
c71690.graph_c0	0	0	0	0	0	0	2.57	5.56	0	0	0	0	0	0	0	--	--	Biological Process: response to auxin (GO:0009733);;	K14488|1.1e-22|oeu:111398686|K14488 SAUR family protein | (RefSeq) auxin-responsive protein SAUR36-like	--	--	Auxin responsive protein	Auxin-responsive protein SAUR36 OS=Arabidopsis thaliana OX=3702 GN=SAUR36 PE=2 SV=1	Uncharacterized protein OS=Handroanthus impetiginosus OX=429701 GN=CDL12_24209 PE=3 SV=1	S	Function unknown	hypothetical protein CDL12_24209 [Handroanthus impetiginosus]	biological process: response to stimulus (GO:0050896)	Plant hormone signal transduction (ko04075)	--	--	--	--	--	--	--	--	--	--	--	--	--	--	--	--	--	--	--	--
c85089.graph_c0	0	0	0	0	0	0	0	0	0	0	0	0	0	0	0	--	--	Molecular Function: molecular_function (GO:0003674);; Molecular Function: catalytic activity (GO:0003824);; Molecular Function: riboflavin synthase activity (GO:0004746);; Biological Process: vitamin metabolic process (GO:0006766);; Biological Process: water-soluble vitamin metabolic process (GO:0006767);; Biological Process: riboflavin metabolic process (GO:0006771);; Biological Process: nitroge…	K00793|7.6e-09|vvi:100257400|K00793 riboflavin synthase [EC:2.5.1.9] | (RefSeq) riboflavin synthase	--	--	--	--	Uncharacterized protein OS=Camellia sinensis var. sinensis OX=542762 GN=TEA_015150 PE=4 SV=1	H	Coenzyme transport and metabolism	riboflavin synthase-like [Camellia sinensis]	molecular function: catalytic activity (GO:0003824);; biological process: metabolic process (GO:0008152);; biological process: single-organism process (GO:0044699);; biological process: cellular process (GO:0009987)	Riboflavin metabolism (ko00740)	LOC114294164	--	--	--	--	--	--	--	--	--	--	--	--	--	--	--	--	--	--	--
c21554.graph_c0	5	0.88	4.29	0.73	1.11	0	6.78	2.31	7.63	0	0.46	0	4.11	6.79	6.37	--	--	Cellular Component: integral component of membrane (GO:0016021);;	--	--	--	--	--	Uncharacterized protein OS=Dorcoceras hygrometricum OX=472368 GN=F511_35151 PE=4 SV=1	--	--	hypothetical protein F511_35151 [Dorcoceras hygrometricum]	cellular component: membrane (GO:0016020);; cellular component: membrane part (GO:0044425)	--	--	--	--	--	--	--	--	--	--	--	--	--	--	--	--	--	--	--	--	--
c63642.graph_c0	0	0	0	0	0	0	0	0	0	0	0	0	0	0	0	--	--	--	--	--	--	--	--	--	--	--	--	--	--	--	--	--	--	--	--	--	--	--	--	--	--	--	--	--	--	--	--	--	--
c79976.graph_c0	0	0	0	0	0	0	0.64	0	0	0	0.68	0	0	0	0	--	--	--	--	--	--	--	--	--	--	--	--	--	--	--	--	--	--	--	--	--	--	--	--	--	--	--	--	--	--	--	--	--	--
c67522.graph_c0	0	0	0	0	0	0	0	0.43	0	0	0	0	0.11	0.13	0.43	--	--	--	--	--	--	--	--	--	--	--	--	--	--	--	--	--	--	--	--	--	--	--	--	--	--	--	--	--	--	--	--	--	--
c55226.graph_c0	5.68	4.46	5.06	4.89	6.09	2.89	4.65	7.19	7.37	4.92	5.91	3.88	7.97	8.55	5.58	--	--	--	K01867|1.2e-59|nto:104087037|K01867 tryptophanyl-tRNA synthetase [EC:6.1.1.2] | (RefSeq) tryptophan--tRNA ligase, cytoplasmic-like	[S]	Function unknown	Family of unknown function (DUF572)	--	Uncharacterized protein OS=Salvia splendens OX=180675 GN=Saspl_027932 PE=3 SV=1	S	Function unknown	hypothetical protein Saspl_027932 [Salvia splendens]	--	Aminoacyl-tRNA biosynthesis (ko00970)	--	1	c	(GAT)5gagtgatggaaatcacaaactctgcttagaactgttttaatcttgtatcaaaagg(A)12	82	1439	1520	AACGGCAATGGCTTACAATC	59.967	20	ATTTGAAAGGGACGCATTTG	59.938	20	221	1396	1616	AACGGCAATGGCTTACAATC	59.967	20	CATTTGAAAGGGACGCATTT
c62855.graph_c0	0.49	0	0	0	1.65	0.4	0	0	0.36	0	0	0	1.66	1.38	1.5	--	--	Molecular Function: protein tyrosine kinase activity (GO:0004713);; Molecular Function: ATP binding (GO:0005524);;	K13435|1.9e-19|spen:107018783|K13435 serine/threonine-protein kinase Pto | (RefSeq) receptor-like protein kinase HERK 1 isoform X2	[T]	Signal transduction mechanisms	Protein tyrosine and serine/threonine kinase;; Protein kinase domain	Probable receptor-like protein kinase At2g23200 OS=Arabidopsis thaliana OX=3702 GN=At2g23200 PE=3 SV=1	Uncharacterized protein OS=Dorcoceras hygrometricum OX=472368 GN=F511_02275 PE=4 SV=1	T	Signal transduction mechanisms	putative protein kinase-like [Dorcoceras hygrometricum]	molecular function: catalytic activity (GO:0003824);; biological process: metabolic process (GO:0008152);; biological process: cellular process (GO:0009987);; molecular function: binding (GO:0005488)	Plant-pathogen interaction (ko04626)	--	--	--	--	--	--	--	--	--	--	--	--	--	--	--	--	--	--	--	--
c45324.graph_c0	3.51	3.52	4.22	3.43	2.53	4.42	4.45	2.04	3	4.35	2.02	4.83	6.17	6.55	4.49	--	--	Cellular Component: cellular_component (GO:0005575);; Cellular Component: intracellular (GO:0005622);; Cellular Component: obsolete cell (GO:0005623);; Cellular Component: cytoplasm (GO:0005737);; Cellular Component: peroxisome (GO:0005777);; Biological Process: obsolete coenzyme metabolic process (GO:0006732);; Biological Process: vitamin metabolic process (GO:0006766);; Biological Process: biol…	K19222|2.5e-37|sind:105159746|K19222 1,4-dihydroxy-2-naphthoyl-CoA hydrolase [EC:3.1.2.28] | (RefSeq) 1,4-dihydroxy-2-naphthoyl-CoA thioesterase 1-like	[R]	General function prediction only	Thioesterase superfamily	1,4-dihydroxy-2-naphthoyl-CoA thioesterase 1 OS=Arabidopsis thaliana OX=3702 GN=DHNAT1 PE=1 SV=1	4HBT domain-containing protein OS=Salvia splendens OX=180675 GN=Saspl_011693 PE=4 SV=1	Q	Secondary metabolites biosynthesis, transport and catabolism	hypothetical protein Saspl_011693 [Salvia splendens]	cellular component: cell (GO:0005623);; cellular component: cell part (GO:0044464);; cellular component: organelle (GO:0043226);; biological process: metabolic process (GO:0008152);; biological process: cellular process (GO:0009987);; biological process: single-organism process (GO:0044699);; biological process: cellular component organization or biogenesis (GO:0071840)	Ubiquinone and other terpenoid-quinone biosynthesis (ko00130)	--	--	--	--	--	--	--	--	--	--	--	--	--	--	--	--	--	--	--	--
c46537.graph_c0	9.72	8.22	15.7	7.06	10.02	5.83	9.24	8.22	3.94	12.78	11.11	16.56	14.02	11.93	6.42	--	--	--	--	--	--	Protein of unknown function (DUF760)	--	Uncharacterized protein OS=Salvia splendens OX=180675 GN=Saspl_007675 PE=4 SV=1	S	Function unknown	hypothetical protein Saspl_007675 [Salvia splendens]	--	--	--	--	--	--	--	--	--	--	--	--	--	--	--	--	--	--	--	--	--	--
c5863.graph_c0	0	0	0	0	0	0	0	0	0	0	0	0	0	0	0	--	--	Biological Process: glutamine metabolic process (GO:0006541);;	K22314|2.5e-28|nnu:104595528|K22314 glucosinolate gamma-glutamyl hydrolase [EC:3.4.19.16] | (RefSeq) gamma-glutamyl peptidase 5-like	--	--	--	--	gamma-glutamyl peptidase 5-like OS=Nelumbo nucifera OX=4432 GN=LOC104595528 PE=4 SV=1	F	Nucleotide transport and metabolism	PREDICTED: gamma-glutamyl peptidase 5-like [Nelumbo nucifera]	biological process: metabolic process (GO:0008152);; biological process: cellular process (GO:0009987);; biological process: single-organism process (GO:0044699)	--	LOC104595528	--	--	--	--	--	--	--	--	--	--	--	--	--	--	--	--	--	--	--
c22395.graph_c0	0	0	0	0.31	0	0	2.24	0	0.5	0	0	0	0	0	0.65	--	--	Molecular Function: enzyme inhibitor activity (GO:0004857);; Molecular Function: pectinesterase activity (GO:0030599);;	K01051|8.0e-12|psom:113355236|K01051 pectinesterase [EC:3.1.1.11] | (RefSeq) putative pectinesterase/pectinesterase inhibitor 22	--	--	Plant invertase/pectin methylesterase inhibitor	21 kDa protein OS=Daucus carota OX=4039 PE=2 SV=1	Pectinesterase OS=Handroanthus impetiginosus OX=429701 GN=CDL12_14679 PE=4 SV=1	S	Function unknown	21 kDa protein, partial [Sesamum indicum]	molecular function: molecular function regulator (GO:0098772);; biological process: biological regulation (GO:0065007);; molecular function: catalytic activity (GO:0003824)	Pentose and glucuronate interconversions (ko00040)	LOC105164427	--	--	--	--	--	--	--	--	--	--	--	--	--	--	--	--	--	--	--
c53959.graph_c0	3.16	2.47	2.93	3.35	2.08	3	4.01	3.61	3.14	2.9	2.54	3.2	5.82	4.63	3.97	--	--	Molecular Function: UDP-glycosyltransferase activity (GO:0008194);;	K13227|4.9e-46|ats:109754422|K13227 UDP-glucosyltransferase BX8/BX9 [EC:2.4.1.202] | (RefSeq) LOC109754422; DIMBOA UDP-glucosyltransferase BX8-like	[GC]	--	UDP-glucoronosyl and UDP-glucosyl transferase	UDP-glycosyltransferase 82A1 OS=Arabidopsis thaliana OX=3702 GN=UGT82A1 PE=2 SV=1	Glycosyltransferase OS=Salvia splendens OX=180675 GN=Saspl_017031 PE=3 SV=1	--	--	hypothetical protein Saspl_017031 [Salvia splendens]	molecular function: catalytic activity (GO:0003824)	Benzoxazinoid biosynthesis (ko00402)	--	1	p1	(A)10	10	35	44	CCAAATTTTATTGAATTCATTTCTCA	59.669	26	TTGTGCCGGATATGGAATTA	58.84	20	115	6	120	CCAAATTTTATTGAATTCATTTCTCA	59.669	26	CTTGTGCCGGATATGGAATTA
c71571.graph_c0	0	0	0	0	0	0	0	0	0	0	0	1.77	0	0	0	--	--	--	--	--	--	--	--	--	--	--	--	--	--	--	--	--	--	--	--	--	--	--	--	--	--	--	--	--	--	--	--	--	--
c78645.graph_c0	0	0	0	0	0	0	0	0	0	0	0	0	0	0	0	--	--	--	--	--	--	--	--	--	--	--	--	--	--	--	--	--	--	--	--	--	--	--	--	--	--	--	--	--	--	--	--	--	--
c49579.graph_c0	273.46	257.25	228.08	184.88	142.21	104.41	135.71	113.4	115.92	114.83	186.77	122.16	124.7	133.24	305.97	[J]	Translation, ribosomal structure and biogenesis	Molecular Function: RNA binding (GO:0003723);; Cellular Component: cytosolic large ribosomal subunit (GO:0022625);; Biological Process: ribosome biogenesis (GO:0042254);;	K02936|5.4e-136|sind:105177450|K02936 large subunit ribosomal protein L7Ae | (RefSeq) 60S ribosomal protein L7a-1	[J]	Translation, ribosomal structure and biogenesis	Ribosomal protein L7Ae/L30e/S12e/Gadd45 family	60S ribosomal protein L7a-1 OS=Oryza sativa subsp. japonica OX=39947 GN=RPL7A-1 PE=2 SV=1	60S ribosomal protein L7a OS=Salvia splendens OX=180675 GN=RP-L7Ae PE=3 SV=1	J	Translation, ribosomal structure and biogenesis	large subunit ribosomal protein L7Ae [Salvia splendens]	molecular function: binding (GO:0005488);; cellular component: cell (GO:0005623);; cellular component: macromolecular complex (GO:0032991);; cellular component: organelle (GO:0043226);; cellular component: organelle part (GO:0044422);; cellular component: cell part (GO:0044464);; biological process: cellular component organization or biogenesis (GO:0071840)	Ribosome (ko03010)	--	--	--	--	--	--	--	--	--	--	--	--	--	--	--	--	--	--	--	--
c61872.graph_c1	3.25	2.34	1.39	2.81	2.41	2.01	3.7	4.79	3.8	3.8	2.72	3.72	4.4	5.77	3.4	--	--	--	--	--	--	--	Protein NLP8 OS=Arabidopsis thaliana OX=3702 GN=NLP8 PE=2 SV=1	Uncharacterized protein OS=Salvia splendens OX=180675 GN=Saspl_024667 PE=4 SV=1	K	Transcription	protein NLP9 [Sesamum indicum]	--	--	LOC105158751	--	--	--	--	--	--	--	--	--	--	--	--	--	--	--	--	--	--	--
c58171.graph_c2	2.12	4.78	2.78	3.37	2.76	1.85	3.43	1.65	2.65	4.49	3.73	3.99	5.45	1.86	9.12	--	--	Cellular Component: membrane (GO:0016020);; Cellular Component: integral component of membrane (GO:0016021);;	K21435|3.4e-18|aip:107648037|K21435 ankyrin repeat domain-containing protein 6 | (RefSeq) ankyrin repeat and SAM domain-containing protein 1A isoform X1	[R]	General function prediction only	Ankyrin repeats (3 copies);; Ankyrin repeats (many copies);; Domain of unknown function;; Ankyrin repeats (many copies);; Ankyrin repeat;; Ankyrin repeat	--	ANK_REP_REGION domain-containing protein OS=Erythranthe guttata OX=4155 GN=MIMGU_mgv1a022409mg PE=4 SV=1	S	Function unknown	PREDICTED: serine/threonine-protein phosphatase 6 regulatory ankyrin repeat subunit A-like [Erythranthe guttata]	cellular component: membrane (GO:0016020);; cellular component: membrane part (GO:0044425)	--	LOC105948929	--	--	--	--	--	--	--	--	--	--	--	--	--	--	--	--	--	--	--
c77783.graph_c0	0	0	0	0	0	0	0	0	0	0	0	0	0	0	0	--	--	Cellular Component: integral component of membrane (GO:0016021);; Biological Process: cytidine to uridine editing (GO:0016554);;	--	--	--	--	--	Uncharacterized protein (Fragment) OS=Davidia involucrata OX=16924 GN=Din_000362 PE=4 SV=1	S	Function unknown	hypothetical protein HYC85_025036 [Camellia sinensis]	cellular component: membrane (GO:0016020);; cellular component: membrane part (GO:0044425);; biological process: metabolic process (GO:0008152);; biological process: cellular process (GO:0009987)	--	--	--	--	--	--	--	--	--	--	--	--	--	--	--	--	--	--	--	--	--
c62379.graph_c0	4.08	2.62	3.41	2.88	4.28	2.48	2.99	3.86	2.35	2.97	3.96	4.82	2.61	2.51	3.91	--	--	--	--	--	--	--	--	--	--	--	--	--	--	--	2	p1	(T)10	10	557	566	AACCACACCGGTACGAACTC	59.891	20	TAACATCATGACTCAGGCGG	59.673	20	257	431	687	AACCACACCGGTACGAACTC	59.891	20	CGGCGATCAATTCACAAATA
c26714.graph_c0	0	0.74	0.65	1.74	1.41	4.87	2.76	2.75	5.44	2.97	5.11	4.41	0.76	5.71	4.49	[Q]	Secondary metabolites biosynthesis, transport and catabolism	Molecular Function: lactoylglutathione lyase activity (GO:0004462);; Molecular Function: metal ion binding (GO:0046872);;	K01759|1.1e-43|cmo:103501042|K01759 lactoylglutathione lyase [EC:4.4.1.5] | (RefSeq) probable lactoylglutathione lyase, chloroplastic	[G]	Carbohydrate transport and metabolism	Glyoxalase/Bleomycin resistance protein/Dioxygenase superfamily	Probable lactoylglutathione lyase, chloroplastic OS=Arabidopsis thaliana OX=3702 GN=At1g67280 PE=1 SV=1	Lactoylglutathione lyase OS=Cucumis melo var. makuwa OX=1194695 GN=E5676_scaffold2044G00010 PE=3 SV=1	G	Carbohydrate transport and metabolism	hypothetical protein EUGRSUZ_C03791 [Eucalyptus grandis]	molecular function: catalytic activity (GO:0003824);; molecular function: binding (GO:0005488)	Pyruvate metabolism (ko00620)	LOC104438247	--	--	--	--	--	--	--	--	--	--	--	--	--	--	--	--	--	--	--
c36109.graph_c0	0	0	0	0	0	0.13	0.27	0.4	0	0	0	0.87	0	0	0	--	--	Molecular Function: hydrolase activity, acting on ester bonds (GO:0016788);;	--	--	--	--	--	--	--	--	--	molecular function: catalytic activity (GO:0003824)	--	--	--	--	--	--	--	--	--	--	--	--	--	--	--	--	--	--	--	--	--
c6523.graph_c0	0	0	0	0	0	0	0	0	0	0	0	0	0	0	0	--	--	--	--	--	--	--	--	Uncharacterized protein OS=Acer yangbiense OX=1000413 GN=EZV62_018598 PE=4 SV=1	E	Amino acid transport and metabolism	uncharacterized protein LOC115704309 [Cannabis sativa]	--	--	LOC115704309	--	--	--	--	--	--	--	--	--	--	--	--	--	--	--	--	--	--	--
c7696.graph_c0	2.18	0	0	0.71	0	0	0	0	0	0	0	0	1.84	0	2.18	--	--	--	--	--	--	--	--	--	--	--	--	--	--	--	--	--	--	--	--	--	--	--	--	--	--	--	--	--	--	--	--	--	--
c53353.graph_c0	1.64	1.25	1.32	0.42	0.47	0.07	1.4	0.39	0.13	1.91	1.24	2.81	1.02	6	2.62	[P]	Inorganic ion transport and metabolism	Molecular Function: copper ion binding (GO:0005507);; Molecular Function: ATP binding (GO:0005524);; Cellular Component: integral component of membrane (GO:0016021);; Molecular Function: ATPase-coupled cation transmembrane transporter activity (GO:0019829);; Biological Process: metal ion transport (GO:0030001);;	K17686|1.8e-114|sind:105175894|K17686 P-type Cu+ transporter [EC:7.2.2.8] | (RefSeq) copper-transporting ATPase RAN1	[P]	Inorganic ion transport and metabolism	Heavy-metal-associated domain	Copper-transporting ATPase RAN1 OS=Arabidopsis thaliana OX=3702 GN=RAN1 PE=1 SV=1	Copper-transporting P-type ATPase OS=Striga asiatica OX=4170 GN=STAS_09272 PE=3 SV=1	P	Inorganic ion transport and metabolism	copper-transporting P-type ATPase [Striga asiatica]	molecular function: binding (GO:0005488);; cellular component: membrane (GO:0016020);; cellular component: membrane part (GO:0044425);; molecular function: catalytic activity (GO:0003824);; molecular function: transporter activity (GO:0005215);; biological process: localization (GO:0051179)	MAPK signaling pathway - plant (ko04016)	--	--	--	--	--	--	--	--	--	--	--	--	--	--	--	--	--	--	--	--
c5954.graph_c0	0	0.26	0	0	0	0	0	0	0.23	0	0	0	0	0.28	0	--	--	--	--	--	--	--	--	--	--	--	--	--	--	--	--	--	--	--	--	--	--	--	--	--	--	--	--	--	--	--	--	--	--
c38684.graph_c0	2.33	2.06	0.26	3.56	1.61	0.79	2.46	0.48	2.59	0.55	1.37	2.73	1.03	0	14.71	--	--	Cellular Component: nucleosome (GO:0000786);; Molecular Function: DNA binding (GO:0003677);; Cellular Component: nucleus (GO:0005634);; Molecular Function: protein heterodimerization activity (GO:0046982);;	K11251|7.4e-53|sind:105165318|K11251 histone H2A | (RefSeq) probable histone H2A variant 3	[B]	Chromatin structure and dynamics	Core histone H2A/H2B/H3/H4	Probable histone H2A variant 3 OS=Oryza sativa subsp. japonica OX=39947 GN=Os03g0743400 PE=2 SV=1	Histone H2A OS=Salvia splendens OX=180675 GN=Saspl_026889 PE=3 SV=1	B	Chromatin structure and dynamics	hypothetical protein Saspl_009936 [Salvia splendens]	cellular component: cell (GO:0005623);; cellular component: macromolecular complex (GO:0032991);; cellular component: organelle (GO:0043226);; cellular component: organelle part (GO:0044422);; cellular component: cell part (GO:0044464);; molecular function: binding (GO:0005488)	--	--	--	--	--	--	--	--	--	--	--	--	--	--	--	--	--	--	--	--	--
c67004.graph_c0	0	0.88	0	0	0	0	0.9	0.19	0	0.67	1.59	0	0	0	0.51	--	--	--	--	--	--	--	--	--	--	--	--	--	--	--	--	--	--	--	--	--	--	--	--	--	--	--	--	--	--	--	--	--	--
c53720.graph_c0	2.38	2.06	1.73	2.83	1.59	1.42	0.89	2.12	2.24	1.26	2.98	2.7	2.29	1.82	10.52	[R]	General function prediction only	Molecular Function: anaphase-promoting complex binding (GO:0010997);; Molecular Function: ubiquitin-protein transferase activator activity (GO:0097027);; Biological Process: positive regulation of ubiquitin protein ligase activity (GO:1904668);;	K03363|2.2e-252|sind:105160231|K03363 cell division cycle 20, cofactor of APC complex | (RefSeq) cell division cycle 20.2, cofactor of APC complex	[DO]	--	WD domain, G-beta repeat;; Anaphase-promoting complex subunit 4 WD40 domain;; Eukaryotic translation initiation factor eIF2A	Cell division cycle 20.1, cofactor of APC complex OS=Arabidopsis thaliana OX=3702 GN=CDC20-1 PE=1 SV=1	Anaphase promoting complex, Cdc20, Cdh1, and Ama1 subunits OS=Handroanthus impetiginosus OX=429701 GN=CDL12_24708 PE=3 SV=1	--	--	Anaphase promoting complex, Cdc20, Cdh1, and Ama1 subunits [Handroanthus impetiginosus]	molecular function: binding (GO:0005488);; molecular function: molecular function regulator (GO:0098772);; biological process: biological regulation (GO:0065007)	Ubiquitin mediated proteolysis (ko04120)	--	--	--	--	--	--	--	--	--	--	--	--	--	--	--	--	--	--	--	--
c1225.graph_c0	0	0	0	0	0	0	0	0	0	0	0	0	0.92	0	0	--	--	--	--	--	--	--	--	--	--	--	--	--	--	--	--	--	--	--	--	--	--	--	--	--	--	--	--	--	--	--	--	--	--
c33060.graph_c1	0	0	0.25	0	0	0	0	0	0	0	0	0	0.24	1.1	0	--	--	--	--	--	--	--	--	--	--	--	--	--	--	--	--	--	--	--	--	--	--	--	--	--	--	--	--	--	--	--	--	--	--
c60866.graph_c0	8.16	7.32	6.28	6.19	7.34	5.64	4.99	4.63	4.21	5.42	5.84	5.82	6.46	5.73	7.82	--	--	Molecular Function: RNA binding (GO:0003723);;	--	[R]	General function prediction only	PPR repeat family;; PPR repeat;; Pentatricopeptide repeat domain;; PPR repeat;; Pentacotripeptide-repeat region of PRORP;; Mitochondrial ATPase expression;; Mtf2 family;; Mitochondrial ribonuclease P subunit (RPM2);; RNA recognition motif. (a.k.a. RRM, RBD, or RNP domain);; Pentatricopeptide repeat domain;; PPR repeat;; PPR repeat family;; PPR repeat;; Pentacotripeptide-repeat region of PRORP	Pentatricopeptide repeat-containing protein At5g04810, chloroplastic OS=Arabidopsis thaliana OX=3702 GN=PPR4 PE=1 SV=1	U1 small nuclear ribonucleoprotein (RRM superfamily) OS=Handroanthus impetiginosus OX=429701 GN=CDL12_12501 PE=4 SV=1	A	RNA processing and modification	pentatricopeptide repeat-containing protein At5g04810, chloroplastic [Sesamum indicum]	molecular function: binding (GO:0005488)	--	LOC105161001	--	--	--	--	--	--	--	--	--	--	--	--	--	--	--	--	--	--	--
c82527.graph_c0	0	0	0	0	0	0	0	0	0	0	0	0	0	0	0	--	--	--	--	--	--	--	--	--	--	--	--	--	--	--	--	--	--	--	--	--	--	--	--	--	--	--	--	--	--	--	--	--	--
c62620.graph_c1	227.88	278.66	236.61	135.38	203.82	159.54	172.17	201.06	220.93	215.2	169.01	183.42	249.37	343.12	221.41	[I]	Lipid transport and metabolism	Biological Process: isoprenoid biosynthetic process (GO:0008299);; Molecular Function: isomerase activity (GO:0016853);; Molecular Function: 1-deoxy-D-xylulose-5-phosphate reductoisomerase activity (GO:0030604);; Molecular Function: metal ion binding (GO:0046872);; Molecular Function: NADPH binding (GO:0070402);;	K00099|5.6e-188|sind:105157212|K00099 1-deoxy-D-xylulose-5-phosphate reductoisomerase [EC:1.1.1.267] | (RefSeq) 1-deoxy-D-xylulose 5-phosphate reductoisomerase, chloroplastic	--	--	1-deoxy-D-xylulose 5-phosphate reductoisomerase C-terminal domain;; DXP reductoisomerase C-terminal domain;; 1-deoxy-D-xylulose 5-phosphate reductoisomerase	1-deoxy-D-xylulose 5-phosphate reductoisomerase, chloroplastic OS=Mentha piperita OX=34256 GN=DXR PE=2 SV=2	1-deoxy-D-xylulose-5-phosphate reductoisomerase OS=Isodon rubescens OX=587669 PE=2 SV=1	I	Lipid transport and metabolism	1-deoxy-D-xylulose-5-phosphate reductoisomerase [Isodon rubescens]	biological process: metabolic process (GO:0008152);; biological process: cellular process (GO:0009987);; biological process: single-organism process (GO:0044699);; molecular function: catalytic activity (GO:0003824);; molecular function: binding (GO:0005488)	Terpenoid backbone biosynthesis (ko00900)	--	1	p1	(T)11	11	23	33	--	--	--	--	--	--	--	--	--	--	--	--	--
c30744.graph_c1	0	0	0	0	0	0	0	0	0	0	0	0	0	0	0	--	--	--	--	--	--	--	--	--	--	--	--	--	--	--	--	--	--	--	--	--	--	--	--	--	--	--	--	--	--	--	--	--	--
c47609.graph_c0	9.75	9.93	10.96	8.17	6.37	6.72	7.72	7.49	9.05	12.08	10.61	6.83	9.65	12.13	11.44	--	--	Cellular Component: endoplasmic reticulum membrane (GO:0005789);; Biological Process: endoplasmic reticulum to Golgi vesicle-mediated transport (GO:0006888);; Cellular Component: integral component of membrane (GO:0016021);;	K20362|3.6e-149|sind:105159460|K20362 protein transport protein YIF1 | (RefSeq) protein YIF1B-like	[S]	Function unknown	YIF1	--	Uncharacterized protein OS=Salvia splendens OX=180675 GN=Saspl_045032 PE=3 SV=1	S	Function unknown	protein YIF1B-like [Sesamum indicum]	cellular component: cell (GO:0005623);; cellular component: membrane (GO:0016020);; cellular component: organelle (GO:0043226);; cellular component: organelle part (GO:0044422);; cellular component: membrane part (GO:0044425);; cellular component: cell part (GO:0044464);; biological process: localization (GO:0051179)	--	--	--	--	--	--	--	--	--	--	--	--	--	--	--	--	--	--	--	--	--
c54211.graph_c0	0.91	1.35	0.53	0.69	1.37	0.42	0.46	0.7	0.68	0.87	0.83	1	0.96	1.29	1.48	--	--	Cellular Component: nucleus (GO:0005634);; Molecular Function: zinc ion binding (GO:0008270);; Molecular Function: SUMO transferase activity (GO:0019789);;	K22403|2.9e-57|cam:101493248|K22403 zinc finger MIZ domain-containing protein | (RefSeq) E3 SUMO-protein ligase SIZ1-like	[K]	Transcription	--	E3 SUMO-protein ligase SIZ1 OS=Arabidopsis thaliana OX=3702 GN=SIZ1 PE=1 SV=2	SP-RING-type domain-containing protein OS=Erythranthe guttata OX=4155 GN=MIMGU_mgv1a001379mg PE=4 SV=1	K	Transcription	hypothetical protein MIMGU_mgv1a001379mg [Erythranthe guttata]	cellular component: cell (GO:0005623);; cellular component: organelle (GO:0043226);; cellular component: cell part (GO:0044464);; molecular function: binding (GO:0005488);; molecular function: catalytic activity (GO:0003824);; biological process: metabolic process (GO:0008152);; biological process: cellular process (GO:0009987)	--	LOC105958725	--	--	--	--	--	--	--	--	--	--	--	--	--	--	--	--	--	--	--
c50870.graph_c0	4.01	7.25	7.39	7.9	6.4	6.77	6.28	6.28	5.36	5.65	4.17	5.21	7.38	5.83	5.95	--	--	Cellular Component: integral component of membrane (GO:0016021);;	--	--	--	Late embryogenesis abundant protein	--	Late embryogenesis abundant protein (Fragment) OS=Striga asiatica OX=4170 GN=STAS_25528 PE=4 SV=1	S	Function unknown	late embryogenesis abundant protein, partial [Striga asiatica]	cellular component: membrane (GO:0016020);; cellular component: membrane part (GO:0044425)	--	--	--	--	--	--	--	--	--	--	--	--	--	--	--	--	--	--	--	--	--
c48339.graph_c1	0.4	0.75	0	0.82	0	0	0	1.29	0	0.38	0	0.4	0	0	0.21	--	--	Cellular Component: nucleus (GO:0005634);; Biological Process: regulation of transcription, DNA-templated (GO:0006355);; Molecular Function: sequence-specific DNA binding (GO:0043565);;	K09338|5.6e-39|cmax:111495235|K09338 homeobox-leucine zipper protein | (RefSeq) homeobox-leucine zipper protein HAT22-like	[K]	Transcription	Homeodomain;; Homeobox associated leucine zipper;; Homeobox KN domain	Homeobox-leucine zipper protein HAT22 OS=Arabidopsis thaliana OX=3702 GN=HAT22 PE=1 SV=1	Homeobox-leucine zipper protein OS=Salvia splendens OX=180675 GN=HD-ZIP PE=4 SV=1	K	Transcription	homeobox-leucine zipper protein [Salvia splendens]	cellular component: cell (GO:0005623);; cellular component: organelle (GO:0043226);; cellular component: cell part (GO:0044464);; biological process: biological regulation (GO:0065007);; molecular function: binding (GO:0005488)	--	--	--	--	--	--	--	--	--	--	--	--	--	--	--	--	--	--	--	--	--
c42219.graph_c0	0.66	0	0	1.35	0	0	0	0.26	0.26	0.3	0.61	0	0	0	0.35	--	--	--	--	--	--	--	--	--	--	--	--	--	--	--	--	--	--	--	--	--	--	--	--	--	--	--	--	--	--	--	--	--	--
c45069.graph_c1	0.39	0.2	0	0.8	0	0.54	0.21	0.16	0	0	0.38	0.39	0.19	0	0.21	--	--	--	--	--	--	--	--	--	--	--	--	--	--	--	--	--	--	--	--	--	--	--	--	--	--	--	--	--	--	--	--	--	--
c65049.graph_c0	11.33	10.59	10.75	15.54	14.27	11.53	16.15	13.1	18.32	10.89	15.39	13.38	15.68	12.21	21.83	--	--	Cellular Component: integral component of membrane (GO:0016021);;	K17086|3.3e-76|sind:105166345|K17086 transmembrane 9 superfamily member 2/4 | (RefSeq) transmembrane 9 superfamily member 8	[U]	Intracellular trafficking, secretion, and vesicular transport	Endomembrane protein 70	Transmembrane 9 superfamily member 8 OS=Arabidopsis thaliana OX=3702 GN=TMN8 PE=2 SV=1	Transmembrane 9 superfamily member OS=Handroanthus impetiginosus OX=429701 GN=CDL12_26349 PE=3 SV=1	U	Intracellular trafficking, secretion, and vesicular transport	Endosomal membrane protein, EMP70 [Handroanthus impetiginosus]	cellular component: membrane (GO:0016020);; cellular component: membrane part (GO:0044425)	--	--	--	--	--	--	--	--	--	--	--	--	--	--	--	--	--	--	--	--	--
c80345.graph_c0	0	0	0	0	0	0	0	0	0	0	0	0	0	0	0	--	--	Molecular Function: nucleic acid binding (GO:0003676);; Biological Process: DNA integration (GO:0015074);;	--	--	--	--	--	RNA-directed DNA polymerase OS=Dorcoceras hygrometricum OX=472368 GN=F511_03411 PE=4 SV=1	H	Coenzyme transport and metabolism	LOW QUALITY PROTEIN: uncharacterized protein LOC114308202 [Camellia sinensis]	molecular function: binding (GO:0005488);; biological process: metabolic process (GO:0008152);; biological process: cellular process (GO:0009987)	--	LOC114308202	--	--	--	--	--	--	--	--	--	--	--	--	--	--	--	--	--	--	--
c84133.graph_c0	0	0	0	0	0	0	0	4.24	0	0	0	0	0	0	0	[M]	Cell wall/membrane/envelope biogenesis	--	--	--	--	--	--	--	--	--	--	--	--	--	--	--	--	--	--	--	--	--	--	--	--	--	--	--	--	--	--	--	--
c62081.graph_c1	0	0	0	0	0	0	0	0	0	0	0	0	0	0	0	--	--	Molecular Function: 3-dehydrosphinganine reductase activity (GO:0047560);;	--	[I]	Lipid transport and metabolism	--	--	17 beta-hydroxysteroid dehydrogenase type 3, HSD17B3 OS=Handroanthus impetiginosus OX=429701 GN=CDL12_09093 PE=4 SV=1	Q	Secondary metabolites biosynthesis, transport and catabolism	17 beta-hydroxysteroid dehydrogenase type 3, HSD17B3 [Handroanthus impetiginosus]	molecular function: catalytic activity (GO:0003824);; biological process: metabolic process (GO:0008152);; biological process: single-organism process (GO:0044699)	--	--	--	--	--	--	--	--	--	--	--	--	--	--	--	--	--	--	--	--	--
c50707.graph_c0	0.14	0.48	0.07	0	1.29	0.14	1.08	0	0.13	0.28	0.07	0.3	0.48	0.21	0.7	--	--	--	--	--	--	--	--	--	--	--	--	--	--	--	--	--	--	--	--	--	--	--	--	--	--	--	--	--	--	--	--	--	--
c60867.graph_c0	0.67	0.79	0.48	0.99	0.41	0.57	0.09	0.5	0.6	0.88	0.95	1.42	1.24	0.85	2.84	--	--	Molecular Function: microtubule motor activity (GO:0003777);; Molecular Function: ATP binding (GO:0005524);; Biological Process: microtubule-based movement (GO:0007018);; Molecular Function: microtubule binding (GO:0008017);;	K10403|1.7e-141|sind:105160465|K10403 kinesin family member 22 | (RefSeq) kinesin-like protein KIN-10C	[Z]	Cytoskeleton	Kinesin motor domain;; Microtubule binding;; Helix-hairpin-helix motif	Kinesin-like protein KIN-10C OS=Arabidopsis thaliana OX=3702 GN=KIN10C PE=2 SV=1	Kinesin family member 5 OS=Salvia splendens OX=180675 GN=KIF5 PE=3 SV=1	Z	Cytoskeleton	kinesin family member 5 [Salvia splendens]	molecular function: catalytic activity (GO:0003824);; molecular function: binding (GO:0005488);; biological process: cellular process (GO:0009987);; biological process: single-organism process (GO:0044699)	--	--	--	--	--	--	--	--	--	--	--	--	--	--	--	--	--	--	--	--	--
c48614.graph_c0	0.55	1.28	0.69	0.73	0.46	0.38	0.34	0.77	1.09	1.75	1.28	0.25	0.8	0	2.9	--	--	--	--	--	--	--	--	Uncharacterized protein OS=Handroanthus impetiginosus OX=429701 GN=CDL12_15435 PE=4 SV=1	S	Function unknown	hypothetical protein CDL12_15435 [Handroanthus impetiginosus]	--	--	--	--	--	--	--	--	--	--	--	--	--	--	--	--	--	--	--	--	--	--
c60194.graph_c0	0	0	0	0	0	0	0	0	0	0.31	0	0.65	0.3	0	0	--	--	Molecular Function: structural molecule activity (GO:0005198);; Biological Process: retrograde vesicle-mediated transport, Golgi to endoplasmic reticulum (GO:0006890);;	K17268|1.5e-49|nnu:104599746|K17268 coatomer subunit epsilon | (RefSeq) coatomer subunit epsilon-1-like	[U]	Intracellular trafficking, secretion, and vesicular transport	Coatomer epsilon subunit	Coatomer subunit epsilon-1 OS=Arabidopsis thaliana OX=3702 GN=At1g30630 PE=2 SV=1	coatomer subunit epsilon-1-like OS=Nelumbo nucifera OX=4432 GN=LOC104599746 PE=3 SV=1	U	Intracellular trafficking, secretion, and vesicular transport	PREDICTED: coatomer subunit epsilon-1-like [Nelumbo nucifera]	molecular function: structural molecule activity (GO:0005198);; biological process: localization (GO:0051179)	--	LOC104599746	--	--	--	--	--	--	--	--	--	--	--	--	--	--	--	--	--	--	--
c60100.graph_c0	27.48	28.25	28.92	29.47	27.53	32.01	26.36	28.66	26.56	31.53	34.26	26.1	39.78	40.09	33.11	--	--	Biological Process: MAPK cascade (GO:0000165);; Biological Process: protein polyubiquitination (GO:0000209);; Molecular Function: molecular_function (GO:0003674);; Molecular Function: catalytic activity (GO:0003824);; Molecular Function: ubiquitin-protein transferase activity (GO:0004842);; Cellular Component: cellular_component (GO:0005575);; Cellular Component: intracellular (GO:0005622);; Cell…	K22651|3.6e-56|sind:105170140|K22651 E3 ubiquitin-protein ligase RNF4 [EC:2.3.2.27] | (RefSeq) E3 ubiquitin-protein ligase RNF4	[O]	Posttranslational modification, protein turnover, chaperones	Zinc finger, C3HC4 type (RING finger);; Ring finger domain;; Zinc finger, C3HC4 type (RING finger);; RING-type zinc-finger;; Zinc finger, C3HC4 type (RING finger);; zinc-RING finger domain	--	RING-type domain-containing protein OS=Salvia splendens OX=180675 GN=Saspl_007173 PE=4 SV=1	O	Posttranslational modification, protein turnover, chaperones	hypothetical protein Saspl_007173 [Salvia splendens]	biological process: metabolic process (GO:0008152);; biological process: cellular process (GO:0009987);; biological process: signaling (GO:0023052);; biological process: single-organism process (GO:0044699);; biological process: response to stimulus (GO:0050896);; biological process: biological regulation (GO:0065007);; molecular function: catalytic activity (GO:0003824);; cellular component: cel…	--	--	--	--	--	--	--	--	--	--	--	--	--	--	--	--	--	--	--	--	--
c23413.graph_c1	0.2	0.19	0.37	0	0	0	0	0	0	0	0	0	0.17	0	1.31	--	--	Cellular Component: plasma membrane (GO:0005886);; Biological Process: protein transport (GO:0015031);; Cellular Component: integral component of membrane (GO:0016021);; Cellular Component: transport vesicle membrane (GO:0030658);;	K19995|6.6e-32|oeu:111375781|K19995 secretory carrier-associated membrane protein | (RefSeq) secretory carrier-associated membrane protein 1-like isoform X1	[U]	Intracellular trafficking, secretion, and vesicular transport	--	Putative secretory carrier-associated membrane protein 1 OS=Oryza sativa subsp. indica OX=39946 GN=SCAMP1 PE=3 SV=1	Secretory carrier-associated membrane protein OS=Salvia splendens OX=180675 GN=Saspl_041342 PE=3 SV=1	U	Intracellular trafficking, secretion, and vesicular transport	hypothetical protein Saspl_041342 [Salvia splendens]	cellular component: cell (GO:0005623);; cellular component: membrane (GO:0016020);; cellular component: cell part (GO:0044464);; biological process: localization (GO:0051179);; cellular component: membrane part (GO:0044425);; cellular component: organelle (GO:0043226);; cellular component: organelle part (GO:0044422)	--	--	--	--	--	--	--	--	--	--	--	--	--	--	--	--	--	--	--	--	--
c84552.graph_c0	0	0	0	0	0	0	0	0	0	0	0	2.86	0	0	0	--	--	Cellular Component: chloroplast stroma (GO:0009570);; Cellular Component: thylakoid (GO:0009579);; Biological Process: nonphotochemical quenching (GO:0010196);; Biological Process: chlororespiration (GO:0010478);; Biological Process: cellular heat acclimation (GO:0070370);;	--	--	--	--	Protein POST-ILLUMINATION CHLOROPHYLL FLUORESCENCE INCREASE, chloroplastic OS=Arabidopsis thaliana OX=3702 GN=PIFI PE=2 SV=1	Uncharacterized protein OS=Coffea canephora OX=49390 GN=GSCOC_T00022163001 PE=4 SV=1	S	Function unknown	uncharacterized protein LOC113741992 isoform X1 [Coffea arabica]	cellular component: cell (GO:0005623);; cellular component: organelle (GO:0043226);; cellular component: organelle part (GO:0044422);; cellular component: cell part (GO:0044464);; biological process: response to stimulus (GO:0050896);; biological process: metabolic process (GO:0008152);; biological process: cellular process (GO:0009987);; biological process: single-organism process (GO:0044699)	--	LOC113741992	--	--	--	--	--	--	--	--	--	--	--	--	--	--	--	--	--	--	--
c56022.graph_c1	4.53	4.07	3.33	3.64	2.58	3.16	2.53	3.1	3.73	5.27	4.4	3.03	7.05	5.92	7.9	--	--	Molecular Function: DNA binding (GO:0003677);; Cellular Component: nucleus (GO:0005634);; Biological Process: regulation of transcription, DNA-templated (GO:0006355);;	K20043|1.2e-16|aip:107640400|K20043 clathrin coat assembly protein AP180 | (RefSeq) putative clathrin assembly protein At5g35200	--	--	Dof domain, zinc finger	Dof zinc finger protein DOF5.3 OS=Arabidopsis thaliana OX=3702 GN=DOF5.3 PE=2 SV=1	Dof-type domain-containing protein OS=Salvia splendens OX=180675 GN=Saspl_021221 PE=4 SV=1	K	Transcription	dof zinc finger protein DOF1.1-like [Sesamum indicum]	molecular function: binding (GO:0005488);; cellular component: cell (GO:0005623);; cellular component: organelle (GO:0043226);; cellular component: cell part (GO:0044464);; biological process: biological regulation (GO:0065007)	--	--	--	--	--	--	--	--	--	--	--	--	--	--	--	--	--	--	--	--	--
c76388.graph_c0	0	0	0	0.96	0	0	0	0	0	0	0	0	0	0	0	--	--	Molecular Function: DNA-binding transcription factor activity (GO:0003700);; Cellular Component: nucleus (GO:0005634);; Molecular Function: sequence-specific DNA binding (GO:0043565);;	K13425|3.3e-24|mtr:MTR_7g079040|K13425 WRKY transcription factor 22 | (RefSeq) WRKY family transcription factor	--	--	WRKY DNA -binding domain	Probable WRKY transcription factor 35 OS=Arabidopsis thaliana OX=3702 GN=WRKY35 PE=2 SV=1	WRKY domain-containing protein OS=Papaver somniferum OX=3469 GN=C5167_049720 PE=4 SV=1	K	Transcription	probable WRKY transcription factor 65 [Papaver somniferum]	molecular function: nucleic acid binding transcription factor activity (GO:0001071);; biological process: biological regulation (GO:0065007);; cellular component: cell (GO:0005623);; cellular component: organelle (GO:0043226);; cellular component: cell part (GO:0044464);; molecular function: binding (GO:0005488)	MAPK signaling pathway - plant (ko04016);; Plant-pathogen interaction (ko04626)	LOC113361315	--	--	--	--	--	--	--	--	--	--	--	--	--	--	--	--	--	--	--
c16289.graph_c0	0	0	1.22	0	0	0	0	0	0	0	0	0	0	0	0	[J]	Translation, ribosomal structure and biogenesis	Molecular Function: RNA binding (GO:0003723);; Molecular Function: methyltransferase activity (GO:0008168);; Biological Process: methylation (GO:0032259);;	--	[J]	Translation, ribosomal structure and biogenesis	--	--	Bacterial Fmu (Sun)/eukaryotic nucleolar NOL1/Nop2p OS=Corchorus capsularis OX=210143 GN=CCACVL1_26973 PE=3 SV=1	J	Translation, ribosomal structure and biogenesis	Bacterial Fmu (Sun)/eukaryotic nucleolar NOL1/Nop2p [Corchorus capsularis]	molecular function: binding (GO:0005488);; molecular function: catalytic activity (GO:0003824);; biological process: metabolic process (GO:0008152)	--	--	--	--	--	--	--	--	--	--	--	--	--	--	--	--	--	--	--	--	--
c23783.graph_c0	0	0	0	0	0	0	0	0	0.34	0	0	0	0.39	0.43	0	--	--	--	--	--	--	--	--	--	--	--	--	--	--	--	--	--	--	--	--	--	--	--	--	--	--	--	--	--	--	--	--	--	--
c67211.graph_c0	0	0	0	0	0	0	0	0	0	0	0	0	0	0	0	--	--	Molecular Function: monooxygenase activity (GO:0004497);; Molecular Function: iron ion binding (GO:0005506);; Cellular Component: cellular_component (GO:0005575);; Biological Process: biological_process (GO:0008150);; Biological Process: metabolic process (GO:0008152);; Biological Process: biosynthetic process (GO:0009058);; Biological Process: response to endogenous stimulus (GO:0009719);; Biolo…	K20770|6.1e-16|gra:105789196|K20770 (+)-delta-cadinene 8-hydroxylase [EC:1.14.-.-] | (RefSeq) flavonoid 3'-monooxygenase-like	[Q]	Secondary metabolites biosynthesis, transport and catabolism	Cytochrome P450	Cytochrome P450 82A3 OS=Glycine max OX=3847 GN=CYP82A3 PE=2 SV=1	Cytochrome P450 CYP2 subfamily OS=Handroanthus impetiginosus OX=429701 GN=CDL12_12599 PE=3 SV=1	Q	Secondary metabolites biosynthesis, transport and catabolism	cytochrome P450 76C1-like [Sesamum indicum]	molecular function: catalytic activity (GO:0003824);; biological process: metabolic process (GO:0008152);; biological process: single-organism process (GO:0044699);; molecular function: binding (GO:0005488);; biological process: response to stimulus (GO:0050896);; cellular component: membrane (GO:0016020)	--	LOC105164269	--	--	--	--	--	--	--	--	--	--	--	--	--	--	--	--	--	--	--
c34730.graph_c0	0	0	0	0	0	0	0	1.03	0	0	0	0	4.55	0	0	--	--	--	--	--	--	--	--	--	--	--	--	--	--	--	--	--	--	--	--	--	--	--	--	--	--	--	--	--	--	--	--	--	--
c77366.graph_c0	0	0	0	0	0	0	0	0	0	0	0	0	0	0	0	--	--	Cellular Component: vacuolar proton-transporting V-type ATPase complex (GO:0016471);; Molecular Function: ATPase-coupled transmembrane transporter activity (GO:0042626);; Biological Process: proton transmembrane transport (GO:1902600);;	K02152|5.3e-10|nau:109227216|K02152 V-type H+-transporting ATPase subunit G | (RefSeq) V-type proton ATPase subunit G 1	[C]	Energy production and conversion	--	V-type proton ATPase subunit G 1 OS=Nicotiana tabacum OX=4097 GN=VATG1 PE=3 SV=1	V-type proton ATPase subunit G OS=Actinidia chinensis var. chinensis OX=1590841 GN=CEY00_Acc03803 PE=3 SV=1	C	Energy production and conversion	V-type proton ATPase subunit G 1 like [Actinidia chinensis var. chinensis]	cellular component: cell (GO:0005623);; cellular component: membrane (GO:0016020);; cellular component: macromolecular complex (GO:0032991);; cellular component: organelle (GO:0043226);; cellular component: organelle part (GO:0044422);; cellular component: membrane part (GO:0044425);; cellular component: cell part (GO:0044464);; molecular function: catalytic activity (GO:0003824);; molecular func…	Oxidative phosphorylation (ko00190);; Phagosome (ko04145)	--	--	--	--	--	--	--	--	--	--	--	--	--	--	--	--	--	--	--	--
c22488.graph_c0	0.58	0	0.42	0.46	0	0	0.29	0	0	0.14	0	0	0.25	0.15	1.11	--	--	--	--	--	--	--	--	--	--	--	--	--	--	--	--	--	--	--	--	--	--	--	--	--	--	--	--	--	--	--	--	--	--
c34751.graph_c0	1.15	0	0.45	0.56	2.86	0	0.47	0.89	2.49	1.48	0.49	1	0.49	2.66	6.95	[K]	Transcription	Molecular Function: DNA binding (GO:0003677);; Molecular Function: DNA-directed 5'-3' RNA polymerase activity (GO:0003899);; Biological Process: transcription, DNA-templated (GO:0006351);; Molecular Function: zinc ion binding (GO:0008270);;	K03007|1.5e-26|sind:105176177|K03007 DNA-directed RNA polymerases I, II, and III subunit RPABC5 | (RefSeq) DNA-directed RNA polymerases I, II, and III subunit RPABC5	[K]	Transcription	RNA polymerases N / 8 kDa subunit	DNA-directed RNA polymerase subunit 10-like protein OS=Arabidopsis thaliana OX=3702 GN=NRPB10L PE=1 SV=1	DNA-directed RNA polymerases II, IV and V subunit 10 OS=Actinidia chinensis var. chinensis OX=1590841 GN=CEY00_Acc16670 PE=3 SV=1	K	Transcription	DNA-directed RNA polymerases II, IV and V subunit 10 [Actinidia chinensis var. chinensis]	molecular function: binding (GO:0005488);; molecular function: catalytic activity (GO:0003824);; biological process: metabolic process (GO:0008152);; biological process: cellular process (GO:0009987)	RNA polymerase (ko03020)	--	--	--	--	--	--	--	--	--	--	--	--	--	--	--	--	--	--	--	--
c22947.graph_c0	3.77	0	0	0	0	0	0	0	0	0	0	0	0	0	0	--	--	--	--	--	--	--	--	--	--	--	--	--	--	--	--	--	--	--	--	--	--	--	--	--	--	--	--	--	--	--	--	--	--
c68730.graph_c0	0	0	0	0	0	0	0	0	0	0	0	0	0	0	0	--	--	Biological Process: response to auxin (GO:0009733);;	K14488|5.6e-14|sind:105160291|K14488 SAUR family protein | (RefSeq) auxin-responsive protein SAUR32	--	--	Auxin responsive protein	Auxin-responsive protein SAUR32 OS=Arabidopsis thaliana OX=3702 GN=SAUR32 PE=2 SV=1	Uncharacterized protein OS=Handroanthus impetiginosus OX=429701 GN=CDL12_23455 PE=3 SV=1	S	Function unknown	hypothetical protein CDL12_23455 [Handroanthus impetiginosus]	biological process: response to stimulus (GO:0050896)	Plant hormone signal transduction (ko04075)	--	--	--	--	--	--	--	--	--	--	--	--	--	--	--	--	--	--	--	--
c62266.graph_c0	0	0	0	0	0.2	0	0.43	0	0.37	0.1	0.11	0.55	0.53	0.21	0.18	--	--	--	--	--	--	--	--	--	--	--	--	--	--	--	--	--	--	--	--	--	--	--	--	--	--	--	--	--	--	--	--	--	--
c81202.graph_c0	0	0	0	0	0	0	0	0	0	0	0	0	0	0	0	--	--	Biological Process: defense response (GO:0006952);; Molecular Function: ADP binding (GO:0043531);;	--	[T]	Signal transduction mechanisms	NB-ARC domain	Putative disease resistance protein RGA3 OS=Solanum bulbocastanum OX=147425 GN=RGA3 PE=2 SV=2	Uncharacterized protein OS=Salvia splendens OX=180675 GN=Saspl_032017 PE=4 SV=1	T	Signal transduction mechanisms	hypothetical protein Saspl_032017 [Salvia splendens]	biological process: response to stimulus (GO:0050896);; molecular function: binding (GO:0005488)	--	--	--	--	--	--	--	--	--	--	--	--	--	--	--	--	--	--	--	--	--
c31717.graph_c0	0	0	0.72	1.02	0	0	0	0	0	0	0.76	0	0.28	0	0	--	--	Biological Process: intracellular sterol transport (GO:0032366);;	--	[R]	General function prediction only	ML domain	--	putative phosphatidylglycerol/phosphatidylinositol transfer protein DDB_G0282179 OS=Nelumbo nucifera OX=4432 GN=LOC104590751 PE=4 SV=1	S	Function unknown	PREDICTED: putative phosphatidylglycerol/phosphatidylinositol transfer protein DDB_G0282179 [Nelumbo nucifera]	biological process: single-organism process (GO:0044699);; biological process: localization (GO:0051179)	--	LOC104590751	--	--	--	--	--	--	--	--	--	--	--	--	--	--	--	--	--	--	--
c36031.graph_c0	0	0	0	0	0	0	0	0.3	0	0	0	0	0	0	1.18	--	--	--	--	--	--	--	--	--	--	--	--	--	--	--	--	--	--	--	--	--	--	--	--	--	--	--	--	--	--	--	--	--	--
c51440.graph_c1	0.67	1.84	0.97	1.09	0.58	1.41	0.23	1.36	0.83	2.1	1.72	1.13	0.32	1.14	2.23	--	--	--	--	--	--	Lipase (class 3)	--	Uncharacterized protein OS=Salvia splendens OX=180675 GN=Saspl_027700 PE=4 SV=1	G	Carbohydrate transport and metabolism	hypothetical protein Saspl_027700 [Salvia splendens]	--	--	--	--	--	--	--	--	--	--	--	--	--	--	--	--	--	--	--	--	--	--
c81832.graph_c0	0	0	0	0	0	0	0	0	0	0	0	0	0	0	0	--	--	Molecular Function: metal ion binding (GO:0046872);;	--	[R]	General function prediction only	--	--	Uncharacterized protein OS=Camellia sinensis var. sinensis OX=542762 GN=TEA_024799 PE=4 SV=1	S	Function unknown	hypothetical protein HYC85_023230 [Camellia sinensis]	molecular function: binding (GO:0005488)	--	--	--	--	--	--	--	--	--	--	--	--	--	--	--	--	--	--	--	--	--
c42539.graph_c0	0.28	0	0	0	0.14	0	0.09	0.14	0	0	0.34	0.29	0.37	0.17	0.15	--	--	--	--	--	--	--	--	--	--	--	--	--	--	--	--	--	--	--	--	--	--	--	--	--	--	--	--	--	--	--	--	--	--
c74293.graph_c0	0	0	0	0	0	0	0	0	0.2	0	0.11	0.12	0	0	0.24	--	--	--	--	--	--	--	--	--	--	--	--	--	--	--	--	--	--	--	--	--	--	--	--	--	--	--	--	--	--	--	--	--	--
c77123.graph_c0	0	0.38	0	2.15	0	0	0	0	0	0	0	0	0	0	0	--	--	--	--	--	--	--	--	--	--	--	--	--	--	--	--	--	--	--	--	--	--	--	--	--	--	--	--	--	--	--	--	--	--
c239.graph_c0	0	0	0	0	0	0	0	0	0	0	0	0	0	0.86	0	--	--	Molecular Function: DNA binding (GO:0003677);;	--	--	--	--	--	Zinc finger BED domain-containing protein DAYSLEEPER OS=Artemisia annua OX=35608 GN=CTI12_AA178790 PE=4 SV=1	--	--	unnamed protein product [Lactuca saligna]	molecular function: binding (GO:0005488)	--	--	--	--	--	--	--	--	--	--	--	--	--	--	--	--	--	--	--	--	--
c54894.graph_c0	0	0	0	0	0	0	0	0	0	0	0	0	0	0	0	--	--	--	--	--	--	--	--	--	--	--	--	--	--	--	--	--	--	--	--	--	--	--	--	--	--	--	--	--	--	--	--	--	--
c80204.graph_c0	0	0	0	0	0	0	0	0	0	0	0	0	0	0	0	--	--	--	--	--	--	--	--	--	--	--	--	--	--	--	--	--	--	--	--	--	--	--	--	--	--	--	--	--	--	--	--	--	--
c19597.graph_c0	0	0.6	0	0	1.18	0	0	0	0	0	0	0	0	0	0	--	--	--	--	--	--	ATHILA ORF-1 family	--	--	--	--	--	--	--	--	--	--	--	--	--	--	--	--	--	--	--	--	--	--	--	--	--	--	--
c35467.graph_c0	0	0	0	0	0	0.33	0	0	0	0	0	0	0	0.52	0	--	--	--	--	--	--	--	--	Uncharacterized protein OS=Salvia splendens OX=180675 GN=Saspl_029948 PE=4 SV=1	--	--	hypothetical protein Saspl_029948 [Salvia splendens]	--	--	--	--	--	--	--	--	--	--	--	--	--	--	--	--	--	--	--	--	--	--
c3212.graph_c0	0	1.11	0	0	0	0	0	0	0	0	0	0	0	0	0	--	--	--	--	--	--	--	--	--	--	--	--	--	--	--	--	--	--	--	--	--	--	--	--	--	--	--	--	--	--	--	--	--	--
c33076.graph_c0	0	0.49	0	0	0.73	0	0	0	0	0.49	0.5	0	0	0	0	--	--	--	--	--	--	--	--	--	--	--	--	--	--	--	--	--	--	--	--	--	--	--	--	--	--	--	--	--	--	--	--	--	--
c71117.graph_c0	0.28	0.77	0	0	0	0	0.52	0	0	0	0	0.55	0	0.83	0	--	--	--	--	--	--	--	--	--	--	--	--	--	--	--	--	--	--	--	--	--	--	--	--	--	--	--	--	--	--	--	--	--	--
c29426.graph_c0	0	1.14	0	0	0	0	0	1.55	0	0	0	0	0	0	0	--	--	Molecular Function: ADP binding (GO:0043531);;	--	--	--	NB-ARC domain	--	--	--	--	--	molecular function: binding (GO:0005488)	--	--	--	--	--	--	--	--	--	--	--	--	--	--	--	--	--	--	--	--	--
c42372.graph_c0	42.44	38.8	43.95	30.68	26.89	21	15.08	11.93	44.38	38.62	30.13	15.24	27.18	9.24	121.25	--	--	Cellular Component: cellular_component (GO:0005575);; Cellular Component: intracellular (GO:0005622);; Cellular Component: obsolete cell (GO:0005623);; Cellular Component: cytoplasm (GO:0005737);; Cellular Component: chloroplast (GO:0009507);; Cellular Component: plastid (GO:0009536);; Cellular Component: organelle (GO:0043226);; Cellular Component: membrane-bounded organelle (GO:0043227);; Cellu…	--	--	--	Stress responsive A/B Barrel Domain	Stress-response A/B barrel domain-containing protein At5g22580 OS=Arabidopsis thaliana OX=3702 GN=At5g22580 PE=1 SV=1	Stress-response A/B barrel domain-containing protein OS=Salvia splendens OX=180675 GN=Saspl_003617 PE=4 SV=1	S	Function unknown	hypothetical protein Saspl_003617 [Salvia splendens]	cellular component: cell (GO:0005623);; cellular component: cell part (GO:0044464);; cellular component: organelle (GO:0043226)	--	--	--	--	--	--	--	--	--	--	--	--	--	--	--	--	--	--	--	--	--
c19737.graph_c0	0	0	0	0	0	0.86	0	0	0	0	0	0	0	0	0	--	--	Molecular Function: protein kinase activity (GO:0004672);; Molecular Function: phosphoprotein phosphatase activity (GO:0004721);; Molecular Function: ATP binding (GO:0005524);; Molecular Function: metal ion binding (GO:0046872);;	--	--	--	--	Protein phosphatase 2C and cyclic nucleotide-binding/kinase domain-containing protein OS=Arabidopsis thaliana OX=3702 GN=At2g20050/At2g20040 PE=2 SV=2	Protein-serine/threonine phosphatase OS=Salvia splendens OX=180675 GN=Saspl_036494 PE=3 SV=1	T	Signal transduction mechanisms	hypothetical protein Saspl_036494 [Salvia splendens]	molecular function: catalytic activity (GO:0003824);; biological process: metabolic process (GO:0008152);; biological process: cellular process (GO:0009987);; molecular function: binding (GO:0005488)	--	--	--	--	--	--	--	--	--	--	--	--	--	--	--	--	--	--	--	--	--
c43348.graph_c0	0.41	0.19	0	0.84	1.54	1.32	0.59	0.99	1.41	0.58	0.6	0.62	0.35	0.4	0.22	--	--	--	--	--	--	--	--	--	--	--	--	--	--	--	--	--	--	--	--	--	--	--	--	--	--	--	--	--	--	--	--	--	--
c1610.graph_c0	0	0	0	0	0	0	0	0	0	0	1.14	0	0	0	0	--	--	--	--	--	--	--	--	--	--	--	--	--	--	--	--	--	--	--	--	--	--	--	--	--	--	--	--	--	--	--	--	--	--
c36334.graph_c0	0	0	0	0.59	0.53	0	0	0	0	0	0	0	0	0.57	1.54	--	--	--	--	--	--	--	--	--	--	--	--	--	--	--	--	--	--	--	--	--	--	--	--	--	--	--	--	--	--	--	--	--	--
c40693.graph_c0	0	0	0	0	0	0.24	0.75	0.86	0	0.25	0.25	0.52	0	0	0	--	--	--	--	--	--	--	--	--	--	--	--	--	--	--	--	--	--	--	--	--	--	--	--	--	--	--	--	--	--	--	--	--	--
c62563.graph_c1	0.56	0.18	0	0.19	0.18	0	0	0.61	0.49	0	0.18	0.19	0.8	0.37	0.2	--	--	--	--	--	--	--	--	--	--	--	--	--	--	--	--	--	--	--	--	--	--	--	--	--	--	--	--	--	--	--	--	--	--
c35919.graph_c0	2.51	1.48	3.09	5.03	8.37	4.27	2.54	2.63	4.49	4.47	4.49	3.45	7.18	8.82	1.3	--	--	--	--	--	--	--	--	--	--	--	--	--	--	--	--	--	--	--	--	--	--	--	--	--	--	--	--	--	--	--	--	--	--
c51512.graph_c0	0.59	0.11	0.97	0.12	0	0.2	0.12	0.92	0.73	1.26	0.36	0.71	1.22	0.68	2.07	--	--	Cellular Component: mitochondrial outer membrane (GO:0005741);; Molecular Function: voltage-gated anion channel activity (GO:0008308);;	K15040|2.9e-66|sind:105177209|K15040 voltage-dependent anion channel protein 2 | (RefSeq) mitochondrial outer membrane protein porin of 34 kDa-like	[P]	Inorganic ion transport and metabolism	Eukaryotic porin	Mitochondrial outer membrane protein porin of 34 kDa OS=Solanum tuberosum OX=4113 PE=1 SV=2	Uncharacterized protein OS=Salvia splendens OX=180675 GN=Saspl_034908 PE=3 SV=1	P	Inorganic ion transport and metabolism	hypothetical protein Saspl_034908 [Salvia splendens]	cellular component: cell (GO:0005623);; cellular component: membrane (GO:0016020);; cellular component: organelle (GO:0043226);; cellular component: organelle part (GO:0044422);; cellular component: cell part (GO:0044464);; molecular function: transporter activity (GO:0005215);; biological process: localization (GO:0051179);; biological process: biological regulation (GO:0065007)	--	--	--	--	--	--	--	--	--	--	--	--	--	--	--	--	--	--	--	--	--
c56981.graph_c0	1.48	2.76	1.62	1.24	1.28	0.51	0.93	0.83	1.14	0.85	0.95	0.81	1.62	1.13	4.25	[O]	Posttranslational modification, protein turnover, chaperones	Molecular Function: adenyl-nucleotide exchange factor activity (GO:0000774);; Cellular Component: mitochondrial matrix (GO:0005759);; Biological Process: protein folding (GO:0006457);; Molecular Function: protein homodimerization activity (GO:0042803);; Molecular Function: chaperone binding (GO:0051087);;	K03687|2.7e-104|sind:105176660|K03687 molecular chaperone GrpE | (RefSeq) uncharacterized protein LOC105176660 isoform X1	[O]	Posttranslational modification, protein turnover, chaperones	GrpE	GrpE protein homolog 2, mitochondrial OS=Arabidopsis thaliana OX=3702 GN=Mge2 PE=1 SV=1	GrpE protein homolog OS=Handroanthus impetiginosus OX=429701 GN=CDL12_20722 PE=3 SV=1	O	Posttranslational modification, protein turnover, chaperones	uncharacterized protein LOC105176660 isoform X1 [Sesamum indicum]	molecular function: binding (GO:0005488);; molecular function: molecular function regulator (GO:0098772);; biological process: biological regulation (GO:0065007);; cellular component: cell (GO:0005623);; cellular component: membrane-enclosed lumen (GO:0031974);; cellular component: organelle (GO:0043226);; cellular component: organelle part (GO:0044422);; cellular component: cell part (GO:0044464…	--	LOC105176660	--	--	--	--	--	--	--	--	--	--	--	--	--	--	--	--	--	--	--
c63704.graph_c0	65.19	55	65.96	52.86	51.72	50.26	58.41	64.35	66.33	59.1	82.08	52.31	73.33	70.46	59.39	[I]	Lipid transport and metabolism	Molecular Function: lanosterol synthase activity (GO:0000250);; Cellular Component: lipid droplet (GO:0005811);; Cellular Component: integral component of membrane (GO:0016021);; Biological Process: triterpenoid biosynthetic process (GO:0016104);; Molecular Function: beta-amyrin synthase activity (GO:0042300);;	K15813|4.1e-269|vvi:100246387|K15813 beta-amyrin synthase [EC:5.4.99.39] | (RefSeq) beta-amyrin synthase	[I]	Lipid transport and metabolism	Squalene-hopene cyclase N-terminal domain;; Squalene-hopene cyclase C-terminal domain;; Prenyltransferase and squalene oxidase repeat;; Pectic acid lyase	Dammarenediol II synthase OS=Panax ginseng OX=4054 GN=DDS PE=1 SV=1	Terpene cyclase/mutase family member OS=Ocimum basilicum OX=39350 PE=2 SV=1	I	Lipid transport and metabolism	2,3-oxidosqualene cyclase 2 [Ocimum basilicum]	molecular function: catalytic activity (GO:0003824);; cellular component: cell (GO:0005623);; cellular component: organelle (GO:0043226);; cellular component: cell part (GO:0044464);; cellular component: membrane (GO:0016020);; cellular component: membrane part (GO:0044425);; biological process: metabolic process (GO:0008152);; biological process: cellular process (GO:0009987);; biological proces…	Sesquiterpenoid and triterpenoid biosynthesis (ko00909)	--	--	--	--	--	--	--	--	--	--	--	--	--	--	--	--	--	--	--	--
c327.graph_c0	0	0	0.34	0	0	0	0	0	0	0	0	0	0	0	0	[O]	Posttranslational modification, protein turnover, chaperones	--	K13993|1.0e-39|sind:105175185|K13993 HSP20 family protein | (RefSeq) 18.1 kDa class I heat shock protein-like	[O]	Posttranslational modification, protein turnover, chaperones	Hsp20/alpha crystallin family;; HSP20-like domain found in ArsA	17.6 kDa class I heat shock protein 1 OS=Arabidopsis thaliana OX=3702 GN=HSP17.6A PE=1 SV=1	Heat shock protein 3 OS=Tectona grandis OX=41396 GN=Hsp3 PE=2 SV=1	O	Posttranslational modification, protein turnover, chaperones	heat shock protein 3 [Tectona grandis]	--	Protein processing in endoplasmic reticulum (ko04141)	--	--	--	--	--	--	--	--	--	--	--	--	--	--	--	--	--	--	--	--
c86626.graph_c0	0	0	0	0	0	0	0	0	1.13	0	0	0	0	0	0	--	--	--	--	--	--	--	--	--	--	--	--	--	--	--	--	--	--	--	--	--	--	--	--	--	--	--	--	--	--	--	--	--	--
c58235.graph_c0	54.23	53.36	28.61	37.6	35.47	36.45	31.81	27.43	44.63	15.23	22.22	22.5	42.73	24.72	74.39	--	--	Biological Process: ribosomal small subunit assembly (GO:0000028);; Biological Process: endonucleolytic cleavage in ITS1 to separate SSU-rRNA from 5.8S rRNA and LSU-rRNA from tricistronic rRNA transcript (SSU-rRNA, 5.8S rRNA, LSU-rRNA) (GO:0000447);; Biological Process: maturation of 5.8S rRNA (GO:0000460);; Biological Process: maturation of SSU-rRNA from tricistronic rRNA transcript (SSU-rRNA, 5…	K14787|1.4e-18|nta:107799550|K14787 multiple RNA-binding domain-containing protein 1 | (RefSeq) multiple RNA-binding domain-containing protein 1-like	[R]	General function prediction only	RNA recognition motif. (a.k.a. RRM, RBD, or RNP domain)	--	Multiple RNA-binding domain-containing protein 1 (Fragment) OS=Anthurium amnicola OX=1678845 GN=MRD1_1 PE=4 SV=1	A	RNA processing and modification	PREDICTED: multiple RNA-binding domain-containing protein 1 isoform X1 [Capsicum annuum]	biological process: cellular process (GO:0009987);; biological process: cellular component organization or biogenesis (GO:0071840);; biological process: metabolic process (GO:0008152);; molecular function: binding (GO:0005488);; cellular component: cell (GO:0005623);; cellular component: cell part (GO:0044464);; cellular component: organelle (GO:0043226);; cellular component: membrane-enclosed lu…	--	LOC107859712	--	--	--	--	--	--	--	--	--	--	--	--	--	--	--	--	--	--	--
c40423.graph_c0	3.45	0	0	1.66	0.67	1.99	0.66	1.31	0	2.12	0.7	0	0	2.33	0.85	--	--	Molecular Function: transferase activity, transferring acyl groups other than amino-acyl groups (GO:0016747);;	K21383|2.7e-08|sind:105162663|K21383 anthocyanidin 3-O-glucoside 6''-O-acyltransferase [EC:2.3.1.215] | (RefSeq) anthocyanidin 3-O-glucoside 6''-O-acyltransferase-like	--	--	--	Malonyl-coenzyme A:anthocyanin 3-O-glucoside-6''-O-malonyltransferase OS=Dahlia pinnata OX=101596 GN=3MAT PE=1 SV=1	Uncharacterized protein OS=Erythranthe guttata OX=4155 GN=MIMGU_mgv1a022408mg PE=3 SV=1	S	Function unknown	hypothetical protein MIMGU_mgv1a022408mg [Erythranthe guttata]	molecular function: catalytic activity (GO:0003824)	Anthocyanin biosynthesis (ko00942)	LOC105950384	--	--	--	--	--	--	--	--	--	--	--	--	--	--	--	--	--	--	--
c39407.graph_c0	0	0	0.63	0	0	0	0	0	0	0.16	0.83	0	0	0	0.18	[S]	Function unknown	--	K13449|4.0e-30|mtr:MTR_2g435490|K13449 pathogenesis-related protein 1 | (RefSeq) CAP, cysteine-rich secretory protein, antigen 5	[S]	Function unknown	Cysteine-rich secretory protein family	STS14 protein OS=Solanum tuberosum OX=4113 GN=STS14 PE=2 SV=1	Pathogenesis-related protein 1 OS=Salvia splendens OX=180675 GN=PR1 PE=4 SV=1	S	Function unknown	pathogenesis-related protein 1 [Salvia splendens]	--	MAPK signaling pathway - plant (ko04016);; Plant hormone signal transduction (ko04075);; Plant-pathogen interaction (ko04626)	--	--	--	--	--	--	--	--	--	--	--	--	--	--	--	--	--	--	--	--
c73993.graph_c0	0	0	0	2.57	0	0	0	0	0	0	0	0	0	0	0	--	--	--	K17046|1.8e-34|cqi:110735497|K17046 protein DEK | (RefSeq) LOW QUALITY PROTEIN: protein DEK	[B]	Chromatin structure and dynamics	--	--	DEK OS=Macleaya cordata OX=56857 GN=BVC80_1663g25 PE=4 SV=1	B	Chromatin structure and dynamics	DEK [Macleaya cordata]	--	--	--	--	--	--	--	--	--	--	--	--	--	--	--	--	--	--	--	--	--	--
c78781.graph_c0	0	0	0	0	0	1.65	0	0	0	0	0	0	0	0	0	--	--	Cellular Component: integral component of membrane (GO:0016021);;	K01301|1.2e-36|jcu:105648976|K01301 N-acetylated-alpha-linked acidic dipeptidase [EC:3.4.17.21] | (RefSeq) probable glutamate carboxypeptidase AMP1	[OPR]	--	--	Probable glutamate carboxypeptidase AMP1 OS=Arabidopsis thaliana OX=3702 GN=AMP1 PE=1 SV=3	Transferrin receptor-like OS=Macleaya cordata OX=56857 GN=BVC80_9081g12 PE=3 SV=1	--	--	Transferrin receptor-like [Macleaya cordata]	cellular component: membrane (GO:0016020);; cellular component: membrane part (GO:0044425)	--	--	--	--	--	--	--	--	--	--	--	--	--	--	--	--	--	--	--	--	--
c60179.graph_c0	9.02	10.9	7.15	7.29	8.52	8.13	8.22	9.3	8.15	7.96	9.45	9.14	9.56	8.39	9.24	--	--	Molecular Function: polynucleotide adenylyltransferase activity (GO:0004652);;	--	[L]	Replication, recombination and repair	--	--	Polynucleotide adenylyltransferase OS=Handroanthus impetiginosus OX=429701 GN=CDL12_13495 PE=4 SV=1	L	Replication, recombination and repair	uncharacterized protein LOC105173090 [Sesamum indicum]	molecular function: catalytic activity (GO:0003824)	--	LOC105173090	1	p1	(G)13	13	702	714	TATGCGGAATCACCATTTCA	59.891	20	TAAGGCAAAATGCACAGCAA	60.39	20	260	598	857	TATGCGGAATCACCATTTCA	59.891	20	TTAAGGCAAAATGCACAGCA
c65840.graph_c1	3.12	3.62	3.53	3.56	2.98	2.26	4.25	3.19	3.71	2.96	2.24	1.97	2.89	1.52	4.95	[S]	Function unknown	Molecular Function: ATP binding (GO:0005524);;	K11320|1.5e-256|dosa:Os02t0689800-01|K11320 E1A-binding protein p400 [EC:3.6.4.-] | (RefSeq) Os02g0689800; Similar to DEAD/DEAH box helicase domain-containing protein PIE1.	[R]	General function prediction only	SNF2 family N-terminal domain;; Helicase conserved C-terminal domain;; Type III restriction enzyme, res subunit;; Myb-like DNA-binding domain;; DEAD/DEAH box helicase	Protein PHOTOPERIOD-INDEPENDENT EARLY FLOWERING 1 OS=Arabidopsis thaliana OX=3702 GN=PIE1 PE=1 SV=1	E1A-binding protein p400 OS=Salvia splendens OX=180675 GN=EP400 PE=4 SV=1	--	--	E1A-binding protein p400 [Salvia splendens]	molecular function: binding (GO:0005488)	--	--	1	p3	(TGC)7	21	4	24	--	--	--	--	--	--	--	--	--	--	--	--	--
c40813.graph_c0	0.48	0	0	0	0.22	0	0	0	0	0.45	1.14	0	1.03	0	1.02	--	--	--	--	--	--	--	--	--	--	--	--	--	--	--	--	--	--	--	--	--	--	--	--	--	--	--	--	--	--	--	--	--	--
c77199.graph_c0	0	0	0	0	0	0	0	0	0	0	2.76	0	0	0	0	--	--	Biological Process: protein glycosylation (GO:0006486);; Cellular Component: integral component of membrane (GO:0016021);; Molecular Function: transferase activity, transferring glycosyl groups (GO:0016757);;	K20889|2.0e-19|nnu:104587360|K20889 probable glucuronoxylan glucuronosyltransferase IRX7 [EC:2.4.1.-] | (RefSeq) probable glucuronoxylan glucuronosyltransferase IRX7	--	--	--	--	Exostosin-like OS=Macleaya cordata OX=56857 GN=BVC80_1835g389 PE=3 SV=1	--	--	Exostosin-like [Macleaya cordata]	biological process: metabolic process (GO:0008152);; biological process: cellular process (GO:0009987);; biological process: single-organism process (GO:0044699);; cellular component: membrane (GO:0016020);; cellular component: membrane part (GO:0044425);; molecular function: catalytic activity (GO:0003824)	--	--	--	--	--	--	--	--	--	--	--	--	--	--	--	--	--	--	--	--	--
c54743.graph_c0	3.15	2.28	3.55	3.48	3.74	2.28	2.09	2.22	1.62	0.79	3.27	3.15	2.5	1.75	3.62	--	--	Cellular Component: integral component of membrane (GO:0016021);;	K11844|1.8e-06|cmo:103483482|K11844 ubiquitin carboxyl-terminal hydrolase 16/45 [EC:3.4.19.12] | (RefSeq) ubiquitin carboxyl-terminal hydrolase 2	[MOT]	--	Zein-binding	Protein FLOURY 1-like OS=Arabidopsis thaliana OX=3702 GN=At1g18265 PE=2 SV=1	GTD-binding domain-containing protein OS=Handroanthus impetiginosus OX=429701 GN=CDL12_26004 PE=4 SV=1	--	--	uncharacterized protein LOC105169297 [Sesamum indicum]	cellular component: membrane (GO:0016020);; cellular component: membrane part (GO:0044425)	--	LOC105169297	--	--	--	--	--	--	--	--	--	--	--	--	--	--	--	--	--	--	--
c67254.graph_c0	0	0.27	0	0.07	0	0.21	0	0	0.59	0.14	0.07	0.08	0.18	0	0.54	--	--	--	K12447|2.7e-112|boe:106336398|K12447 UDP-sugar pyrophosphorylase [EC:2.7.7.64] | (RefSeq) uncharacterized protein LOC106336398	[R]	General function prediction only	Reverse transcriptase (RNA-dependent DNA polymerase)	Retrovirus-related Pol polyprotein from transposon RE1 OS=Arabidopsis thaliana OX=3702 GN=RE1 PE=2 SV=1	Reverse transcriptase Ty1/copia-type domain-containing protein OS=Dorcoceras hygrometricum OX=472368 GN=F511_18951 PE=4 SV=1	L	Replication, recombination and repair	hypothetical protein F511_18951 [Dorcoceras hygrometricum]	--	Pentose and glucuronate interconversions (ko00040);; Galactose metabolism (ko00052);; Ascorbate and aldarate metabolism (ko00053);; Amino sugar and nucleotide sugar metabolism (ko00520)	--	--	--	--	--	--	--	--	--	--	--	--	--	--	--	--	--	--	--	--
c83272.graph_c0	0	0	0	0	0	0	0	0	0	0	0	0	0	4.08	0	--	--	Molecular Function: DNA binding (GO:0003677);;	K14007|5.2e-18|obr:102710266|K14007 protein transport protein SEC24 | (RefSeq) protein transport protein Sec24-like At3g07100	--	--	Protein of unknown function (DUF 659)	--	BED-type domain-containing protein OS=Malus baccata OX=106549 GN=C1H46_006531 PE=4 SV=1	S	Function unknown	uncharacterized protein LOC110228084 [Arabidopsis lyrata subsp. lyrata]	molecular function: binding (GO:0005488)	Protein processing in endoplasmic reticulum (ko04141)	LOC110228084	--	--	--	--	--	--	--	--	--	--	--	--	--	--	--	--	--	--	--
c65019.graph_c1	201.13	203.81	218.65	238.22	227.8	253.29	254.43	280.94	235.22	242.27	209.43	240.46	319.13	299.82	216.56	[T]	Signal transduction mechanisms	Cellular Component: integral component of membrane (GO:0016021);;	K13436|9.9e-15|cam:105851362|K13436 pto-interacting protein 1 [EC:2.7.11.1] | (RefSeq) probable receptor-like protein kinase At2g47060	--	--	PB1 domain;; CBS domain;; CBS domain	CBS domain-containing protein CBSCBSPB3 OS=Arabidopsis thaliana OX=3702 GN=CBSCBSPB3 PE=1 SV=1	Uncharacterized protein OS=Salvia splendens OX=180675 GN=Saspl_007912 PE=4 SV=1	S	Function unknown	hypothetical protein Saspl_007912 [Salvia splendens]	cellular component: membrane (GO:0016020);; cellular component: membrane part (GO:0044425)	Plant-pathogen interaction (ko04626)	--	1	p3	(AAT)6	18	608	625	GATGCTTGATGATTGACCCC	60.289	20	ACCTAAAGCGCTCAAAAGCA	60.152	20	226	571	796	GATGCTTGATGATTGACCCC	60.289	20	TAAAGCGCTCAAAAGCATGA
c57907.graph_c1	0.99	1.3	1.19	0.49	0.84	2.89	0.42	0.77	0.78	3.47	0.43	0.44	0.42	0.47	3.06	--	--	--	--	--	--	--	--	--	--	--	--	--	--	--	--	--	--	--	--	--	--	--	--	--	--	--	--	--	--	--	--	--	--
c77299.graph_c0	0	0	0	0.24	0.22	0	0	0	0	0	0.9	0	0.2	0	0	--	--	--	--	--	--	--	--	--	--	--	--	--	--	--	--	--	--	--	--	--	--	--	--	--	--	--	--	--	--	--	--	--	--
c22328.graph_c0	0	0	0	0	0	0	0	0	0	0	0	0	0	0	0	--	--	--	--	--	--	--	--	--	--	--	--	--	--	--	--	--	--	--	--	--	--	--	--	--	--	--	--	--	--	--	--	--	--
c28723.graph_c1	0	0	0	0	0	0	0	0	0	0	0	0	0	0	0	--	--	--	--	--	--	--	--	--	--	--	--	--	--	--	--	--	--	--	--	--	--	--	--	--	--	--	--	--	--	--	--	--	--
c64071.graph_c1	176.25	196.91	202.48	136.25	187.92	162.09	144.44	164.63	147.57	214.05	176.62	222.23	178.81	217.95	165.79	--	--	Biological Process: response to acid chemical (GO:0001101);; Molecular Function: molecular_function (GO:0003674);; Molecular Function: catalytic activity (GO:0003824);; Cellular Component: cellular_component (GO:0005575);; Cellular Component: intracellular (GO:0005622);; Cellular Component: obsolete cell (GO:0005623);; Cellular Component: cytoplasm (GO:0005737);; Cellular Component: mitochondrion…	K09480|5.5e-148|sind:105173989|K09480 digalactosyldiacylglycerol synthase [EC:2.4.1.241] | (RefSeq) digalactosyldiacylglycerol synthase 1, chloroplastic	--	--	--	Digalactosyldiacylglycerol synthase 1, chloroplastic OS=Glycine max OX=3847 GN=DGD1 PE=2 SV=1	Glycos_transf_1 domain-containing protein OS=Salvia splendens OX=180675 GN=Saspl_033171 PE=4 SV=1	S	Function unknown	hypothetical protein Saspl_033171 [Salvia splendens]	biological process: response to stimulus (GO:0050896);; molecular function: catalytic activity (GO:0003824);; cellular component: cell (GO:0005623);; cellular component: cell part (GO:0044464);; cellular component: organelle (GO:0043226);; biological process: metabolic process (GO:0008152);; biological process: cellular process (GO:0009987);; biological process: single-organism process (GO:004469…	Glycerolipid metabolism (ko00561)	--	--	--	--	--	--	--	--	--	--	--	--	--	--	--	--	--	--	--	--
c45399.graph_c0	0.69	0	0	0.18	0.5	0	0.17	0.14	0.43	0	0	0	0	0	0.38	--	--	Molecular Function: protein serine/threonine kinase activity (GO:0004674);; Molecular Function: ATP binding (GO:0005524);; Cellular Component: integral component of membrane (GO:0016021);;	--	--	--	D-mannose binding lectin	G-type lectin S-receptor-like serine/threonine-protein kinase At5g35370 OS=Arabidopsis thaliana OX=3702 GN=At5g35370 PE=2 SV=2	Receptor-like serine/threonine-protein kinase OS=Erythranthe guttata OX=4155 GN=MIMGU_mgv1a022844mg PE=3 SV=1	T	Signal transduction mechanisms	PREDICTED: G-type lectin S-receptor-like serine/threonine-protein kinase At5g35370 [Erythranthe guttata]	molecular function: catalytic activity (GO:0003824);; biological process: metabolic process (GO:0008152);; biological process: cellular process (GO:0009987);; molecular function: binding (GO:0005488);; cellular component: membrane (GO:0016020);; cellular component: membrane part (GO:0044425)	--	LOC105973089	--	--	--	--	--	--	--	--	--	--	--	--	--	--	--	--	--	--	--
c56485.graph_c0	204.88	190.16	192.98	184.85	179.63	163.06	203.74	218.38	187.52	170.42	187.67	168.78	263.5	242.42	182.83	--	--	Cellular Component: cellular_component (GO:0005575);; Cellular Component: intracellular (GO:0005622);; Cellular Component: obsolete cell (GO:0005623);; Cellular Component: cytoplasm (GO:0005737);; Biological Process: response to stress (GO:0006950);; Biological Process: biological_process (GO:0008150);; Biological Process: response to temperature stimulus (GO:0009266);; Biological Process: respon…	K03844|9.3e-37|mng:MNEG_1379|K03844 alpha-1,2-mannosyltransferase [EC:2.4.1.131] | (RefSeq) alpha-1,2-mannosyltransferase	--	--	--	ACT domain-containing protein ACR11 OS=Arabidopsis thaliana OX=3702 GN=ACR11 PE=1 SV=1	Uncharacterized protein OS=Handroanthus impetiginosus OX=429701 GN=CDL12_16671 PE=4 SV=1	S	Function unknown	hypothetical protein CDL12_16671 [Handroanthus impetiginosus]	cellular component: cell (GO:0005623);; cellular component: cell part (GO:0044464);; biological process: response to stimulus (GO:0050896);; cellular component: organelle (GO:0043226);; cellular component: organelle part (GO:0044422);; cellular component: membrane (GO:0016020)	N-Glycan biosynthesis (ko00510);; Various types of N-glycan biosynthesis (ko00513)	--	--	--	--	--	--	--	--	--	--	--	--	--	--	--	--	--	--	--	--
c29519.graph_c0	0	0.51	0	0.19	0	0	0	0	0	0	0	0	0	0	0.39	--	--	Molecular Function: anaphase-promoting complex binding (GO:0010997);; Biological Process: cell division (GO:0051301);; Molecular Function: ubiquitin-protein transferase activator activity (GO:0097027);; Biological Process: positive regulation of ubiquitin protein ligase activity (GO:1904668);;	K03363|4.4e-58|sind:105160771|K03363 cell division cycle 20, cofactor of APC complex | (RefSeq) cell division cycle 20.2, cofactor of APC complex-like	[DO]	--	--	Cell division cycle 20.3, cofactor of APC complex OS=Arabidopsis thaliana OX=3702 GN=CDC20-3 PE=3 SV=1	Cell division cycle 20, cofactor of APC complex OS=Salvia splendens OX=180675 GN=CDC20 PE=3 SV=1	--	--	cell division cycle 20, cofactor of APC complex [Salvia splendens]	molecular function: binding (GO:0005488);; biological process: cellular process (GO:0009987);; biological process: single-organism process (GO:0044699);; molecular function: molecular function regulator (GO:0098772);; biological process: biological regulation (GO:0065007)	Ubiquitin mediated proteolysis (ko04120)	--	--	--	--	--	--	--	--	--	--	--	--	--	--	--	--	--	--	--	--
c36444.graph_c0	0	0	0	0	0	0	0	0	0	0	0	0	0	1.27	0	--	--	--	--	--	--	--	--	--	--	--	--	--	--	--	--	--	--	--	--	--	--	--	--	--	--	--	--	--	--	--	--	--	--
c85507.graph_c0	0	0	0	0	0	0	0	0	0	0	2.32	0	0	0	0	--	--	--	--	--	--	--	--	--	--	--	--	--	--	--	--	--	--	--	--	--	--	--	--	--	--	--	--	--	--	--	--	--	--
c81079.graph_c0	0	0	0	0	0	0	0	0	0	0	0	0	0	0	0	--	--	--	--	--	--	--	--	--	--	--	--	--	--	--	--	--	--	--	--	--	--	--	--	--	--	--	--	--	--	--	--	--	--
c5285.graph_c0	0	0	0	0	0	0	0	0	0	0	0	0	0	0	0	--	--	--	--	--	--	--	--	--	--	--	--	--	--	--	--	--	--	--	--	--	--	--	--	--	--	--	--	--	--	--	--	--	--
c50775.graph_c0	5.68	7.37	8.6	5.81	4.84	6	6.87	6.69	7.42	4.6	4.53	2.56	6.86	6.18	8.86	--	--	Cellular Component: integral component of membrane (GO:0016021);;	--	--	--	--	--	Uncharacterized protein OS=Handroanthus impetiginosus OX=429701 GN=CDL12_12987 PE=4 SV=1	--	--	hypothetical protein CDL12_12987 [Handroanthus impetiginosus]	cellular component: membrane (GO:0016020);; cellular component: membrane part (GO:0044425)	--	--	1	p1	(A)15	15	1369	1383	AATAGGACACGCGATCAACC	59.962	20	GGTTGGAACCTCTGTTCCCT	60.349	20	142	1274	1415	AGTCCCCTAAATCACCCACC	60.052	20	GGTTGGAACCTCTGTTCCCT
c83260.graph_c0	0	0	0	0	0	0	0	0	0	0	0	0	0	2.57	0	--	--	--	--	--	--	--	--	--	--	--	--	--	--	--	--	--	--	--	--	--	--	--	--	--	--	--	--	--	--	--	--	--	--
c48378.graph_c1	0	0	0.14	0.33	0.43	0.06	0.33	0.32	0.13	0.12	0.3	0.13	0	0.75	0.24	--	--	--	K10206|4.0e-16|peq:110019169|K10206 LL-diaminopimelate aminotransferase [EC:2.6.1.83] | (RefSeq) aminotransferase ALD1 homolog	[R]	General function prediction only	gag-polypeptide of LTR copia-type;; gag-polypeptide of LTR copia-type	Retrovirus-related Pol polyprotein from transposon TNT 1-94 OS=Nicotiana tabacum OX=4097 PE=2 SV=1	Uncharacterized protein OS=Hibiscus syriacus OX=106335 GN=F3Y22_tig00110556pilonHSYRG00215 PE=3 SV=1	Q	Secondary metabolites biosynthesis, transport and catabolism	hypothetical protein F3Y22_tig00110556pilonHSYRG00215 [Hibiscus syriacus]	--	Lysine biosynthesis (ko00300);; Biosynthesis of amino acids (ko01230)	--	--	--	--	--	--	--	--	--	--	--	--	--	--	--	--	--	--	--	--
c29515.graph_c1	0	0	0	0	0	0	0	0	0	0	0	0	0	0	1.66	--	--	--	--	--	--	--	--	--	--	--	aspartic peptidase A1 [Moesziomyces antarcticus]	--	--	--	--	--	--	--	--	--	--	--	--	--	--	--	--	--	--	--	--	--	--
c50904.graph_c0	0.95	0.1	0.21	0.33	0.52	0.21	0	0.18	0.58	0.1	0.97	0.22	0.27	0	1.5	--	--	Cellular Component: host cell nucleus (GO:0042025);;	K06627|3.1e-81|sind:105155568|K06627 cyclin-A | (RefSeq) putative cyclin-A3-1	[D]	Cell cycle control, cell division, chromosome partitioning	Cyclin, N-terminal domain	Putative cyclin-A3-1 OS=Arabidopsis thaliana OX=3702 GN=CYCA3-1 PE=3 SV=1	Cyclin N-terminal domain-containing protein OS=Salvia splendens OX=180675 GN=Saspl_004343 PE=3 SV=1	D	Cell cycle control, cell division, chromosome partitioning	hypothetical protein Saspl_004343 [Salvia splendens]	cellular component: other organism (GO:0044215);; cellular component: other organism part (GO:0044217)	--	--	--	--	--	--	--	--	--	--	--	--	--	--	--	--	--	--	--	--	--
c30415.graph_c0	0.63	0	0	0.62	0	1.52	0	0	0	0	0	0	0	0	0	--	--	Molecular Function: calcium ion binding (GO:0005509);; Cellular Component: photosystem II oxygen evolving complex (GO:0009654);; Biological Process: photosynthesis (GO:0015979);; Cellular Component: extrinsic component of membrane (GO:0019898);;	--	--	--	--	PsbP domain-containing protein 3, chloroplastic OS=Arabidopsis thaliana OX=3702 GN=PPD3 PE=1 SV=2	23 kDa subunit of oxygen evolving system of photosystem II OS=Handroanthus impetiginosus OX=429701 GN=CDL12_29934 PE=3 SV=1	S	Function unknown	hypothetical protein CDL12_29934 [Handroanthus impetiginosus]	molecular function: binding (GO:0005488);; cellular component: cell (GO:0005623);; cellular component: membrane (GO:0016020);; cellular component: macromolecular complex (GO:0032991);; cellular component: membrane part (GO:0044425);; cellular component: cell part (GO:0044464);; biological process: metabolic process (GO:0008152);; biological process: cellular process (GO:0009987)	--	--	--	--	--	--	--	--	--	--	--	--	--	--	--	--	--	--	--	--	--
c80457.graph_c0	0	0	0	0	0	0	0	0	0	0	0	0	0	0	0	--	--	--	--	--	--	--	--	--	--	--	--	--	--	--	--	--	--	--	--	--	--	--	--	--	--	--	--	--	--	--	--	--	--
c32072.graph_c0	0	0	2.15	0	0	0	0	0	0	0	0	0	0	0	0	--	--	Molecular Function: protein binding (GO:0005515);;	--	--	--	BTB/POZ domain	--	Longitudinals lacking protein, isoforms H/M/V (Fragment) OS=Anthurium amnicola OX=1678845 GN=lola_12 PE=4 SV=1	--	--	protein tramtrack, beta isoform-like [Rhodamnia argentea]	molecular function: binding (GO:0005488)	--	LOC115740424	1	p3	(GTC)5	15	282	296	CGTTTGGTTGTTTATCGCCT	59.996	20	ACCGAAATTGGAACAACTCG	59.971	20	241	110	350	TGACTAGTGTTTCCGGGTCC	59.966	20	ACCGAAATTGGAACAACTCG
c41793.graph_c0	0	0	0.58	4.29	0	0.12	0	0.39	0.11	0.23	0.98	1.81	0.1	0	0	--	--	--	K10704|8.4e-81|nnu:104601353|K10704 ubiquitin-conjugating enzyme E2 variant | (RefSeq) ubiquitin-conjugating enzyme E2 variant 1C	[O]	Posttranslational modification, protein turnover, chaperones	Ubiquitin-conjugating enzyme	Ubiquitin-conjugating enzyme E2 variant 1C OS=Arabidopsis thaliana OX=3702 GN=UEV1C PE=1 SV=1	ubiquitin-conjugating enzyme E2 variant 1C OS=Nelumbo nucifera OX=4432 GN=LOC104601353 PE=4 SV=1	O	Posttranslational modification, protein turnover, chaperones	PREDICTED: ubiquitin-conjugating enzyme E2 variant 1C [Nelumbo nucifera]	--	--	LOC104601353	--	--	--	--	--	--	--	--	--	--	--	--	--	--	--	--	--	--	--
c11605.graph_c0	0	0	0	0	0.38	0	0	0	0	1.14	0	0	0.17	0	0	--	--	--	--	--	--	--	--	--	--	--	--	--	--	--	--	--	--	--	--	--	--	--	--	--	--	--	--	--	--	--	--	--	--
c55440.graph_c0	4.63	3.85	3.67	4.27	3.68	3.39	5.24	6.54	6.33	4.93	5.39	3.14	6.13	8.78	5.98	--	--	Cellular Component: nucleus (GO:0005634);; Biological Process: signal transduction (GO:0007165);; Biological Process: defense response signaling pathway, resistance gene-dependent (GO:0009870);;	K20725|2.1e-59|sind:105178108|K20725 MAP kinase substrate 1 | (RefSeq) protein MKS1	--	--	VQ motif	Protein MKS1 OS=Arabidopsis thaliana OX=3702 GN=MKS1 PE=1 SV=2	VQ domain-containing protein OS=Erythranthe guttata OX=4155 GN=MIMGU_mgv1a013271mg PE=4 SV=1	S	Function unknown	PREDICTED: protein MKS1-like [Erythranthe guttata]	cellular component: cell (GO:0005623);; cellular component: organelle (GO:0043226);; cellular component: cell part (GO:0044464);; biological process: cellular process (GO:0009987);; biological process: signaling (GO:0023052);; biological process: single-organism process (GO:0044699);; biological process: response to stimulus (GO:0050896);; biological process: biological regulation (GO:0065007);; …	MAPK signaling pathway - plant (ko04016)	LOC105973200	2	p3	(GGA)6	18	1353	1370	GTGGAGATGTGTGGTGGAGA	59.502	20	CGGCCATTTCACACGTTAAT	60.752	20	149	1278	1426	GAGTGGAGATGTGTGGTGGA	59.502	20	CGGCCATTTCACACGTTAAT
c68089.graph_c0	0	0	0.48	0.62	0	1.01	0	0	0	0	0	0	0	0	0	--	--	--	--	--	--	--	--	--	--	--	--	--	--	--	--	--	--	--	--	--	--	--	--	--	--	--	--	--	--	--	--	--	--
c71693.graph_c0	0	0	0	0	0	0	0	0	0	0	0	0	0	0	0	--	--	--	--	--	--	--	--	--	--	--	--	--	--	--	--	--	--	--	--	--	--	--	--	--	--	--	--	--	--	--	--	--	--
c51265.graph_c0	56.02	71.17	56.28	55.28	63.69	43.59	43.44	46.86	38.58	63.25	51.46	59.32	54.59	51.94	49.69	[O]	Posttranslational modification, protein turnover, chaperones	Molecular Function: metalloendopeptidase activity (GO:0004222);; Molecular Function: ATP binding (GO:0005524);; Cellular Component: integral component of membrane (GO:0016021);;	K08955|6.8e-77|sind:105160379|K08955 ATP-dependent metalloprotease [EC:3.4.24.-] | (RefSeq) ATP-dependent zinc metalloprotease FTSH 11, chloroplastic/mitochondrial	[O]	Posttranslational modification, protein turnover, chaperones	Peptidase family M41	ATP-dependent zinc metalloprotease FTSH 11, chloroplastic/mitochondrial OS=Arabidopsis thaliana OX=3702 GN=FTSH11 PE=1 SV=1	ATP-dependent metalloprotease OS=Salvia splendens OX=180675 GN=YME1 PE=3 SV=1	O	Posttranslational modification, protein turnover, chaperones	ATP-dependent metalloprotease [Salvia splendens]	molecular function: catalytic activity (GO:0003824);; biological process: metabolic process (GO:0008152);; molecular function: binding (GO:0005488);; cellular component: membrane (GO:0016020);; cellular component: membrane part (GO:0044425)	--	--	--	--	--	--	--	--	--	--	--	--	--	--	--	--	--	--	--	--	--
c83126.graph_c0	0	0	0	0	0	0	0	0	0	0	0.74	0	0	0	0	[I]	Lipid transport and metabolism	Molecular Function: [acyl-carrier-protein] S-malonyltransferase activity (GO:0004314);;	K00645|9.2e-38|csv:101205913|K00645 [acyl-carrier-protein] S-malonyltransferase [EC:2.3.1.39] | (RefSeq) uncharacterized protein LOC101205913	[I]	Lipid transport and metabolism	--	--	[Acyl-carrier-protein] S-malonyltransferase (Fragment) OS=Anthurium amnicola OX=1678845 GN=Mcat PE=4 SV=1	I	Lipid transport and metabolism	Malonyl-CoA-acyl carrier protein like [Actinidia chinensis var. chinensis]	molecular function: catalytic activity (GO:0003824)	Fatty acid biosynthesis (ko00061);; Fatty acid metabolism (ko01212)	--	--	--	--	--	--	--	--	--	--	--	--	--	--	--	--	--	--	--	--
c3436.graph_c0	0	0	0.18	0.28	0.45	0	0.09	0.22	0	0.09	0.09	0	0.31	0	0	[DPM]	--	Molecular Function: copper ion binding (GO:0005507);; Biological Process: lignin catabolic process (GO:0046274);; Cellular Component: apoplast (GO:0048046);; Molecular Function: hydroquinone:oxygen oxidoreductase activity (GO:0052716);;	K05909|1.1e-108|vvi:100259656|K05909 laccase [EC:1.10.3.2] | (RefSeq) laccase-14	[Q]	Secondary metabolites biosynthesis, transport and catabolism	Multicopper oxidase	Laccase-14 OS=Arabidopsis thaliana OX=3702 GN=LAC14 PE=2 SV=1	Laccase OS=Camellia sinensis var. sinensis OX=542762 GN=TEA_006054 PE=3 SV=1	Q	Secondary metabolites biosynthesis, transport and catabolism	laccase-14-like isoform X1 [Camellia sinensis]	molecular function: binding (GO:0005488);; biological process: metabolic process (GO:0008152);; biological process: cellular process (GO:0009987);; biological process: single-organism process (GO:0044699);; cellular component: extracellular region (GO:0005576);; molecular function: catalytic activity (GO:0003824)	--	LOC114300874	--	--	--	--	--	--	--	--	--	--	--	--	--	--	--	--	--	--	--
c31580.graph_c0	0	0	0	0	0	0	0	0	0	0	0	0	0	0	0	--	--	--	--	--	--	--	--	--	--	--	--	--	--	--	--	--	--	--	--	--	--	--	--	--	--	--	--	--	--	--	--	--	--
c52677.graph_c0	161.2	132.15	136.81	156.18	157.1	139.12	187.78	149.86	159.98	113.95	117.58	82.99	162.81	174.99	171.63	[E]	Amino acid transport and metabolism	Molecular Function: cysteine synthase activity (GO:0004124);; Biological Process: cysteine biosynthetic process from serine (GO:0006535);;	K01738|3.3e-113|sind:105171352|K01738 cysteine synthase [EC:2.5.1.47] | (RefSeq) cysteine synthase	[E]	Amino acid transport and metabolism	Pyridoxal-phosphate dependent enzyme	Cysteine synthase OS=Spinacia oleracea OX=3562 PE=1 SV=1	Cysteine synthase OS=Dorcoceras hygrometricum OX=472368 GN=F511_13854 PE=3 SV=1	E	Amino acid transport and metabolism	cysteine synthase isoform X1 [Sesamum indicum]	molecular function: catalytic activity (GO:0003824);; biological process: metabolic process (GO:0008152);; biological process: cellular process (GO:0009987);; biological process: single-organism process (GO:0044699)	Cysteine and methionine metabolism (ko00270);; Sulfur metabolism (ko00920);; Carbon metabolism (ko01200);; Biosynthesis of amino acids (ko01230)	LOC105171352	--	--	--	--	--	--	--	--	--	--	--	--	--	--	--	--	--	--	--
c63766.graph_c0	19.33	16.29	18.42	21.41	17.81	15.42	16.61	18.58	16.26	19.2	20.16	16.01	22.03	24.23	32.12	[O]	Posttranslational modification, protein turnover, chaperones	Cellular Component: integral component of membrane (GO:0016021);; Molecular Function: isomerase activity (GO:0016853);; Biological Process: cell redox homeostasis (GO:0045454);;	K09580|4.0e-190|sind:105175937|K09580 protein disulfide-isomerase A1 [EC:5.3.4.1] | (RefSeq) protein disulfide isomerase-like 5-2	[O]	Posttranslational modification, protein turnover, chaperones	Thioredoxin;; Thioredoxin-like domain	Protein disulfide-isomerase 5-2 OS=Arabidopsis thaliana OX=3702 GN=PDIL5-2 PE=1 SV=1	Protein disulfide-isomerase A1 OS=Salvia splendens OX=180675 GN=PDIA1 PE=4 SV=1	O	Posttranslational modification, protein turnover, chaperones	protein disulfide-isomerase A1 [Salvia splendens]	cellular component: membrane (GO:0016020);; cellular component: membrane part (GO:0044425);; molecular function: catalytic activity (GO:0003824);; biological process: cellular process (GO:0009987);; biological process: single-organism process (GO:0044699);; biological process: biological regulation (GO:0065007)	Protein processing in endoplasmic reticulum (ko04141)	--	--	--	--	--	--	--	--	--	--	--	--	--	--	--	--	--	--	--	--
c25210.graph_c0	0	0	0.15	1.66	0	0.15	0	0	0	0	0	0.33	0	0	0	--	--	Molecular Function: actin binding (GO:0003779);;	--	--	--	--	Protein NETWORKED 1D OS=Arabidopsis thaliana OX=3702 GN=NET1D PE=3 SV=1	protein NETWORKED 1D-like OS=Nelumbo nucifera OX=4432 GN=LOC104596594 PE=4 SV=1	S	Function unknown	PREDICTED: protein NETWORKED 1D-like [Nelumbo nucifera]	molecular function: binding (GO:0005488)	--	LOC104596594	--	--	--	--	--	--	--	--	--	--	--	--	--	--	--	--	--	--	--
c46418.graph_c1	0	0.22	0.45	0	0.34	0.11	0.24	0	0.31	0.22	0	0	0	0	0	--	--	--	--	--	--	--	--	--	--	--	--	--	--	--	--	--	--	--	--	--	--	--	--	--	--	--	--	--	--	--	--	--	--
c65445.graph_c0	4.89	3.84	3.91	7.53	4.52	5.84	5.77	5.61	4.34	7.81	5.92	9.03	5.7	7.06	6.04	--	--	Molecular Function: ADP binding (GO:0043531);;	K13453|3.8e-110|nau:109235474|K13453 disease resistance protein | (RefSeq) putative late blight resistance protein homolog R1A-4	[T]	Signal transduction mechanisms	NB-ARC domain	Probable disease resistance RPP8-like protein 2 OS=Arabidopsis thaliana OX=3702 GN=RPP8L2 PE=3 SV=1	NB-ARC domain-containing protein OS=Erythranthe guttata OX=4155 GN=MIMGU_mgv1a001268mg PE=4 SV=1	S	Function unknown	PREDICTED: putative late blight resistance protein homolog R1A-3 [Erythranthe guttata]	molecular function: binding (GO:0005488)	Plant-pathogen interaction (ko04626)	--	--	--	--	--	--	--	--	--	--	--	--	--	--	--	--	--	--	--	--
c40626.graph_c0	0.41	0	0	0	0.78	0	1	0	0	1.56	0.2	0	0.18	0	0	--	--	--	--	--	--	--	--	--	--	--	--	--	--	--	--	--	--	--	--	--	--	--	--	--	--	--	--	--	--	--	--	--	--
c44779.graph_c0	5.78	1.45	1.27	1.69	1.37	2.03	4.03	2	2.94	5.77	6.39	0	2.21	2.38	3.48	--	--	Molecular Function: GTPase activity (GO:0003924);; Molecular Function: structural constituent of cytoskeleton (GO:0005200);; Molecular Function: GTP binding (GO:0005525);; Cellular Component: cytoplasm (GO:0005737);; Cellular Component: microtubule (GO:0005874);; Biological Process: microtubule-based process (GO:0007017);;	K07375|8.4e-47|dosa:Os03t0105600-01|K07375 tubulin beta | (RefSeq) Os03g0105600, TUB2, BETA-TUBULIN_2; Tubulin beta-1 chain (Beta-1 tubulin).	[Z]	Cytoskeleton	Tubulin/FtsZ family, GTPase domain	Tubulin beta-2 chain OS=Oryza sativa subsp. japonica OX=39947 GN=TUBB2 PE=2 SV=1	Tubulin beta chain OS=Salvia splendens OX=180675 GN=TUBB PE=3 SV=1	Z	Cytoskeleton	tubulin beta [Salvia splendens]	molecular function: catalytic activity (GO:0003824);; molecular function: structural molecule activity (GO:0005198);; biological process: cellular process (GO:0009987);; biological process: cellular component organization or biogenesis (GO:0071840);; molecular function: binding (GO:0005488);; cellular component: cell (GO:0005623);; cellular component: cell part (GO:0044464);; cellular component: …	Phagosome (ko04145)	--	--	--	--	--	--	--	--	--	--	--	--	--	--	--	--	--	--	--	--
c22098.graph_c0	0	0.24	0	0	0	0	0	0	0.43	0.24	0	0	0	0	0	--	--	--	--	--	--	--	--	--	--	--	--	--	--	--	--	--	--	--	--	--	--	--	--	--	--	--	--	--	--	--	--	--	--
c74754.graph_c0	0	0	0	0	0	0	0	0	0	0	0	0	0	0	0	--	--	--	--	--	--	--	--	--	--	--	--	--	--	--	--	--	--	--	--	--	--	--	--	--	--	--	--	--	--	--	--	--	--
c85281.graph_c0	0	0	0	1.23	0.52	0	0	0	0	0	0	0	0	0	0	--	--	Molecular Function: protein binding (GO:0005515);;	--	[W]	Extracellular structures	Kazal-type serine protease inhibitor domain;; Kazal-type serine protease inhibitor domain;; Follistatin/Osteonectin-like EGF domain	--	--	--	--	--	molecular function: binding (GO:0005488)	--	--	--	--	--	--	--	--	--	--	--	--	--	--	--	--	--	--	--	--	--
c24768.graph_c0	0	0	0	0	0	0	0	0	0	0	0	0.51	0	0	0	--	--	--	--	--	--	--	--	--	--	--	--	--	--	--	--	--	--	--	--	--	--	--	--	--	--	--	--	--	--	--	--	--	--
c43435.graph_c0	0	0	0	0.26	0.87	0	0	0	0.08	0.08	0	0.17	0	0.16	0.52	--	--	--	--	--	--	--	--	--	--	--	--	--	--	--	--	--	--	--	--	--	--	--	--	--	--	--	--	--	--	--	--	--	--
c72744.graph_c0	0	0	0	0	0	0	0	0	0	0	0	0	0	0	0	--	--	--	--	--	--	--	--	--	--	--	--	--	--	--	--	--	--	--	--	--	--	--	--	--	--	--	--	--	--	--	--	--	--
c29091.graph_c0	0	0	0	0	0	0	0	0.44	0	0	0	0	0.71	0	0	--	--	--	--	--	--	--	--	--	--	--	--	--	--	--	--	--	--	--	--	--	--	--	--	--	--	--	--	--	--	--	--	--	--
c39807.graph_c0	0.66	0.56	0	0.64	0.54	2.1	1.58	0	1.85	0	0	1.12	0.56	0	0	--	--	--	K23553|2.3e-13|cann:107865125|K23553 post-GPI attachment to proteins factor 3 | (RefSeq) post-GPI attachment to proteins factor 3	--	--	Retrotransposon gag protein	--	Retrotrans_gag domain-containing protein OS=Handroanthus impetiginosus OX=429701 GN=CDL12_28560 PE=4 SV=1	L	Replication, recombination and repair	hypothetical protein CDL12_28560 [Handroanthus impetiginosus]	--	--	--	--	--	--	--	--	--	--	--	--	--	--	--	--	--	--	--	--	--	--
c59516.graph_c0	16.05	13.26	15.72	16.33	18.03	16.06	17.73	18.71	18.19	16.38	14.61	12.98	19.37	19.56	16.85	[G]	Carbohydrate transport and metabolism	Biological Process: carbohydrate metabolic process (GO:0005975);; Molecular Function: carbohydrate binding (GO:0030246);; Molecular Function: glucose-6-phosphate 1-epimerase activity (GO:0047938);;	K01792|1.2e-143|sind:105177088|K01792 glucose-6-phosphate 1-epimerase [EC:5.1.3.15] | (RefSeq) putative glucose-6-phosphate 1-epimerase	[G]	Carbohydrate transport and metabolism	Aldose 1-epimerase	Putative glucose-6-phosphate 1-epimerase OS=Cenchrus ciliaris OX=35872 PE=2 SV=1	Glucose-6-phosphate 1-epimerase OS=Salvia splendens OX=180675 GN=Saspl_029621 PE=3 SV=1	G	Carbohydrate transport and metabolism	hypothetical protein Saspl_028044 [Salvia splendens]	biological process: metabolic process (GO:0008152);; molecular function: binding (GO:0005488);; molecular function: catalytic activity (GO:0003824)	Glycolysis / Gluconeogenesis (ko00010)	--	--	--	--	--	--	--	--	--	--	--	--	--	--	--	--	--	--	--	--
c85424.graph_c0	0	0	0	0	0	0	0	0	0	0	0	0	0	2.38	0	--	--	--	--	--	--	--	--	--	--	--	--	--	--	--	--	--	--	--	--	--	--	--	--	--	--	--	--	--	--	--	--	--	--
c56096.graph_c0	0	0	0.31	2.21	0.97	0.32	0.97	0.86	0	2.63	0.66	0	0.49	2.7	1.14	--	--	Molecular Function: GTPase activity (GO:0003924);; Molecular Function: GTP binding (GO:0005525);; Cellular Component: endoplasmic reticulum membrane (GO:0005789);; Cellular Component: integral component of membrane (GO:0016021);;	K22698|1.6e-10|dcr:108217600|K22698 protein SEY1 [EC:3.6.5.-] | (RefSeq) protein ROOT HAIR DEFECTIVE 3 homolog 2 isoform X1	[R]	General function prediction only	Root hair defective 3 GTP-binding protein (RHD3)	Protein ROOT HAIR DEFECTIVE 3 OS=Oryza sativa subsp. japonica OX=39947 GN=RHD3 PE=2 SV=1	Protein ROOT HAIR DEFECTIVE 3 homolog OS=Artemisia annua OX=35608 GN=CTI12_AA475530 PE=3 SV=1	S	Function unknown	protein ROOT HAIR DEFECTIVE 3 homolog 2-like isoform X1 [Prosopis alba]	molecular function: catalytic activity (GO:0003824);; molecular function: binding (GO:0005488);; cellular component: cell (GO:0005623);; cellular component: membrane (GO:0016020);; cellular component: organelle (GO:0043226);; cellular component: organelle part (GO:0044422);; cellular component: membrane part (GO:0044425);; cellular component: cell part (GO:0044464)	--	LOC114718232	--	--	--	--	--	--	--	--	--	--	--	--	--	--	--	--	--	--	--
c46998.graph_c0	0	0	0	0	0	0	0	0	0	0	0	0	0.44	0	1.58	--	--	Molecular Function: regulatory region nucleic acid binding (GO:0001067);; Biological Process: response to acid chemical (GO:0001101);; Molecular Function: molecular_function (GO:0003674);; Molecular Function: nucleic acid binding (GO:0003676);; Molecular Function: DNA binding (GO:0003677);; Molecular Function: DNA-binding transcription factor activity (GO:0003700);; Molecular Function: binding (G…	K10773|3.0e-06|egu:105039152|K10773 endonuclease III [EC:4.2.99.18] | (RefSeq) putative DNA glycosylase At3g47830 isoform X1	--	--	--	Zinc finger protein 6 OS=Arabidopsis thaliana OX=3702 GN=ZFP6 PE=2 SV=1	C2H2-type domain-containing protein OS=Salvia splendens OX=180675 GN=Saspl_019615 PE=4 SV=1	S	Function unknown	zinc finger protein 6-like [Sesamum indicum]	molecular function: binding (GO:0005488);; biological process: response to stimulus (GO:0050896);; molecular function: nucleic acid binding transcription factor activity (GO:0001071);; biological process: biological regulation (GO:0065007);; cellular component: cell (GO:0005623);; cellular component: cell part (GO:0044464);; cellular component: organelle (GO:0043226);; cellular component: macromo…	Base excision repair (ko03410)	LOC105178941	--	--	--	--	--	--	--	--	--	--	--	--	--	--	--	--	--	--	--
c42228.graph_c0	0.27	0.26	0.09	0.09	0.36	0.18	0.09	0	0.67	0	0.19	0.1	0.31	0.18	0.3	--	--	--	--	--	--	--	--	--	--	--	--	--	--	--	--	--	--	--	--	--	--	--	--	--	--	--	--	--	--	--	--	--	--
c41471.graph_c0	0	0.32	0	0.17	0	0	0	0	0	0	0	0.69	0	0.66	0.36	--	--	--	--	--	--	--	--	--	--	--	--	--	--	--	--	--	--	--	--	--	--	--	--	--	--	--	--	--	--	--	--	--	--
c50002.graph_c0	12.47	15.55	16.14	9.82	13.15	8.93	9.36	14.73	6.82	17.43	24.22	12.6	19.08	13.36	11.42	--	--	Cellular Component: nucleus (GO:0005634);; Cellular Component: cytoplasm (GO:0005737);;	--	[E]	Amino acid transport and metabolism	Serine hydrolase (FSH1);; Serine hydrolase (FSH1)	Rhodanese-like domain-containing protein 6 OS=Arabidopsis thaliana OX=3702 GN=STR6 PE=2 SV=1	FSH1 domain-containing protein OS=Cucumis sativus OX=3659 GN=Csa_3G813300 PE=4 SV=1	E	Amino acid transport and metabolism	PREDICTED: LOW QUALITY PROTEIN: UPF0483 protein AGAP003155-like [Erythranthe guttata]	cellular component: cell (GO:0005623);; cellular component: organelle (GO:0043226);; cellular component: cell part (GO:0044464)	--	LOC105976655	--	--	--	--	--	--	--	--	--	--	--	--	--	--	--	--	--	--	--
c81345.graph_c0	0	0	0	0	0	0	0	0	0	0	0	0	0	0	0	--	--	--	--	--	--	--	--	--	--	--	--	--	--	--	--	--	--	--	--	--	--	--	--	--	--	--	--	--	--	--	--	--	--
c73424.graph_c0	0	0	1.31	0.55	0.46	0	0	0	0	0	0	0	0	0	0	--	--	Molecular Function: molecular_function (GO:0003674);; Molecular Function: catalytic activity (GO:0003824);; Molecular Function: ubiquitin-protein transferase activity (GO:0004842);; Biological Process: cellular protein modification process (GO:0006464);; Biological Process: nitrogen compound metabolic process (GO:0006807);; Biological Process: biological_process (GO:0008150);; Biological Process:…	K10268|5.5e-29|mtr:MTR_4g094932|K10268 F-box and leucine-rich repeat protein 2/20 | (RefSeq) F-box protein SKIP2	[R]	General function prediction only	--	Putative F-box/LRR-repeat protein 8 OS=Arabidopsis thaliana OX=3702 GN=FBL8 PE=4 SV=1	F-box domain-containing protein OS=Camellia sinensis var. sinensis OX=542762 GN=TEA_012663 PE=4 SV=1	G	Carbohydrate transport and metabolism	F-box protein At1g47056-like [Camellia sinensis]	molecular function: catalytic activity (GO:0003824);; biological process: metabolic process (GO:0008152);; biological process: cellular process (GO:0009987)	--	LOC114281776	--	--	--	--	--	--	--	--	--	--	--	--	--	--	--	--	--	--	--
c48658.graph_c0	552.39	460.93	476.48	348.93	283.44	224.01	234.53	211.2	197.04	216.47	371.58	266.75	209.1	245.3	513.71	[J]	Translation, ribosomal structure and biogenesis	Molecular Function: structural constituent of ribosome (GO:0003735);; Cellular Component: ribosome (GO:0005840);; Biological Process: translation (GO:0006412);;	K02962|1.0e-61|oeu:111366277|K02962 small subunit ribosomal protein S17e | (RefSeq) 40S ribosomal protein S17-like	[J]	Translation, ribosomal structure and biogenesis	Ribosomal S17	40S ribosomal protein S17 OS=Solanum lycopersicum OX=4081 GN=RPS17 PE=2 SV=3	Small subunit ribosomal protein S17e OS=Salvia splendens OX=180675 GN=RP-S17e PE=3 SV=1	J	Translation, ribosomal structure and biogenesis	small subunit ribosomal protein S17e [Salvia splendens]	molecular function: structural molecule activity (GO:0005198);; cellular component: cell (GO:0005623);; cellular component: macromolecular complex (GO:0032991);; cellular component: organelle (GO:0043226);; cellular component: cell part (GO:0044464);; biological process: metabolic process (GO:0008152);; biological process: cellular process (GO:0009987)	Ribosome (ko03010)	--	--	--	--	--	--	--	--	--	--	--	--	--	--	--	--	--	--	--	--
c79257.graph_c0	0	0	0	0	0	0.47	0	0	0	0	0	0	0	0	0	--	--	--	--	--	--	--	--	--	--	--	--	--	--	--	--	--	--	--	--	--	--	--	--	--	--	--	--	--	--	--	--	--	--
c25478.graph_c0	0	0.75	0.97	0	0	0	0	0.44	0	0.51	0.26	0	0	0	0	[R]	General function prediction only	Molecular Function: protein kinase activity (GO:0004672);; Molecular Function: ATP binding (GO:0005524);; Cellular Component: integral component of membrane (GO:0016021);; Biological Process: recognition of pollen (GO:0048544);;	K01534|9.9e-21|var:108330779|K01534 Zn2+/Cd2+-exporting ATPase [EC:7.2.2.12 7.2.2.21] | (RefSeq) cadmium/zinc-transporting ATPase HMA3-like	[T]	Signal transduction mechanisms	Protein kinase domain;; Protein tyrosine and serine/threonine kinase	Probable receptor-like protein kinase At5g39020 OS=Arabidopsis thaliana OX=3702 GN=At5g39020 PE=2 SV=1	Uncharacterized protein OS=Salvia splendens OX=180675 GN=Saspl_039653 PE=4 SV=1	T	Signal transduction mechanisms	hypothetical protein Saspl_039653 [Salvia splendens]	molecular function: catalytic activity (GO:0003824);; biological process: metabolic process (GO:0008152);; biological process: cellular process (GO:0009987);; molecular function: binding (GO:0005488);; cellular component: membrane (GO:0016020);; cellular component: membrane part (GO:0044425);; biological process: reproduction (GO:0000003);; biological process: reproductive process (GO:0022414);; …	--	--	--	--	--	--	--	--	--	--	--	--	--	--	--	--	--	--	--	--	--
c82575.graph_c0	0	0	0	0	2.69	0	0	0	0	0	0	0	0	0	0	--	--	Molecular Function: nucleic acid binding (GO:0003676);; Biological Process: DNA integration (GO:0015074);;	K19525|2.1e-12|dct:110098611|K19525 vacuolar protein sorting-associated protein 13A/C | (RefSeq) uncharacterized protein LOC110098611	[R]	General function prediction only	Reverse transcriptase (RNA-dependent DNA polymerase)	--	Endonuclease OS=Trifolium subterraneum OX=3900 GN=TSUD_182540 PE=4 SV=1	L	Replication, recombination and repair	PREDICTED: uncharacterized protein LOC105968265 [Erythranthe guttata]	molecular function: binding (GO:0005488);; biological process: metabolic process (GO:0008152);; biological process: cellular process (GO:0009987)	--	LOC105968265	--	--	--	--	--	--	--	--	--	--	--	--	--	--	--	--	--	--	--
c71907.graph_c0	0.25	0	0	0	0.69	0	0	0	0	0.23	0.24	0	0	0	0	--	--	--	--	--	--	--	--	--	--	--	--	--	--	--	--	--	--	--	--	--	--	--	--	--	--	--	--	--	--	--	--	--	--
c43068.graph_c0	0	0	0	0	0	0	0	0	0	0	0	0	0.26	0	0	--	--	--	--	--	--	--	--	--	--	--	--	--	--	--	--	--	--	--	--	--	--	--	--	--	--	--	--	--	--	--	--	--	--
c56354.graph_c2	4.24	4.91	1.56	0.55	0.12	0	1.18	0.21	1.45	4.98	1.05	1.17	1.23	2.03	0.64	--	--	--	--	--	--	--	--	--	--	--	--	--	--	--	--	--	--	--	--	--	--	--	--	--	--	--	--	--	--	--	--	--	--
c56105.graph_c2	12.62	20.62	18.95	23.78	15.1	19.27	28.94	20.75	29.72	13.92	8.16	8.15	14.38	12.1	10.97	--	--	Cellular Component: nucleus (GO:0005634);;	K01379|1.2e-06|zma:103643987|K01379 cathepsin D [EC:3.4.23.5] | (RefSeq) aspartic proteinase isoform X1	--	--	TFIIS helical bundle-like domain	Probable mediator of RNA polymerase II transcription subunit 26c OS=Arabidopsis thaliana OX=3702 GN=MED26C PE=1 SV=1	Mediator of RNA polymerase II transcription subunit 26-like protein (Fragment) OS=Rehmannia glutinosa OX=99300 GN=Med26 PE=2 SV=1	K	Transcription	mediator of RNA polymerase II transcription subunit 26-like protein, partial [Rehmannia glutinosa]	cellular component: cell (GO:0005623);; cellular component: organelle (GO:0043226);; cellular component: cell part (GO:0044464)	--	--	--	--	--	--	--	--	--	--	--	--	--	--	--	--	--	--	--	--	--
c51563.graph_c0	6.19	6.96	7.27	6.06	7.96	5.13	6.47	6.3	6.49	5.67	6.92	5.33	5.86	13.13	8.06	--	--	--	--	--	--	--	--	Uncharacterized protein OS=Handroanthus impetiginosus OX=429701 GN=CDL12_16710 PE=4 SV=1	--	--	PREDICTED: uncharacterized proline-rich protein isoform X2 [Erythranthe guttata]	--	--	LOC105962486	--	--	--	--	--	--	--	--	--	--	--	--	--	--	--	--	--	--	--
c64447.graph_c0	1.18	0	0	0	0	1.05	0	0.24	0.96	0	0	0	0	0	0	--	--	--	--	--	--	--	--	--	--	--	--	--	--	--	--	--	--	--	--	--	--	--	--	--	--	--	--	--	--	--	--	--	--
c19302.graph_c1	0	0	0	0	0	0	0	0	0	0	0	0	0	0	0	--	--	--	--	--	--	--	--	--	--	--	--	--	--	--	--	--	--	--	--	--	--	--	--	--	--	--	--	--	--	--	--	--	--
c21470.graph_c0	0.76	1.6	0.88	0	0.18	0	0.56	2.16	0.16	0.18	0	0	0.16	0.94	0	--	--	Biological Process: defense response (GO:0006952);; Molecular Function: ADP binding (GO:0043531);;	--	--	--	--	--	Uncharacterized protein OS=Daucus carota subsp. sativus OX=79200 GN=DCAR_004970 PE=4 SV=1	T	Signal transduction mechanisms	PREDICTED: probable disease resistance protein At1g58602 [Daucus carota subsp. sativus]	biological process: response to stimulus (GO:0050896);; molecular function: binding (GO:0005488)	--	LOC108206201	--	--	--	--	--	--	--	--	--	--	--	--	--	--	--	--	--	--	--
c29917.graph_c0	0	0	0.66	0	0	0	0	0	0	0	0	0	0	0	0	--	--	--	--	--	--	--	--	--	--	--	--	--	--	--	--	--	--	--	--	--	--	--	--	--	--	--	--	--	--	--	--	--	--
c34786.graph_c1	0	0	0	0.56	0	0.25	0	0	0	0	0	0	0	0	0	--	--	Cellular Component: plasma membrane (GO:0005886);;	K13420|2.9e-12|egu:105049067|K13420 LRR receptor-like serine/threonine-protein kinase FLS2 [EC:2.7.11.1] | (RefSeq) LRR receptor-like serine/threonine-protein kinase FLS2	[R]	General function prediction only	--	--	LRRNT_2 domain-containing protein OS=Glycine max OX=3847 GN=100780948 PE=4 SV=1	S	Function unknown	probable LRR receptor-like serine/threonine-protein kinase At1g34110 [Abrus precatorius]	cellular component: cell (GO:0005623);; cellular component: membrane (GO:0016020);; cellular component: cell part (GO:0044464)	MAPK signaling pathway - plant (ko04016);; Plant-pathogen interaction (ko04626)	LOC113872695	--	--	--	--	--	--	--	--	--	--	--	--	--	--	--	--	--	--	--
c52090.graph_c0	31.88	30.21	26.04	24.82	19.14	19.81	22.29	21	23.8	21.59	30.81	23.21	27.64	26.92	39.33	[C]	Energy production and conversion	Molecular Function: citrate (Si)-synthase activity (GO:0004108);; Biological Process: tricarboxylic acid cycle (GO:0006099);; Biological Process: citrate metabolic process (GO:0006101);;	K01647|2.8e-257|sind:105173380|K01647 citrate synthase [EC:2.3.3.1] | (RefSeq) citrate synthase, mitochondrial	[C]	Energy production and conversion	Citrate synthase, C-terminal domain	Citrate synthase, mitochondrial OS=Daucus carota OX=4039 GN=CS PE=2 SV=1	Citrate synthase OS=Salvia splendens OX=180675 GN=CS PE=3 SV=1	C	Energy production and conversion	citrate synthase, mitochondrial [Sesamum indicum]	molecular function: catalytic activity (GO:0003824);; biological process: metabolic process (GO:0008152);; biological process: cellular process (GO:0009987);; biological process: single-organism process (GO:0044699)	Citrate cycle (TCA cycle) (ko00020);; Glyoxylate and dicarboxylate metabolism (ko00630);; Carbon metabolism (ko01200);; 2-Oxocarboxylic acid metabolism (ko01210);; Biosynthesis of amino acids (ko01230)	LOC105173380	--	--	--	--	--	--	--	--	--	--	--	--	--	--	--	--	--	--	--
c63762.graph_c0	25.19	24.17	22.15	20.85	23.57	22.63	23.14	25.56	24.8	22.4	22.15	22.64	25.86	27	23.67	--	--	Biological Process: reproduction (GO:0000003);; Biological Process: response to acid chemical (GO:0001101);; Biological Process: defense response to insect (GO:0002213);; Biological Process: immune system process (GO:0002376);; Biological Process: developmental process involved in reproduction (GO:0003006);; Biological Process: proteolysis (GO:0006508);; Biological Process: ubiquitin-dependent pr…	K13463|8.8e-276|sind:105167078|K13463 coronatine-insensitive protein 1 | (RefSeq) coronatine-insensitive protein 1	[R]	General function prediction only	Transport inhibitor response 1 protein domain;; F-box	Coronatine-insensitive protein 1 OS=Arabidopsis thaliana OX=3702 GN=COI1 PE=1 SV=1	Coronatine-insensitive protein 1 OS=Salvia splendens OX=180675 GN=COI-1 PE=4 SV=1	S	Function unknown	coronatine-insensitive protein 1 [Salvia splendens]	biological process: reproduction (GO:0000003);; biological process: response to stimulus (GO:0050896);; biological process: immune system process (GO:0002376);; biological process: reproductive process (GO:0022414);; biological process: developmental process (GO:0032502);; biological process: metabolic process (GO:0008152);; biological process: cellular process (GO:0009987);; biological process: …	Plant hormone signal transduction (ko04075)	--	2	p3	(CAG)6	18	151	168	CGCCTTCTTCCTCTCTCTCA	59.82	20	CCCTTGATTTTCAGCGACTC	59.813	20	272	91	362	AATCCAACCTCTCAACGCAG	60.255	20	CCCTTGATTTTCAGCGACTC
c56672.graph_c0	20.79	15.48	14.59	18.52	12.26	16.8	15.38	14.57	12.6	11.2	11.78	9.63	13.38	17.84	24.42	--	--	Cellular Component: proteasome regulatory particle, base subcomplex (GO:0008540);; Cellular Component: integral component of membrane (GO:0016021);; Molecular Function: enzyme regulator activity (GO:0030234);; Biological Process: regulation of protein catabolic process (GO:0042176);;	K03032|6.5e-56|sind:105158660|K03032 26S proteasome regulatory subunit N2 | (RefSeq) 26S proteasome non-ATPase regulatory subunit 1 homolog A	[O]	Posttranslational modification, protein turnover, chaperones	--	26S proteasome non-ATPase regulatory subunit 1 homolog A OS=Arabidopsis thaliana OX=3702 GN=RPN2A PE=1 SV=1	26S proteasome non-ATPase regulatory subunit 1 homolog OS=Handroanthus impetiginosus OX=429701 GN=CDL12_15839 PE=3 SV=1	O	Posttranslational modification, protein turnover, chaperones	26S proteasome non-ATPase regulatory subunit 1 homolog A [Sesamum indicum]	cellular component: cell (GO:0005623);; cellular component: macromolecular complex (GO:0032991);; cellular component: cell part (GO:0044464);; cellular component: membrane (GO:0016020);; cellular component: membrane part (GO:0044425);; molecular function: molecular function regulator (GO:0098772);; biological process: biological regulation (GO:0065007)	Proteasome (ko03050)	LOC105158660	--	--	--	--	--	--	--	--	--	--	--	--	--	--	--	--	--	--	--
c43277.graph_c0	1.89	0.88	1.88	1.01	2.71	1.17	1.64	1.27	2.22	0.67	2.17	0.99	1.33	2.23	2.88	--	--	Biological Process: regulation of transcription, DNA-templated (GO:0006355);; Molecular Function: zinc ion binding (GO:0008270);; Molecular Function: sequence-specific DNA binding (GO:0043565);;	--	[K]	Transcription	GATA zinc finger	GATA transcription factor 15 OS=Arabidopsis thaliana OX=3702 GN=GATA15 PE=2 SV=2	GATA-type domain-containing protein OS=Handroanthus impetiginosus OX=429701 GN=CDL12_08092 PE=4 SV=1	K	Transcription	hypothetical protein CDL12_08092 [Handroanthus impetiginosus]	biological process: biological regulation (GO:0065007);; molecular function: binding (GO:0005488)	--	--	--	--	--	--	--	--	--	--	--	--	--	--	--	--	--	--	--	--	--
c22681.graph_c0	0	0	0.46	1.73	0	0	0	0	0	0	0	1.53	0	0	0	--	--	Molecular Function: RNA binding (GO:0003723);; Molecular Function: structural constituent of ribosome (GO:0003735);; Biological Process: translation (GO:0006412);; Cellular Component: cytosolic large ribosomal subunit (GO:0022625);;	K02885|1.4e-21|qsu:112005997|K02885 large subunit ribosomal protein L19e | (RefSeq) 60S ribosomal protein L19-1 isoform X1	[J]	Translation, ribosomal structure and biogenesis	--	60S ribosomal protein L19-3 OS=Arabidopsis thaliana OX=3702 GN=RPL19C PE=2 SV=3	Ribosomal protein L19 OS=Vitis vinifera OX=29760 GN=VIT_05s0077g01840 PE=3 SV=1	J	Translation, ribosomal structure and biogenesis	60S ribosomal protein L19-2 [Vitis vinifera]	molecular function: binding (GO:0005488);; molecular function: structural molecule activity (GO:0005198);; biological process: metabolic process (GO:0008152);; biological process: cellular process (GO:0009987);; cellular component: cell (GO:0005623);; cellular component: macromolecular complex (GO:0032991);; cellular component: organelle (GO:0043226);; cellular component: organelle part (GO:00444…	Ribosome (ko03010)	--	--	--	--	--	--	--	--	--	--	--	--	--	--	--	--	--	--	--	--
c25990.graph_c0	0	0	0	0	0	0	0	0	0	0	0.22	0	0	0.68	0	--	--	Molecular Function: calcium ion binding (GO:0005509);;	--	--	--	--	--	Uncharacterized protein OS=Handroanthus impetiginosus OX=429701 GN=CDL12_29559 PE=4 SV=1	T	Signal transduction mechanisms	hypothetical protein CDL12_29559 [Handroanthus impetiginosus]	molecular function: binding (GO:0005488)	--	--	--	--	--	--	--	--	--	--	--	--	--	--	--	--	--	--	--	--	--
c43293.graph_c0	6.69	2.65	7.25	4.53	5.29	4.66	2.14	3.2	5.57	3.96	5.31	2.68	1.97	3.18	3.81	--	--	Biological Process: microtubule cytoskeleton organization (GO:0000226);; Biological Process: cell morphogenesis (GO:0000902);; Biological Process: regulation of cell growth (GO:0001558);; Molecular Function: molecular_function (GO:0003674);; Molecular Function: binding (GO:0005488);; Molecular Function: protein binding (GO:0005515);; Cellular Component: cellular_component (GO:0005575);; Cellular …	--	--	--	--	Protein WVD2-like 3 OS=Arabidopsis thaliana OX=3702 GN=WDL3 PE=1 SV=1	TPX2 domain-containing protein OS=Salvia splendens OX=180675 GN=Saspl_010121 PE=3 SV=1	S	Function unknown	hypothetical protein Saspl_010121 [Salvia splendens]	biological process: cellular process (GO:0009987);; biological process: cellular component organization or biogenesis (GO:0071840);; biological process: developmental process (GO:0032502);; biological process: single-organism process (GO:0044699);; biological process: biological regulation (GO:0065007);; molecular function: binding (GO:0005488);; cellular component: cell (GO:0005623);; cellular c…	--	--	--	--	--	--	--	--	--	--	--	--	--	--	--	--	--	--	--	--	--
c84495.graph_c0	0	0	2.24	0	0	0	0	0	0	0	0	0	0	0	0	--	--	--	--	--	--	--	--	--	--	--	--	--	--	--	--	--	--	--	--	--	--	--	--	--	--	--	--	--	--	--	--	--	--
c78011.graph_c0	0	0	0	0	0	0	0	0	0	0	0	0	0	0	0	--	--	--	--	[J]	Translation, ribosomal structure and biogenesis	--	--	--	--	--	--	--	--	--	--	--	--	--	--	--	--	--	--	--	--	--	--	--	--	--	--	--	--
c59889.graph_c2	0	0	0	0	0	0	0	0	0	0	0	0	0	0	0	--	--	--	--	--	--	--	--	--	--	--	--	--	--	--	--	--	--	--	--	--	--	--	--	--	--	--	--	--	--	--	--	--	--
c40199.graph_c0	8	12.53	7.94	4.2	7.02	4.91	3.35	3.29	1.78	8.19	6.88	9.52	11.09	6.58	14.04	--	--	Biological Process: regulation of cellular response to heat (GO:1900034);;	--	--	--	--	--	Uncharacterized protein OS=Handroanthus impetiginosus OX=429701 GN=CDL12_13570 PE=4 SV=1	--	--	hypothetical protein CDL12_13570 [Handroanthus impetiginosus]	biological process: biological regulation (GO:0065007)	--	--	--	--	--	--	--	--	--	--	--	--	--	--	--	--	--	--	--	--	--
c69675.graph_c0	0	0	0	0.32	0.3	0	0.31	0	0	0	0	0	0.26	0.2	0	--	--	--	--	--	--	--	--	--	--	--	--	--	--	--	--	--	--	--	--	--	--	--	--	--	--	--	--	--	--	--	--	--	--
c31439.graph_c1	0	0	0	0	0	0	0	0	0	0	0	0	0	0	0	--	--	--	--	--	--	--	--	--	--	--	--	--	--	--	--	--	--	--	--	--	--	--	--	--	--	--	--	--	--	--	--	--	--
c39316.graph_c0	0	0	0	1.18	0	0.95	0	0	0	0	0	0.44	0	0	0	--	--	--	--	--	--	--	--	--	--	--	--	--	--	--	--	--	--	--	--	--	--	--	--	--	--	--	--	--	--	--	--	--	--
c63250.graph_c1	29.67	29.92	29.61	26.01	35	24.34	31.24	25.99	32.36	26.93	28.88	25.95	28.97	35.33	39.4	[L]	Replication, recombination and repair	Molecular Function: nucleic acid binding (GO:0003676);; Molecular Function: helicase activity (GO:0004386);; Molecular Function: ATP binding (GO:0005524);;	K12614|3.7e-184|pop:7461759|K12614 ATP-dependent RNA helicase DDX6/DHH1 [EC:3.6.4.13] | (RefSeq) DEAD-box ATP-dependent RNA helicase 8	[A]	RNA processing and modification	Helicase conserved C-terminal domain;; DEAD/DEAH box helicase	DEAD-box ATP-dependent RNA helicase 6 OS=Oryza sativa subsp. japonica OX=39947 GN=Os04g0533000 PE=2 SV=1	ATP-dependent RNA helicase DDX6/DHH1 OS=Salvia splendens OX=180675 GN=DDX6 PE=3 SV=1	A	RNA processing and modification	ATP-dependent RNA helicase DDX6/DHH1 [Salvia splendens]	molecular function: binding (GO:0005488);; molecular function: catalytic activity (GO:0003824)	RNA degradation (ko03018)	--	--	--	--	--	--	--	--	--	--	--	--	--	--	--	--	--	--	--	--
c17875.graph_c0	0	0	0	0	0	0	0	0	0	0	0	0	0	0	0	--	--	--	--	--	--	--	--	--	--	--	--	--	--	--	--	--	--	--	--	--	--	--	--	--	--	--	--	--	--	--	--	--	--
c66686.graph_c0	0	1	0.45	0.57	0	0.95	0.48	0.45	0.42	1	1	0	0	0	0.59	--	--	--	--	--	--	--	--	--	--	--	--	--	--	--	--	--	--	--	--	--	--	--	--	--	--	--	--	--	--	--	--	--	--
c46753.graph_c0	74.36	79.66	84.42	71.18	84.32	65.41	108.39	127.39	112.27	90.82	39.56	50.53	164.57	131.85	131.65	--	--	Molecular Function: molecular_function (GO:0003674);; Molecular Function: catalytic activity (GO:0003824);; Molecular Function: phosphoprotein phosphatase activity (GO:0004721);; Molecular Function: protein tyrosine phosphatase activity (GO:0004725);; Cellular Component: cellular_component (GO:0005575);; Cellular Component: intracellular (GO:0005622);; Cellular Component: obsolete cell (GO:000562…	K18065|1.3e-30|sly:101257112|K18065 Cdc25 family phosphatase [EC:3.1.3.48 1.20.4.1] | (RefSeq) dual specificity phosphatase Cdc25	[D]	Cell cycle control, cell division, chromosome partitioning	Rhodanese-like domain	Dual specificity phosphatase Cdc25 OS=Arabidopsis thaliana OX=3702 GN=CDC25 PE=1 SV=1	Cdc25 family phosphatase OS=Salvia splendens OX=180675 GN=CDC25 PE=4 SV=1	D	Cell cycle control, cell division, chromosome partitioning	Cdc25 family phosphatase [Salvia splendens]	molecular function: catalytic activity (GO:0003824);; biological process: metabolic process (GO:0008152);; biological process: cellular process (GO:0009987);; cellular component: cell (GO:0005623);; cellular component: cell part (GO:0044464);; cellular component: organelle (GO:0043226);; biological process: single-organism process (GO:0044699);; biological process: response to stimulus (GO:005089…	--	--	--	--	--	--	--	--	--	--	--	--	--	--	--	--	--	--	--	--	--
c71853.graph_c0	0	0	0	0	0	0	0	0	0	0	0	0	0	0	0	--	--	--	--	--	--	--	--	--	--	--	--	--	--	--	--	--	--	--	--	--	--	--	--	--	--	--	--	--	--	--	--	--	--
c22987.graph_c0	0	0	0	0	0	0	0.79	0.5	0	0	0.4	0	0	0.81	0	--	--	--	--	--	--	--	--	--	--	--	--	--	--	--	--	--	--	--	--	--	--	--	--	--	--	--	--	--	--	--	--	--	--
c46050.graph_c0	1.73	1.65	2.13	2.78	0.63	2.54	1.88	1.17	2.16	4.27	10.09	4.19	3.9	3.01	3.55	[M]	Cell wall/membrane/envelope biogenesis	Molecular Function: protein kinase activity (GO:0004672);; Molecular Function: ATP binding (GO:0005524);; Cellular Component: integral component of membrane (GO:0016021);;	K13416|1.9e-37|cam:101506449|K13416 brassinosteroid insensitive 1-associated receptor kinase 1 [EC:2.7.10.1 2.7.11.1] | (RefSeq) BRASSINOSTEROID INSENSITIVE 1-associated receptor kinase 1	--	--	Protein tyrosine and serine/threonine kinase;; Protein kinase domain	Probable LRR receptor-like serine/threonine-protein kinase At1g56140 OS=Arabidopsis thaliana OX=3702 GN=At1g56140 PE=2 SV=2	Uncharacterized protein OS=Salvia splendens OX=180675 GN=Saspl_027101 PE=4 SV=1	T	Signal transduction mechanisms	hypothetical protein Saspl_027101 [Salvia splendens]	molecular function: catalytic activity (GO:0003824);; biological process: metabolic process (GO:0008152);; biological process: cellular process (GO:0009987);; molecular function: binding (GO:0005488);; cellular component: membrane (GO:0016020);; cellular component: membrane part (GO:0044425)	MAPK signaling pathway - plant (ko04016);; Plant hormone signal transduction (ko04075);; Plant-pathogen interaction (ko04626)	--	--	--	--	--	--	--	--	--	--	--	--	--	--	--	--	--	--	--	--
c44750.graph_c1	0.32	0	0	0	0.15	0.46	0.96	0	0	0	0.8	0.17	0.28	0	0	--	--	--	--	--	--	--	--	--	--	--	--	--	--	--	--	--	--	--	--	--	--	--	--	--	--	--	--	--	--	--	--	--	--
c80053.graph_c0	0	0	0	0	0	0	0	0	0	0	0	0	0	0	0	--	--	--	--	--	--	--	--	--	--	--	--	--	--	--	--	--	--	--	--	--	--	--	--	--	--	--	--	--	--	--	--	--	--
c83338.graph_c0	0	0	0	0	0	0	0	0	0	0	0	0	2.28	0	0	--	--	Molecular Function: protein disulfide isomerase activity (GO:0003756);; Cellular Component: endoplasmic reticulum (GO:0005783);; Molecular Function: oxidoreductase activity, acting on a sulfur group of donors, disulfide as acceptor (GO:0016671);;	K10950|2.9e-07|nnu:104610794|K10950 ERO1-like protein alpha [EC:1.8.4.-] | (RefSeq) endoplasmic reticulum oxidoreductin-1-like	[OU]	--	--	Endoplasmic reticulum oxidoreductin-1 OS=Arabidopsis thaliana OX=3702 GN=AERO1 PE=1 SV=1	endoplasmic reticulum oxidoreductin-1-like OS=Nelumbo nucifera OX=4432 GN=LOC104610794 PE=3 SV=1	--	--	PREDICTED: endoplasmic reticulum oxidoreductin-1-like [Nelumbo nucifera]	molecular function: catalytic activity (GO:0003824);; cellular component: cell (GO:0005623);; cellular component: organelle (GO:0043226);; cellular component: cell part (GO:0044464);; biological process: metabolic process (GO:0008152);; biological process: single-organism process (GO:0044699)	Protein processing in endoplasmic reticulum (ko04141)	LOC104610794	--	--	--	--	--	--	--	--	--	--	--	--	--	--	--	--	--	--	--
c61298.graph_c0	12.94	14.93	10.91	17.11	14.75	10.34	15.49	18.07	13.97	13.82	18.21	11.24	24.18	20.43	23.19	[GER]	--	Cellular Component: integral component of membrane (GO:0016021);; Molecular Function: transmembrane transporter activity (GO:0022857);;	K15289|4.4e-108|oeu:111371350|K15289 solute carrier family 35, member F5 | (RefSeq) uncharacterized vacuolar membrane protein YML018C-like	[S]	Function unknown	Solute carrier family 35;; EamA-like transporter family;; Purine nucleobase transmembrane transport	--	Solute carrier family 35, member F5 OS=Salvia splendens OX=180675 GN=SLC35F5 PE=3 SV=1	--	--	solute carrier family 35, member F5 [Salvia splendens]	cellular component: membrane (GO:0016020);; cellular component: membrane part (GO:0044425);; molecular function: transporter activity (GO:0005215);; biological process: localization (GO:0051179)	--	--	--	--	--	--	--	--	--	--	--	--	--	--	--	--	--	--	--	--	--
c51704.graph_c0	27.44	23.93	26.83	30.59	24.53	22.7	20.66	20.26	17.49	14.98	21.64	23.67	25.15	22.65	22.47	--	--	Biological Process: regulation of division septum assembly (GO:0032955);; Biological Process: cell division (GO:0051301);;	--	--	--	Domain of unknown function (DUF3598)	--	DUF3598 domain-containing protein OS=Salvia splendens OX=180675 GN=Saspl_049763 PE=3 SV=1	S	Function unknown	hypothetical protein Saspl_049763 [Salvia splendens]	biological process: biological regulation (GO:0065007);; biological process: cellular process (GO:0009987);; biological process: single-organism process (GO:0044699)	--	--	1	p1	(T)11	11	1739	1749	--	--	--	--	--	--	--	--	--	--	--	--	--
c27463.graph_c0	0	0	0	0	0	0	0	0	1.99	0.57	0	0.57	0	0	0	--	--	--	--	--	--	--	--	--	--	--	--	--	--	--	--	--	--	--	--	--	--	--	--	--	--	--	--	--	--	--	--	--	--
c62357.graph_c0	10.69	9.45	8.18	10.13	9.09	8.15	10.87	11.8	12.45	10.86	10.22	9.1	10.98	12.37	15.54	--	--	Molecular Function: Mo-molybdopterin cofactor sulfurase activity (GO:0008265);; Molecular Function: molybdenum cofactor sulfurtransferase activity (GO:0102867);;	K15631|9.5e-22|ppp:112289964|K15631 molybdenum cofactor sulfurtransferase [EC:2.8.1.9] | (RefSeq) molybdenum cofactor sulfurase-like	[H]	Coenzyme transport and metabolism	--	Molybdenum cofactor sulfurase OS=Solanum lycopersicum OX=4081 GN=FLACCA PE=2 SV=1	Molybdenum cofactor sulfurase OS=Handroanthus impetiginosus OX=429701 GN=CDL12_23800 PE=4 SV=1	H	Coenzyme transport and metabolism	uncharacterized protein LOC105177698 [Sesamum indicum]	molecular function: catalytic activity (GO:0003824)	Folate biosynthesis (ko00790)	LOC105177698	1	p1	(A)11	11	3603	3613	TTTCAAAATCCAAAGACGCC	60.053	20	TCGCTGTCTACTGTTGTCGG	60.049	20	253	3388	3640	GAAACCCTAGATTCCAGCCC	59.903	20	TCACTCAGAGAACACACCGC
c76554.graph_c0	0	0	0	0	0	0	0	0	0	0	0	0	0	0	0	--	--	--	--	--	--	--	--	--	--	--	--	--	--	--	--	--	--	--	--	--	--	--	--	--	--	--	--	--	--	--	--	--	--
c38986.graph_c0	0.84	0	0	0	1.02	0	0	0.45	0	0.26	0	0	0	0	0	--	--	--	--	--	--	--	--	--	--	--	--	--	--	--	--	--	--	--	--	--	--	--	--	--	--	--	--	--	--	--	--	--	--
c33651.graph_c1	1.52	2.09	1.43	0.35	0.97	1.12	1.68	1.39	0.45	0.16	1	1.22	0.88	1.01	1.1	--	--	--	--	--	--	--	--	--	--	--	--	--	--	--	--	--	--	--	--	--	--	--	--	--	--	--	--	--	--	--	--	--	--
c66072.graph_c0	6.93	6.86	2.12	0.86	3.37	2.56	2.98	0.34	1.65	1.53	2.7	3.94	1.85	2.89	0	--	--	--	--	--	--	--	--	--	--	--	--	--	--	--	--	--	--	--	--	--	--	--	--	--	--	--	--	--	--	--	--	--	--
c50814.graph_c1	0	0	0	0	0	0	0	0	0	0	0	0	0	0	0	--	--	--	--	--	--	--	--	--	--	--	--	--	--	--	--	--	--	--	--	--	--	--	--	--	--	--	--	--	--	--	--	--	--
c48801.graph_c1	0	0	0	0.23	0	0.41	0.21	0	0	0	0.21	0	0	0	0	--	--	Molecular Function: nucleic acid binding (GO:0003676);; Molecular Function: zinc ion binding (GO:0008270);; Biological Process: DNA integration (GO:0015074);;	--	[R]	General function prediction only	--	--	Uncharacterized protein OS=Vitis vinifera OX=29760 GN=VITISV_017116 PE=4 SV=1	T	Signal transduction mechanisms	hypothetical protein VITISV_017116 [Vitis vinifera]	molecular function: binding (GO:0005488);; biological process: metabolic process (GO:0008152);; biological process: cellular process (GO:0009987)	--	--	--	--	--	--	--	--	--	--	--	--	--	--	--	--	--	--	--	--	--
c26158.graph_c0	0.56	0	0	0	0	0	0	0	0	0	0	0	0.24	1.09	0	--	--	--	--	--	--	--	--	--	--	--	--	--	--	--	--	--	--	--	--	--	--	--	--	--	--	--	--	--	--	--	--	--	--
c31218.graph_c0	0	0	0	0	0	0	0	0	0	2.73	0	0	0	0	0	--	--	--	--	--	--	--	--	--	--	--	--	--	--	--	--	--	--	--	--	--	--	--	--	--	--	--	--	--	--	--	--	--	--
c67901.graph_c0	0	0	0	0	0	0.69	0	0	0	0	0	0	0	0	0	--	--	--	--	--	--	--	--	--	--	--	--	--	--	--	--	--	--	--	--	--	--	--	--	--	--	--	--	--	--	--	--	--	--
c23432.graph_c0	0	0	0	0	0	0	0	0	0	0.16	0	0	0	0	1.6	--	--	Biological Process: reproduction (GO:0000003);; Biological Process: developmental process involved in reproduction (GO:0003006);; Molecular Function: molecular_function (GO:0003674);; Molecular Function: DNA binding (GO:0003677);; Molecular Function: DNA-binding transcription factor activity (GO:0003700);; Cellular Component: cellular_component (GO:0005575);; Cellular Component: intracellular (GO…	--	--	--	--	--	AP2/ERF domain-containing protein OS=Handroanthus impetiginosus OX=429701 GN=CDL12_18276 PE=4 SV=1	K	Transcription	hypothetical protein CDL12_18276 [Handroanthus impetiginosus]	biological process: reproduction (GO:0000003);; biological process: reproductive process (GO:0022414);; biological process: developmental process (GO:0032502);; molecular function: binding (GO:0005488);; molecular function: nucleic acid binding transcription factor activity (GO:0001071);; biological process: biological regulation (GO:0065007);; cellular component: cell (GO:0005623);; cellular com…	--	--	--	--	--	--	--	--	--	--	--	--	--	--	--	--	--	--	--	--	--
c85307.graph_c0	0	0	0	0	0	0	0	0	0	0	0	0	2.21	0	0	[R]	General function prediction only	--	K22684|1.5e-24|qsu:112020662|K22684 metacaspase-1 [EC:3.4.22.-] | (RefSeq) metacaspase-1-like	[DO]	--	Caspase domain	Metacaspase-6 OS=Arabidopsis thaliana OX=3702 GN=AMC6 PE=1 SV=1	Uncharacterized protein OS=Carpinus fangiana OX=176857 GN=FH972_026234 PE=4 SV=1	--	--	metacaspase CasA [Rhodotorula toruloides NP11]	--	--	RHTO_01203	--	--	--	--	--	--	--	--	--	--	--	--	--	--	--	--	--	--	--
c40353.graph_c0	0.6	0.14	0.57	2.98	2.33	0.14	0.3	0.25	0.4	0	6.92	0.31	0	0	42.17	--	--	--	K11855|3.7e-13|bvg:104906049|K11855 ubiquitin carboxyl-terminal hydrolase 36/42 [EC:3.4.19.12] | (RefSeq) ubiquitin carboxyl-terminal hydrolase 36	--	--	Hydrophobic seed protein;; Protease inhibitor/seed storage/LTP family;; Probable lipid transfer	14 kDa proline-rich protein DC2.15 OS=Daucus carota OX=4039 PE=2 SV=1	AAI domain-containing protein OS=Erythranthe guttata OX=4155 GN=MIMGU_mgv1a016181mg PE=4 SV=1	S	Function unknown	14 kDa proline-rich protein DC2.15-like [Sesamum indicum]	--	--	LOC105164299	--	--	--	--	--	--	--	--	--	--	--	--	--	--	--	--	--	--	--
c86677.graph_c0	0	0	0	0	0	0	0	0	0	0	0	0	0	0	0	[E]	Amino acid transport and metabolism	Molecular Function: molecular_function (GO:0003674);; Molecular Function: catalytic activity (GO:0003824);; Molecular Function: adenosylmethionine decarboxylase activity (GO:0004014);; Molecular Function: ornithine decarboxylase activity (GO:0004586);; Cellular Component: cellular_component (GO:0005575);; Cellular Component: intracellular (GO:0005622);; Cellular Component: obsolete cell (GO:00056…	K01581|1.1e-13|nau:109224818|K01581 ornithine decarboxylase [EC:4.1.1.17] | (RefSeq) ornithine decarboxylase	[E]	Amino acid transport and metabolism	Pyridoxal-dependent decarboxylase, C-terminal sheet domain	Ornithine decarboxylase OS=Datura stramonium OX=4076 PE=2 SV=1	Adenosylmethionine decarboxylase OS=Chloropicon primus OX=1764295 GN=A3770_19p83610 PE=3 SV=1	E	Amino acid transport and metabolism	Antizyme inhibitor 2 [Smittium culicis]	molecular function: catalytic activity (GO:0003824);; cellular component: cell (GO:0005623);; cellular component: cell part (GO:0044464);; biological process: metabolic process (GO:0008152);; biological process: cellular process (GO:0009987);; biological process: single-organism process (GO:0044699)	Arginine and proline metabolism (ko00330);; Glutathione metabolism (ko00480)	--	--	--	--	--	--	--	--	--	--	--	--	--	--	--	--	--	--	--	--
c84609.graph_c0	0	0	0	3	0	0	0	0	0	0	0	0	0	0	0	--	--	Molecular Function: molecular_function (GO:0003674);; Molecular Function: catalytic activity (GO:0003824);; Molecular Function: amidase activity (GO:0004040);; Cellular Component: cellular_component (GO:0005575);; Cellular Component: intracellular (GO:0005622);; Cellular Component: obsolete cell (GO:0005623);; Cellular Component: nucleus (GO:0005634);; Cellular Component: nucleoplasm (GO:0005654)…	K01426|1.1e-11|vvi:100240917|K01426 amidase [EC:3.5.1.4] | (RefSeq) amidase 1	--	--	--	--	Amidase domain-containing protein (Fragment) OS=Rhododendron williamsianum OX=262921 GN=C3L33_19941 PE=3 SV=1	J	Translation, ribosomal structure and biogenesis	hypothetical protein C3L33_19941, partial [Rhododendron williamsianum]	molecular function: catalytic activity (GO:0003824);; cellular component: cell (GO:0005623);; cellular component: cell part (GO:0044464);; cellular component: organelle (GO:0043226);; cellular component: membrane-enclosed lumen (GO:0031974);; cellular component: organelle part (GO:0044422);; biological process: metabolic process (GO:0008152);; biological process: cellular process (GO:0009987);; b…	Arginine and proline metabolism (ko00330);; Phenylalanine metabolism (ko00360);; Tryptophan metabolism (ko00380)	--	--	--	--	--	--	--	--	--	--	--	--	--	--	--	--	--	--	--	--
c46910.graph_c0	0.48	0.18	0.19	0.51	0.29	0.47	0.2	0.48	0.45	0.1	0.89	0.21	0.33	0.29	0.43	--	--	Cellular Component: plastid (GO:0009536);; Molecular Function: chlorophyllide a oxygenase [overall] activity (GO:0010277);; Cellular Component: integral component of membrane (GO:0016021);; Molecular Function: 2 iron, 2 sulfur cluster binding (GO:0051537);;	--	--	--	--	--	Rieske-type oxygenase OS=Scutellaria baicalensis OX=65409 PE=2 SV=1	P	Inorganic ion transport and metabolism	Rieske-type oxygenase [Scutellaria baicalensis]	cellular component: cell (GO:0005623);; cellular component: organelle (GO:0043226);; cellular component: cell part (GO:0044464);; molecular function: catalytic activity (GO:0003824);; biological process: metabolic process (GO:0008152);; biological process: single-organism process (GO:0044699);; cellular component: membrane (GO:0016020);; cellular component: membrane part (GO:0044425);; molecular …	--	--	--	--	--	--	--	--	--	--	--	--	--	--	--	--	--	--	--	--	--
c43646.graph_c0	0	0	1.3	3.88	0.09	0.26	0.37	0	0	0.09	0.99	1.87	0	0.27	0	--	--	Molecular Function: translation elongation factor activity (GO:0003746);; Cellular Component: eukaryotic translation elongation factor 1 complex (GO:0005853);;	K03232|8.8e-80|nnu:104610217|K03232 elongation factor 1-beta | (RefSeq) elongation factor 1-delta-like	[K]	Transcription	EF-1 guanine nucleotide exchange domain	Elongation factor 1-delta OS=Pimpinella brachycarpa OX=45043 PE=2 SV=3	EF1_GNE domain-containing protein OS=Gossypium raimondii OX=29730 GN=B456_008G205500 PE=3 SV=1	J	Translation, ribosomal structure and biogenesis	hypothetical protein B456_008G205500 [Gossypium raimondii]	molecular function: binding (GO:0005488);; biological process: metabolic process (GO:0008152);; biological process: cellular process (GO:0009987);; cellular component: cell (GO:0005623);; cellular component: macromolecular complex (GO:0032991);; cellular component: cell part (GO:0044464)	--	LOC105764781	--	--	--	--	--	--	--	--	--	--	--	--	--	--	--	--	--	--	--
c59819.graph_c0	4.59	3.68	3.79	4.31	3.93	3.32	3.98	3.59	3.35	3.73	4.21	4.26	5.14	5.37	5.27	--	--	Biological Process: cell morphogenesis (GO:0000902);; Biological Process: cell morphogenesis involved in differentiation (GO:0000904);; Cellular Component: cellular_component (GO:0005575);; Cellular Component: intracellular (GO:0005622);; Cellular Component: obsolete cell (GO:0005623);; Cellular Component: cytoplasm (GO:0005737);; Cellular Component: cytosol (GO:0005829);; Cellular Component: cyt…	K18584|4.3e-226|sind:105156663|K18584 actin-related protein 3 | (RefSeq) actin-related protein 3	[Z]	Cytoskeleton	Actin	Actin-related protein 3 OS=Oryza sativa subsp. indica OX=39946 GN=ARP3 PE=3 SV=2	Actin-related protein Arp2/3 complex, subunit Arp3 OS=Handroanthus impetiginosus OX=429701 GN=CDL12_00847 PE=3 SV=1	Z	Cytoskeleton	actin-related protein 3 [Sesamum indicum]	biological process: cellular process (GO:0009987);; biological process: developmental process (GO:0032502);; biological process: single-organism process (GO:0044699);; biological process: cellular component organization or biogenesis (GO:0071840);; cellular component: cell (GO:0005623);; cellular component: cell part (GO:0044464);; cellular component: organelle (GO:0043226);; cellular component: …	--	LOC105156663	--	--	--	--	--	--	--	--	--	--	--	--	--	--	--	--	--	--	--
c71902.graph_c0	0	0	0	0.34	0	0.16	0	0.27	0	0	0.33	0	0.28	0	0.18	--	--	--	--	--	--	--	--	--	--	--	--	--	--	--	--	--	--	--	--	--	--	--	--	--	--	--	--	--	--	--	--	--	--
c72517.graph_c0	0	0	0	0	0	0	0	0	0	3.12	0	0	0	0	0	[HT]	--	Molecular Function: protein kinase activity (GO:0004672);; Molecular Function: ATP binding (GO:0005524);; Molecular Function: hydrolase activity (GO:0016787);;	K08869|9.7e-08|smo:SELMODRAFT_109699|K08869 aarF domain-containing kinase | (RefSeq) hypothetical protein	[R]	General function prediction only	--	Protein ACTIVITY OF BC1 COMPLEX KINASE 1, chloroplastic OS=Arabidopsis thaliana OX=3702 GN=ABC1K1 PE=1 SV=1	Putative unusual protein kinase OS=Handroanthus impetiginosus OX=429701 GN=CDL12_12044 PE=4 SV=1	J	Translation, ribosomal structure and biogenesis	putative unusual protein kinase [Handroanthus impetiginosus]	molecular function: catalytic activity (GO:0003824);; biological process: metabolic process (GO:0008152);; biological process: cellular process (GO:0009987);; molecular function: binding (GO:0005488)	--	--	--	--	--	--	--	--	--	--	--	--	--	--	--	--	--	--	--	--	--
c74417.graph_c0	0	0	0	0	0	0	0	0	0	0	0	0	0	0	0	--	--	--	--	--	--	--	--	--	--	--	--	--	--	--	--	--	--	--	--	--	--	--	--	--	--	--	--	--	--	--	--	--	--
c51003.graph_c0	2.64	2.36	1.35	3.43	2.19	2.68	2.08	1.58	1.46	2.07	3.02	1.01	1.92	1.27	11.61	--	--	--	--	--	--	--	--	Uncharacterized protein OS=Salvia splendens OX=180675 GN=Saspl_007780 PE=4 SV=1	S	Function unknown	hypothetical protein Saspl_007780 [Salvia splendens]	--	--	--	--	--	--	--	--	--	--	--	--	--	--	--	--	--	--	--	--	--	--
c70307.graph_c0	0	0.6	0	0	0	0.2	0.22	0	0.38	0	0	0	0	0	0	--	--	--	K01768|5.2e-44|ghi:107911085|K01768 adenylate cyclase [EC:4.6.1.1] | (RefSeq) LOW QUALITY PROTEIN: uncharacterized protein LOC107911085	[R]	General function prediction only	Reverse transcriptase (RNA-dependent DNA polymerase)	Retrovirus-related Pol polyprotein from transposon TNT 1-94 OS=Nicotiana tabacum OX=4097 PE=2 SV=1	Uncharacterized protein OS=Hibiscus syriacus OX=106335 GN=F3Y22_tig00110556pilonHSYRG00215 PE=3 SV=1	L	Replication, recombination and repair	hypothetical protein F3Y22_tig00110556pilonHSYRG00215 [Hibiscus syriacus]	--	Purine metabolism (ko00230)	--	--	--	--	--	--	--	--	--	--	--	--	--	--	--	--	--	--	--	--
c63185.graph_c1	0.37	1.06	0.12	1.01	0.12	0.12	1.75	0.87	1.7	0.66	1.44	0	0.22	1.07	1.29	--	--	--	--	[R]	General function prediction only	--	Auxilin-like protein 1 OS=Arabidopsis thaliana OX=3702 GN=AUL1 PE=2 SV=2	Uncharacterized protein (Fragment) OS=Rhododendron williamsianum OX=262921 GN=C3L33_11075 PE=4 SV=1	S	Function unknown	hypothetical protein C3L33_11075, partial [Rhododendron williamsianum]	--	--	--	--	--	--	--	--	--	--	--	--	--	--	--	--	--	--	--	--	--	--
c66331.graph_c0	0.35	0.94	0.89	0	0.31	0.3	0	0	0	0.63	1.92	0	0.9	0.67	2.56	--	--	--	--	--	--	--	--	--	--	--	--	--	--	--	--	--	--	--	--	--	--	--	--	--	--	--	--	--	--	--	--	--	--
c53454.graph_c0	0.43	0.56	0.22	2.02	0.62	2.35	0.83	0.59	0.42	1.99	0.77	1.1	2.05	2.34	1.11	--	--	Molecular Function: protein binding (GO:0005515);;	--	[R]	General function prediction only	Leucine rich repeat;; Leucine Rich Repeat;; Leucine Rich repeats (2 copies);; Leucine Rich repeat	Receptor-like protein 54 OS=Arabidopsis thaliana OX=3702 GN=RLP54 PE=3 SV=1	Protein brassinosteroid insensitive 1 OS=Salvia splendens OX=180675 GN=BRI1 PE=4 SV=1	S	Function unknown	protein brassinosteroid insensitive 1 [Salvia splendens]	molecular function: binding (GO:0005488)	--	--	--	--	--	--	--	--	--	--	--	--	--	--	--	--	--	--	--	--	--
c70876.graph_c0	0	2.28	0	0	0	0	0	0	0	0	0	0	0	3.33	0	--	--	--	--	--	--	--	--	--	--	--	--	--	--	--	--	--	--	--	--	--	--	--	--	--	--	--	--	--	--	--	--	--	--
c47108.graph_c1	0	0	0	0	0	0	0.6	0	1.07	0	0	0	0	0	0	--	--	--	--	--	--	--	--	--	--	--	--	--	--	--	--	--	--	--	--	--	--	--	--	--	--	--	--	--	--	--	--	--	--
c57656.graph_c0	4.02	4.19	3.47	3.36	4.33	3.24	4.18	4.39	4.66	4.45	4.01	3.73	3.58	4.9	6.54	[M]	Cell wall/membrane/envelope biogenesis	Molecular Function: transferase activity, transferring glycosyl groups (GO:0016757);;	K23869|1.6e-06|cqi:110715778|K23869 galactan beta-1,4-galactosyltransferase [EC:2.4.1.-] | (RefSeq) galactan beta-1,4-galactosyltransferase GALS1-like	--	--	Glycosyltransferase family 92;; Glycosyl transferase family 2	Glycosyltransferase family 92 protein RCOM_0530710 OS=Ricinus communis OX=3988 GN=RCOM_0699480 PE=3 SV=1	Glycosyltransferase family 92 protein OS=Salvia splendens OX=180675 GN=Saspl_029713 PE=3 SV=1	S	Function unknown	hypothetical protein Saspl_029713 [Salvia splendens]	molecular function: catalytic activity (GO:0003824)	--	--	--	--	--	--	--	--	--	--	--	--	--	--	--	--	--	--	--	--	--
c54520.graph_c0	0.3	0.26	0.35	0.6	0.23	0.45	0.29	0.47	0.18	0.23	0.63	0.33	0.19	0.19	0.88	--	--	Biological Process: response to red or far red light (GO:0009639);; Biological Process: negative gravitropism (GO:0009959);;	--	--	--	Plant protein of unknown function (DUF641)	--	DUF641 domain-containing protein OS=Salvia splendens OX=180675 GN=Saspl_010609 PE=4 SV=1	S	Function unknown	IRK-interacting protein-like [Sesamum indicum]	biological process: response to stimulus (GO:0050896)	--	LOC105167345	--	--	--	--	--	--	--	--	--	--	--	--	--	--	--	--	--	--	--
c43367.graph_c0	0	0	0	0	0	0	0	0	0	0	0	0	0	0	0	--	--	--	--	--	--	--	--	--	--	--	--	--	--	--	--	--	--	--	--	--	--	--	--	--	--	--	--	--	--	--	--	--	--
c60234.graph_c0	1.03	0.93	1.16	0.83	1.43	1.69	0.82	2.28	1.42	0.63	0.83	0.34	1.23	2.12	0.9	--	--	Molecular Function: GTPase activity (GO:0003924);; Molecular Function: GTP binding (GO:0005525);; Biological Process: small GTPase mediated signal transduction (GO:0007264);;	K04392|4.4e-27|cann:107859856|K04392 Ras-related C3 botulinum toxin substrate 1 | (RefSeq) rac-like GTP-binding protein ARAC11	[R]	General function prediction only	--	Rac-like GTP-binding protein RHO1 OS=Beta vulgaris OX=161934 GN=RHO1 PE=2 SV=1	Uncharacterized protein OS=Brassica campestris OX=3711 GN=BRAA06T26295Z PE=3 SV=1	S	Function unknown	rac-like GTP-binding protein ARAC1 isoform X1 [Brassica napus]	molecular function: catalytic activity (GO:0003824);; molecular function: binding (GO:0005488);; biological process: cellular process (GO:0009987);; biological process: signaling (GO:0023052);; biological process: single-organism process (GO:0044699);; biological process: response to stimulus (GO:0050896);; biological process: biological regulation (GO:0065007)	Phagosome (ko04145)	LOC106348228	1	p1	(T)13	13	143	155	TCAAGCCAATCTTCAAACCA	59.247	20	ATGAAATTATGCGGCTCCAC	59.929	20	264	30	293	TGGTACAAATTCCACCCAGC	60.755	20	ATGAAATTATGCGGCTCCAC
c36078.graph_c1	0	0	0	2.5	0	0	0	0	0	0	0	1.79	0	0	0	--	--	Cellular Component: photosystem I (GO:0009522);; Cellular Component: photosystem II (GO:0009523);; Cellular Component: chloroplast thylakoid membrane (GO:0009535);; Biological Process: photosynthesis, light harvesting (GO:0009765);; Cellular Component: integral component of membrane (GO:0016021);; Molecular Function: chlorophyll binding (GO:0016168);; Biological Process: protein-chromophore linka…	K08913|8.6e-25|egr:104434692|K08913 light-harvesting complex II chlorophyll a/b binding protein 2 | (RefSeq) chlorophyll a-b binding protein 36, chloroplastic	--	--	Chlorophyll A-B binding protein	Chlorophyll a-b binding protein 151, chloroplastic OS=Gossypium hirsutum OX=3635 GN=CAB-151 PE=2 SV=2	Chlorophyll a-b binding protein, chloroplastic OS=Eucalyptus grandis OX=71139 GN=EUGRSUZ_A01047 PE=3 SV=1	C	Energy production and conversion	chlorophyll a-b binding protein 5, chloroplastic [Elaeis guineensis]	cellular component: cell (GO:0005623);; cellular component: membrane (GO:0016020);; cellular component: macromolecular complex (GO:0032991);; cellular component: membrane part (GO:0044425);; cellular component: cell part (GO:0044464);; cellular component: organelle (GO:0043226);; cellular component: organelle part (GO:0044422);; biological process: metabolic process (GO:0008152);; biological proc…	Photosynthesis - antenna proteins (ko00196)	LOC105035084	--	--	--	--	--	--	--	--	--	--	--	--	--	--	--	--	--	--	--
c48511.graph_c1	2.79	4.16	4.43	6.11	4.84	2.82	2.72	2.31	2.54	3.09	5.65	5.61	1.87	3.43	1.53	[CHR]	--	Molecular Function: glyoxylate reductase (NADP) activity (GO:0030267);; Molecular Function: NAD binding (GO:0051287);;	K15919|4.5e-76|sind:105164166|K15919 glyoxylate/hydroxypyruvate reductase [EC:1.1.1.79 1.1.1.81] | (RefSeq) glyoxylate/hydroxypyruvate reductase HPR3	[C]	Energy production and conversion	D-isomer specific 2-hydroxyacid dehydrogenase, NAD binding domain;; NAD binding domain of 6-phosphogluconate dehydrogenase	Glyoxylate/hydroxypyruvate reductase HPR3 OS=Arabidopsis thaliana OX=3702 GN=HPR3 PE=2 SV=1	Glyoxylate/hydroxypyruvate reductase (D-isomer-specific 2-hydroxy acid dehydrogenase superfamily) OS=Handroanthus impetiginosus OX=429701 GN=CDL12_26520 PE=3 SV=1	E	Amino acid transport and metabolism	Glyoxylate/hydroxypyruvate reductase (D-isomer-specific 2-hydroxy acid dehydrogenase superfamily) [Handroanthus impetiginosus]	molecular function: catalytic activity (GO:0003824);; biological process: metabolic process (GO:0008152);; biological process: single-organism process (GO:0044699);; molecular function: binding (GO:0005488)	Glycine, serine and threonine metabolism (ko00260);; Glyoxylate and dicarboxylate metabolism (ko00630);; Carbon metabolism (ko01200)	--	--	--	--	--	--	--	--	--	--	--	--	--	--	--	--	--	--	--	--
c65183.graph_c0	3.51	6.12	3.38	3.99	3.16	2.79	3.73	4.7	4.02	4.82	4.47	4.38	7.4	5.67	4.72	--	--	Molecular Function: protein dimerization activity (GO:0046983);;	K02995|2.3e-45|adu:107464504|K02995 small subunit ribosomal protein S8e | (RefSeq) 40S ribosomal protein S8	--	--	Protein of unknown function (DUF 659);; hAT family C-terminal dimerisation region;; BED zinc finger	--	Uncharacterized protein OS=Brassica campestris OX=3711 GN=BRARA_H00495 PE=4 SV=1	S	Function unknown	uncharacterized protein LOC110804157 [Spinacia oleracea]	molecular function: binding (GO:0005488)	Ribosome (ko03010)	LOC110804157	1	p1	(A)10	10	615	624	GAATGGGATCAATGGTGTCC	59.995	20	CAAATTTTGCCATACGGGTT	59.699	20	274	453	726	TGGGATCAATGGTGTCCTTT	60.173	20	CAAATTTTGCCATACGGGTT
c79529.graph_c0	0	0	0	0	0	0	0	0	0	0	0	0	0	0	0	--	--	--	--	--	--	--	--	--	--	--	--	--	--	--	--	--	--	--	--	--	--	--	--	--	--	--	--	--	--	--	--	--	--
c62881.graph_c0	48.15	48.16	43.02	37.53	30.38	27.2	30.65	36.46	33.51	43.01	44.8	31.78	69.78	63.92	59.18	[E]	Amino acid transport and metabolism	Molecular Function: spermine:oxygen oxidoreductase (spermidine-forming) activity (GO:0052901);; Molecular Function: spermidine:oxygen oxidoreductase (3-aminopropanal-forming) activity (GO:0052902);; Molecular Function: N1-acetylspermine:oxygen oxidoreductase (3-acetamidopropanal-forming) activity (GO:0052903);; Molecular Function: N1-acetylspermidine:oxygen oxidoreductase (3-acetamidopropanal-for…	K17839|4.1e-211|sind:105178573|K17839 polyamine oxidase [EC:1.5.3.17 1.5.3.-] | (RefSeq) probable polyamine oxidase 2	[Q]	Secondary metabolites biosynthesis, transport and catabolism	Flavin containing amine oxidoreductase;; NAD(P)-binding Rossmann-like domain;; Pyridine nucleotide-disulphide oxidoreductase;; FAD dependent oxidoreductase;; FAD binding domain;; Pyridine nucleotide-disulphide oxidoreductase;; HI0933-like protein;; FAD-NAD(P)-binding;; Flavin containing amine oxidoreductase	Polyamine oxidase 2 OS=Arabidopsis thaliana OX=3702 GN=PAO2 PE=1 SV=1	Amine oxidase OS=Handroanthus impetiginosus OX=429701 GN=CDL12_25665 PE=4 SV=1	Q	Secondary metabolites biosynthesis, transport and catabolism	Amine oxidase [Handroanthus impetiginosus]	molecular function: catalytic activity (GO:0003824);; biological process: metabolic process (GO:0008152);; biological process: single-organism process (GO:0044699)	Arginine and proline metabolism (ko00330);; beta-Alanine metabolism (ko00410);; Pantothenate and CoA biosynthesis (ko00770)	--	--	--	--	--	--	--	--	--	--	--	--	--	--	--	--	--	--	--	--
c32563.graph_c0	0.27	1.25	0.72	0.28	0	0.25	0	0.22	0	0	0	0.8	0	0	0	--	--	--	--	--	--	--	--	--	--	--	--	--	--	--	--	--	--	--	--	--	--	--	--	--	--	--	--	--	--	--	--	--	--
c10121.graph_c0	0	0	0	0	0	0	0	0.51	0	0	0	0	0	0	0	--	--	--	--	--	--	--	--	--	--	--	--	--	--	--	--	--	--	--	--	--	--	--	--	--	--	--	--	--	--	--	--	--	--
c49790.graph_c0	16.01	14.06	14.11	15.76	14.04	12.36	15.32	17.28	16.65	17.56	16.66	9.08	22.18	19.29	18.77	--	--	--	--	--	--	--	--	Uncharacterized protein OS=Salvia splendens OX=180675 GN=Saspl_000654 PE=4 SV=1	--	--	hypothetical protein Saspl_000654 [Salvia splendens]	--	--	--	--	--	--	--	--	--	--	--	--	--	--	--	--	--	--	--	--	--	--
c28751.graph_c0	0	0	0	0	0	0	0	0	0	0	0	0	0	0	0	--	--	Biological Process: cell redox homeostasis (GO:0045454);;	K03671|1.6e-22|nnu:104589677|K03671 thioredoxin 1 | (RefSeq) thioredoxin F-type, chloroplastic-like	[O]	Posttranslational modification, protein turnover, chaperones	Thioredoxin	Thioredoxin F-type, chloroplastic OS=Pisum sativum OX=3888 PE=2 SV=1	thioredoxin F-type, chloroplastic-like OS=Nelumbo nucifera OX=4432 GN=LOC104589677 PE=4 SV=1	O	Posttranslational modification, protein turnover, chaperones	PREDICTED: thioredoxin F-type, chloroplastic-like [Nelumbo nucifera]	biological process: cellular process (GO:0009987);; biological process: single-organism process (GO:0044699);; biological process: biological regulation (GO:0065007)	--	LOC104589677	--	--	--	--	--	--	--	--	--	--	--	--	--	--	--	--	--	--	--
c76161.graph_c0	0	0	0	0	0	0	0	2.04	0	0	0	0	0	0	0	--	--	--	--	--	--	--	--	--	--	--	--	--	--	--	--	--	--	--	--	--	--	--	--	--	--	--	--	--	--	--	--	--	--
c20889.graph_c0	0	0	0	0	0	0	0	0	0	0	0	0	0	0.84	0	--	--	--	--	--	--	--	--	--	--	--	--	--	--	--	--	--	--	--	--	--	--	--	--	--	--	--	--	--	--	--	--	--	--
c74020.graph_c0	0	0	0	8.27	0	0	0	0	0	0	0	0	0	0	0	--	--	Molecular Function: ubiquitin protein ligase activity (GO:0061630);;	K11982|5.9e-29|egr:104433756|K11982 E3 ubiquitin-protein ligase RNF115/126 [EC:2.3.2.27] | (RefSeq) E3 ubiquitin-protein ligase RDUF1	[O]	Posttranslational modification, protein turnover, chaperones	Ring finger domain;; Zinc finger, C3HC4 type (RING finger);; RING-like zinc finger;; Zinc finger, C3HC4 type (RING finger);; RING-type zinc-finger	E3 ubiquitin-protein ligase SIRP1 OS=Oryza sativa subsp. japonica OX=39947 GN=SIRP1 PE=1 SV=1	RING-type E3 ubiquitin transferase OS=Eucalyptus grandis OX=71139 GN=EUGRSUZ_B03585 PE=4 SV=1	O	Posttranslational modification, protein turnover, chaperones	PREDICTED: E3 ubiquitin-protein ligase RDUF1 [Eucalyptus grandis]	molecular function: catalytic activity (GO:0003824);; biological process: metabolic process (GO:0008152);; biological process: cellular process (GO:0009987)	--	--	--	--	--	--	--	--	--	--	--	--	--	--	--	--	--	--	--	--	--
c85325.graph_c0	0	0	0	4.65	0	0	0	0	0	0	0	0	0	0	0	--	--	Molecular Function: protein serine/threonine phosphatase activity (GO:0004722);; Molecular Function: metal ion binding (GO:0046872);;	K14497|1.5e-33|hbr:110659164|K14497 protein phosphatase 2C [EC:3.1.3.16] | (RefSeq) protein phosphatase 2C 56-like	[T]	Signal transduction mechanisms	--	Protein phosphatase 2C 56 OS=Arabidopsis thaliana OX=3702 GN=ABI1 PE=1 SV=2	Protein-serine/threonine phosphatase OS=Morus notabilis OX=981085 GN=L484_010877 PE=3 SV=1	T	Signal transduction mechanisms	probable protein phosphatase 2C 6 [Morus notabilis]	molecular function: catalytic activity (GO:0003824);; biological process: metabolic process (GO:0008152);; biological process: cellular process (GO:0009987);; molecular function: binding (GO:0005488)	MAPK signaling pathway - plant (ko04016);; Plant hormone signal transduction (ko04075)	LOC21394160	--	--	--	--	--	--	--	--	--	--	--	--	--	--	--	--	--	--	--
c55673.graph_c1	0.15	0.15	0.15	0.32	0	0.15	0	0	0	0.15	0.92	0	0	0	0	--	--	--	--	--	--	--	--	--	--	--	--	--	--	--	--	--	--	--	--	--	--	--	--	--	--	--	--	--	--	--	--	--	--
c56213.graph_c0	3.01	2.99	4.08	3.65	2.59	1.71	4.22	2.24	2.99	3.21	5.4	3.07	4.58	3.89	5.23	--	--	Molecular Function: ATP transmembrane transporter activity (GO:0005347);; Cellular Component: integral component of membrane (GO:0016021);;	K15115|1.6e-153|sind:105165750|K15115 solute carrier family 25 (mitochondrial folate transporter), member 32 | (RefSeq) folate transporter 1, chloroplastic isoform X1	[C]	Energy production and conversion	Mitochondrial carrier protein	Folate transporter 1, chloroplastic OS=Arabidopsis thaliana OX=3702 GN=FOLT1 PE=2 SV=1	Solute carrier family 25 (Mitochondrial folate transporter), member 32 OS=Salvia splendens OX=180675 GN=SLC25A32 PE=3 SV=1	C	Energy production and conversion	solute carrier family 25 (mitochondrial folate transporter), member 32 [Salvia splendens]	molecular function: transporter activity (GO:0005215);; biological process: single-organism process (GO:0044699);; biological process: localization (GO:0051179);; cellular component: membrane (GO:0016020);; cellular component: membrane part (GO:0044425)	--	--	--	--	--	--	--	--	--	--	--	--	--	--	--	--	--	--	--	--	--
c33204.graph_c0	0	0.13	0.26	0	0	0	0.14	0	0	0.13	0	0.14	0.11	0.13	0	--	--	Molecular Function: ATP binding (GO:0005524);; Cellular Component: cytoplasm (GO:0005737);; Cellular Component: cytoskeleton (GO:0005856);;	K10355|1.9e-10|qsu:112018729|K10355 actin, other eukaryote | (RefSeq) actin, gamma	[Z]	Cytoskeleton	--	Actin-7 OS=Arabidopsis thaliana OX=3702 GN=ACT7 PE=1 SV=1	Uncharacterized protein OS=Guillardia theta (strain CCMP2712) OX=905079 GN=GUITHDRAFT_166560 PE=3 SV=1	Z	Cytoskeleton	Actin/actin-like protein [Nadsonia fulvescens var. elongata DSM 6958]	molecular function: binding (GO:0005488);; cellular component: cell (GO:0005623);; cellular component: cell part (GO:0044464);; cellular component: organelle (GO:0043226)	--	--	--	--	--	--	--	--	--	--	--	--	--	--	--	--	--	--	--	--	--
c14002.graph_c0	0	0	1.14	0	0	0	0	0	0	0	0	0	0	0	0	--	--	--	--	--	--	--	--	--	--	--	--	--	--	--	--	--	--	--	--	--	--	--	--	--	--	--	--	--	--	--	--	--	--
c38710.graph_c0	0	0	0	0	0	0	0	0.25	0	0.28	0	0	0	0	0	--	--	--	--	--	--	--	--	--	--	--	--	--	--	--	--	--	--	--	--	--	--	--	--	--	--	--	--	--	--	--	--	--	--
c765.graph_c0	0	0	0	0	0.47	0	0	0.41	0.21	0	0	0	0	0.5	0	--	--	--	K12447|7.1e-46|boe:106336398|K12447 UDP-sugar pyrophosphorylase [EC:2.7.7.64] | (RefSeq) uncharacterized protein LOC106336398	[R]	General function prediction only	--	Uncharacterized mitochondrial protein AtMg00240 OS=Arabidopsis thaliana OX=3702 GN=AtMg00240 PE=4 SV=1	uncharacterized protein LOC109115039 OS=Nelumbo nucifera OX=4432 GN=LOC109115039 PE=4 SV=1	L	Replication, recombination and repair	uncharacterized protein LOC110634371 [Hevea brasiliensis]	--	Pentose and glucuronate interconversions (ko00040);; Galactose metabolism (ko00052);; Ascorbate and aldarate metabolism (ko00053);; Amino sugar and nucleotide sugar metabolism (ko00520)	LOC110634371	--	--	--	--	--	--	--	--	--	--	--	--	--	--	--	--	--	--	--
c80870.graph_c0	0	0	0	0	0	0	0	0	0	0	0	0	0	0	0	--	--	--	--	--	--	--	--	--	--	--	--	--	--	--	--	--	--	--	--	--	--	--	--	--	--	--	--	--	--	--	--	--	--
c49094.graph_c0	0.42	0	0.05	0	0	0.21	0.28	0.09	0.15	0.1	0.05	0.06	0.09	0.16	0.17	--	--	--	--	--	--	--	--	--	--	--	--	--	--	--	--	--	--	--	--	--	--	--	--	--	--	--	--	--	--	--	--	--	--
c59685.graph_c1	437.22	398.47	394.89	298.55	241.55	178.67	180.54	164.17	175.26	212.01	320.07	203.34	192.19	199.29	449.09	[J]	Translation, ribosomal structure and biogenesis	Molecular Function: structural constituent of ribosome (GO:0003735);; Biological Process: translation (GO:0006412);; Cellular Component: cytosolic small ribosomal subunit (GO:0022627);;	K02984|6.3e-133|oeu:111375651|K02984 small subunit ribosomal protein S3Ae | (RefSeq) 40S ribosomal protein S3a-like	[J]	Translation, ribosomal structure and biogenesis	Ribosomal S3Ae family	40S ribosomal protein S3a OS=Catharanthus roseus OX=4058 GN=RPS3A PE=2 SV=4	40S ribosomal protein S3a OS=Salvia splendens OX=180675 GN=RP-S3Ae PE=3 SV=1	J	Translation, ribosomal structure and biogenesis	small subunit ribosomal protein S3Ae [Salvia splendens]	molecular function: structural molecule activity (GO:0005198);; biological process: metabolic process (GO:0008152);; biological process: cellular process (GO:0009987);; cellular component: cell (GO:0005623);; cellular component: macromolecular complex (GO:0032991);; cellular component: organelle (GO:0043226);; cellular component: organelle part (GO:0044422);; cellular component: cell part (GO:004…	Ribosome (ko03010)	--	--	--	--	--	--	--	--	--	--	--	--	--	--	--	--	--	--	--	--
c68522.graph_c0	0	0	0	0	0	0	0	0	0	0	0	0	0	0	0	--	--	--	--	--	--	--	--	--	--	--	--	--	--	--	--	--	--	--	--	--	--	--	--	--	--	--	--	--	--	--	--	--	--
c35692.graph_c0	0	0	0	0	0	0	0	0	0	0	0	0	0	0	0	--	--	--	--	--	--	--	--	--	--	--	--	--	--	--	--	--	--	--	--	--	--	--	--	--	--	--	--	--	--	--	--	--	--
c59596.graph_c1	5.26	4.41	4.3	7.08	7.07	6.55	7.74	8.44	5.39	5.53	5.08	5.4	9.81	7.88	10.3	[I]	Lipid transport and metabolism	Molecular Function: methylcrotonoyl-CoA carboxylase activity (GO:0004485);; Molecular Function: ATP binding (GO:0005524);; Molecular Function: metal ion binding (GO:0046872);;	K01968|1.0e-245|sind:105163296|K01968 3-methylcrotonyl-CoA carboxylase alpha subunit [EC:6.4.1.4] | (RefSeq) methylcrotonoyl-CoA carboxylase subunit alpha, mitochondrial isoform X1	[IE]	--	Carbamoyl-phosphate synthase L chain, ATP binding domain;; Biotin carboxylase C-terminal domain;; Biotin-requiring enzyme;; Biotin-lipoyl like;; Biotin carboxylase, N-terminal domain;; Carbamoyl-phosphate synthase L chain, ATP binding domain	Methylcrotonoyl-CoA carboxylase subunit alpha, mitochondrial OS=Arabidopsis thaliana OX=3702 GN=MCCA PE=1 SV=2	3-Methylcrotonyl-CoA carboxylase OS=Handroanthus impetiginosus OX=429701 GN=CDL12_07853 PE=4 SV=1	C	Energy production and conversion	3-Methylcrotonyl-CoA carboxylase [Handroanthus impetiginosus]	molecular function: catalytic activity (GO:0003824);; molecular function: binding (GO:0005488)	Valine, leucine and isoleucine degradation (ko00280)	--	--	--	--	--	--	--	--	--	--	--	--	--	--	--	--	--	--	--	--
c52227.graph_c0	4.76	4.26	6.21	5.66	6.53	6.51	10.51	8.25	12.02	3.35	3.44	3.79	2.84	3.17	9.23	--	--	--	--	--	--	--	--	Uncharacterized protein OS=Salvia splendens OX=180675 GN=Saspl_018847 PE=4 SV=1	--	--	hypothetical protein Saspl_018847 [Salvia splendens]	--	--	--	--	--	--	--	--	--	--	--	--	--	--	--	--	--	--	--	--	--	--
c58873.graph_c0	150.08	133.58	157.8	119.87	122.71	136.54	158.94	161.97	139.56	155.56	136.38	130.94	250.56	217.5	218.56	--	--	Cellular Component: integral component of membrane (GO:0016021);;	--	[T]	Signal transduction mechanisms	Organic solute transporter Ostalpha;; Organic solute transporter Ostalpha	Protein LAZ1 homolog 1 OS=Arabidopsis thaliana OX=3702 GN=At1g77220 PE=2 SV=1	Uncharacterized protein OS=Salvia splendens OX=180675 GN=Saspl_037011 PE=4 SV=1	T	Signal transduction mechanisms	hypothetical protein Saspl_037011 [Salvia splendens]	cellular component: membrane (GO:0016020);; cellular component: membrane part (GO:0044425)	--	--	1	p1	(A)10	10	2336	2345	TCAAAACGAGAAGTGCGATG	59.988	20	GTTCCCAACCGTCTAAGCAA	60.11	20	276	2267	2542	TCAAAACGAGAAGTGCGATG	59.988	20	TCCCAACCGTCTAAGCAAAG
c61472.graph_c0	0.74	1.55	0.28	0.31	0.57	0.28	0.89	0.61	1.06	0.57	0.74	0.61	0.51	1.62	0.97	--	--	--	--	--	--	--	--	--	--	--	--	--	--	--	--	--	--	--	--	--	--	--	--	--	--	--	--	--	--	--	--	--	--
c19349.graph_c0	0	0	0	0	0	0	2.75	0	0	0	0	0	0	0	0	--	--	--	--	--	--	--	--	--	--	--	--	--	--	--	--	--	--	--	--	--	--	--	--	--	--	--	--	--	--	--	--	--	--
c74990.graph_c0	0	0.63	0	0	0	0	0	0	0	0	0	1.26	0	0	0	--	--	--	--	--	--	--	--	--	--	--	--	--	--	--	--	--	--	--	--	--	--	--	--	--	--	--	--	--	--	--	--	--	--
c47389.graph_c0	0.65	0.52	0.38	0	0.53	0.13	0.4	0	0	0.21	0.39	1.29	0.64	0.53	0.28	--	--	--	--	--	--	--	--	--	--	--	--	--	--	--	--	--	--	--	--	--	--	--	--	--	--	--	--	--	--	--	--	--	--
c27584.graph_c0	0	0	0	0	0	0	0	0	0	0	0	0	0	0	0	--	--	--	--	--	--	--	--	--	--	--	--	--	--	--	--	--	--	--	--	--	--	--	--	--	--	--	--	--	--	--	--	--	--
c67593.graph_c0	0	0	0	0	0	0	0	0	0	0	0	0	0	0	0	--	--	--	--	--	--	--	--	--	--	--	--	--	--	--	--	--	--	--	--	--	--	--	--	--	--	--	--	--	--	--	--	--	--
c24275.graph_c0	0	0.12	1.19	24.86	0.22	3.99	1.72	0.7	0.11	0.54	7.46	9.18	0.38	0.11	0.13	--	--	--	--	--	--	Hydrophobic seed protein;; Protease inhibitor/seed storage/LTP family;; Probable lipid transfer	14 kDa proline-rich protein DC2.15 OS=Daucus carota OX=4039 PE=2 SV=1	pEARLI1-like lipid transfer protein 3 OS=Juglans regia OX=51240 GN=LOC109011537 PE=3 SV=1	S	Function unknown	pEARLI1-like lipid transfer protein 3 [Juglans regia]	--	--	LOC109011537	--	--	--	--	--	--	--	--	--	--	--	--	--	--	--	--	--	--	--
c80524.graph_c0	0	0	0	0	0	0	0	0	0	0	0	0	0	0	0	--	--	Molecular Function: structural constituent of ribosome (GO:0003735);; Cellular Component: ribosome (GO:0005840);; Biological Process: translation (GO:0006412);;	K02983|3.2e-15|cvr:CHLNCDRAFT_142204|K02983 small subunit ribosomal protein S30e | (RefSeq) hypothetical protein	[JO]	--	Ribosomal protein S30	40S ribosomal protein S30 OS=Arabidopsis thaliana OX=3702 GN=RPS30A PE=3 SV=3	40S ribosomal protein S30 OS=Thalassiosira oceanica OX=159749 GN=THAOC_35843 PE=3 SV=1	J	Translation, ribosomal structure and biogenesis	hypothetical protein AA0116_g9483 [Alternaria tenuissima]	molecular function: structural molecule activity (GO:0005198);; cellular component: cell (GO:0005623);; cellular component: macromolecular complex (GO:0032991);; cellular component: organelle (GO:0043226);; cellular component: cell part (GO:0044464);; biological process: metabolic process (GO:0008152);; biological process: cellular process (GO:0009987)	Ribosome (ko03010)	--	--	--	--	--	--	--	--	--	--	--	--	--	--	--	--	--	--	--	--
c1165.graph_c0	0	0	0.41	0.47	0	0	0.65	0	0	0	0.88	0	0	0	0	--	--	Molecular Function: DNA binding (GO:0003677);; Cellular Component: nucleus (GO:0005634);;	--	--	--	MYB-CC type transfactor, LHEQLE motif	Myb family transcription factor PHL8 OS=Arabidopsis thaliana OX=3702 GN=PHL8 PE=2 SV=1	myb family transcription factor PHL8-like isoform X2 OS=Nelumbo nucifera OX=4432 GN=LOC104597653 PE=4 SV=1	K	Transcription	PREDICTED: myb family transcription factor PHL8-like isoform X2 [Nelumbo nucifera]	molecular function: binding (GO:0005488);; cellular component: cell (GO:0005623);; cellular component: organelle (GO:0043226);; cellular component: cell part (GO:0044464)	--	LOC104597653	--	--	--	--	--	--	--	--	--	--	--	--	--	--	--	--	--	--	--
c27837.graph_c0	0	0	0	0	0	0	0	0	0	0	0	0	0	0	0	[J]	Translation, ribosomal structure and biogenesis	Molecular Function: GTPase activity (GO:0003924);; Molecular Function: GTP binding (GO:0005525);;	K03234|2.0e-32|fve:101310872|K03234 elongation factor 2 | (RefSeq) elongation factor 2	[J]	Translation, ribosomal structure and biogenesis	--	Elongation factor 2 OS=Arabidopsis thaliana OX=3702 GN=LOS1 PE=1 SV=1	Tr-type G domain-containing protein OS=Rosa chinensis OX=74649 GN=RchiOBHm_Chr5g0026251 PE=3 SV=1	J	Translation, ribosomal structure and biogenesis	elongation factor 2 [Rosa chinensis]	molecular function: catalytic activity (GO:0003824);; molecular function: binding (GO:0005488)	--	LOC112164817	--	--	--	--	--	--	--	--	--	--	--	--	--	--	--	--	--	--	--
c53256.graph_c0	0.62	0.32	0.34	1.09	0.16	0.45	0.13	0.42	0.58	0.86	0.76	0.89	0.58	0.72	2.12	[T]	Signal transduction mechanisms	Molecular Function: non-membrane spanning protein tyrosine kinase activity (GO:0004715);; Molecular Function: ATP binding (GO:0005524);;	K06632|9.7e-147|sind:105165237|K06632 wee1-like protein kinase [EC:2.7.11.1] | (RefSeq) wee1-like protein kinase	[D]	Cell cycle control, cell division, chromosome partitioning	Protein kinase domain;; Protein tyrosine and serine/threonine kinase;; Protein kinase domain	Wee1-like protein kinase OS=Arabidopsis thaliana OX=3702 GN=WEE1 PE=1 SV=1	Cyclin-dependent kinase WEE1 OS=Handroanthus impetiginosus OX=429701 GN=CDL12_22086 PE=4 SV=1	T	Signal transduction mechanisms	wee1-like protein kinase [Sesamum indicum]	molecular function: catalytic activity (GO:0003824);; biological process: metabolic process (GO:0008152);; biological process: cellular process (GO:0009987);; molecular function: binding (GO:0005488)	--	LOC105165237	--	--	--	--	--	--	--	--	--	--	--	--	--	--	--	--	--	--	--
c47709.graph_c0	4.01	2.53	3.67	2.82	3.42	2.14	1.58	3.57	4.16	1.57	3.2	2.62	2.24	2.6	4.06	--	--	Molecular Function: DNA-binding transcription factor activity (GO:0003700);; Cellular Component: nucleus (GO:0005634);; Molecular Function: zinc ion binding (GO:0008270);; Cellular Component: integral component of membrane (GO:0016021);;	K15683|4.3e-138|sind:105160887|K15683 NF-X1-type zinc finger protein NFXL1 | (RefSeq) NF-X1-type zinc finger protein NFXL2	[K]	Transcription	NF-X1 type zinc finger	NF-X1-type zinc finger protein NFXL2 OS=Arabidopsis thaliana OX=3702 GN=NFXL2 PE=1 SV=2	Transcriptional repressor NF-X1 OS=Salvia splendens OX=180675 GN=NFX1 PE=3 SV=1	K	Transcription	transcriptional repressor NF-X1 [Salvia splendens]	molecular function: nucleic acid binding transcription factor activity (GO:0001071);; biological process: biological regulation (GO:0065007);; cellular component: cell (GO:0005623);; cellular component: organelle (GO:0043226);; cellular component: cell part (GO:0044464);; molecular function: binding (GO:0005488);; cellular component: membrane (GO:0016020);; cellular component: membrane part (GO:0…	--	--	--	--	--	--	--	--	--	--	--	--	--	--	--	--	--	--	--	--	--
c5664.graph_c0	0	0	0	1.37	0	0	0	0	0	0	0.94	0	0	0	0	--	--	Molecular Function: metal ion binding (GO:0046872);;	--	[R]	General function prediction only	--	Protein FREE1 OS=Arabidopsis thaliana OX=3702 GN=FREE1 PE=1 SV=1	protein FREE1-like OS=Nelumbo nucifera OX=4432 GN=LOC104604260 PE=4 SV=1	S	Function unknown	PREDICTED: protein FREE1-like [Nelumbo nucifera]	molecular function: binding (GO:0005488)	--	--	--	--	--	--	--	--	--	--	--	--	--	--	--	--	--	--	--	--	--
c6236.graph_c0	0.26	0.24	0.68	0	0	0.23	0	0.62	0	0	0.97	0	0.22	0	0	--	--	--	--	--	--	--	--	--	--	--	--	--	--	--	--	--	--	--	--	--	--	--	--	--	--	--	--	--	--	--	--	--	--
c60552.graph_c0	7.85	7.21	8.87	7.07	4.79	4.69	3.85	3.52	3.71	4.16	5.24	5.76	4.91	5.74	9.82	[F]	Nucleotide transport and metabolism	Molecular Function: phosphoribosylaminoimidazolesuccinocarboxamide synthase activity (GO:0004639);; Biological Process: purine nucleotide biosynthetic process (GO:0006164);;	K01923|3.9e-90|ini:109149669|K01923 phosphoribosylaminoimidazole-succinocarboxamide synthase [EC:6.3.2.6] | (RefSeq) phosphoribosylaminoimidazole-succinocarboxamide synthase, chloroplastic	[F]	Nucleotide transport and metabolism	SAICAR synthetase;; SAICAR synthetase	Phosphoribosylaminoimidazole-succinocarboxamide synthase, chloroplastic OS=Arabidopsis thaliana OX=3702 GN=PUR7 PE=2 SV=2	SAICAR synthetase OS=Salvia splendens OX=180675 GN=purC PE=3 SV=1	F	Nucleotide transport and metabolism	phosphoribosylaminoimidazole-succinocarboxamide synthase [Salvia splendens]	molecular function: catalytic activity (GO:0003824);; biological process: metabolic process (GO:0008152);; biological process: cellular process (GO:0009987);; biological process: single-organism process (GO:0044699)	Purine metabolism (ko00230)	--	1	p1	(T)10	10	1824	1833	GCGCTTTAGTGTGTGGATGA	59.871	20	ATAGGAGCCATCCTGAAGCA	59.797	20	140	1723	1862	GACGAGTTCAATCGATGCAG	59.399	20	ATAGGAGCCATCCTGAAGCA
c75078.graph_c0	0	0	0	0	0	0	0	0	0	3.68	0	0	0	0	0	--	--	--	--	--	--	--	--	--	--	--	--	--	--	--	--	--	--	--	--	--	--	--	--	--	--	--	--	--	--	--	--	--	--
c48269.graph_c0	1.99	1.35	0.8	0.12	1.26	0.79	0.24	0	0.86	0.46	1.54	0.49	1.61	0.12	1.15	--	--	--	--	--	--	Pollen protein Ole e 1 like	--	Uncharacterized protein OS=Salvia splendens OX=180675 GN=Saspl_036469 PE=4 SV=1	S	Function unknown	hypothetical protein Saspl_036469 [Salvia splendens]	--	--	--	--	--	--	--	--	--	--	--	--	--	--	--	--	--	--	--	--	--	--
c13593.graph_c0	0	0	0	0	0	0	0	0	0	0	0	0	0	0	0	--	--	--	--	--	--	--	--	--	--	--	--	--	--	--	--	--	--	--	--	--	--	--	--	--	--	--	--	--	--	--	--	--	--
c41543.graph_c0	0.37	0.33	0.04	0.11	0.1	0.1	0.72	0.64	0.25	0.07	1.28	0	0	0.63	0.54	--	--	Molecular Function: ADP binding (GO:0043531);;	K13457|1.6e-48|mtr:MTR_1g016210|K13457 disease resistance protein RPM1 | (RefSeq) disease resistance protein (CC-NBS-LRR class) family protein	[T]	Signal transduction mechanisms	NB-ARC domain;; NB-ARC domain	Putative late blight resistance protein homolog R1A-4 OS=Solanum demissum OX=50514 GN=R1A-4 PE=5 SV=2	NB-ARC domain-containing protein OS=Erythranthe guttata OX=4155 GN=MIMGU_mgv1a001268mg PE=4 SV=1	T	Signal transduction mechanisms	PREDICTED: putative late blight resistance protein homolog R1A-3 [Erythranthe guttata]	molecular function: binding (GO:0005488)	Plant-pathogen interaction (ko04626)	--	--	--	--	--	--	--	--	--	--	--	--	--	--	--	--	--	--	--	--
c30629.graph_c1	0	1.89	0	0	0	0	0	0	0	0	0	0	0	0	0	--	--	Molecular Function: DNA-binding transcription factor activity (GO:0003700);; Cellular Component: nucleus (GO:0005634);; Cellular Component: host cell nucleus (GO:0042025);; Molecular Function: sequence-specific DNA binding (GO:0043565);;	K09419|1.1e-13|nnu:104600682|K09419 heat shock transcription factor, other eukaryote | (RefSeq) heat shock factor protein HSF30	--	--	--	--	heat shock factor protein HSF30 OS=Nelumbo nucifera OX=4432 GN=LOC104600682 PE=3 SV=1	K	Transcription	PREDICTED: heat shock factor protein HSF30 [Nelumbo nucifera]	molecular function: nucleic acid binding transcription factor activity (GO:0001071);; biological process: biological regulation (GO:0065007);; cellular component: cell (GO:0005623);; cellular component: organelle (GO:0043226);; cellular component: cell part (GO:0044464);; cellular component: other organism (GO:0044215);; cellular component: other organism part (GO:0044217);; molecular function: b…	--	LOC104600682	--	--	--	--	--	--	--	--	--	--	--	--	--	--	--	--	--	--	--
c36454.graph_c0	0	0	0	0	0	0	0.96	0	0	0	0	0	0	0	0	--	--	--	--	--	--	--	--	--	--	--	--	--	--	--	--	--	--	--	--	--	--	--	--	--	--	--	--	--	--	--	--	--	--
c44194.graph_c0	0.36	0.3	0.47	0.26	1.45	1.36	1.04	1.46	0.16	1.37	1.25	1.08	0.63	0.77	2.19	[T]	Signal transduction mechanisms	Molecular Function: phosphoprotein phosphatase activity (GO:0004721);; Cellular Component: integral component of membrane (GO:0016021);;	K04460|2.8e-58|hbr:110658980|K04460 serine/threonine-protein phosphatase 5 [EC:3.1.3.16] | (RefSeq) serine/threonine-protein phosphatase 5-like isoform X1	[R]	General function prediction only	--	Serine/threonine-protein phosphatase 5 OS=Solanum lycopersicum OX=4081 GN=PP5 PE=1 SV=1	Serine/threonine-protein phosphatase 5 OS=Striga asiatica OX=4170 GN=STAS_34222 PE=3 SV=1	Z	Cytoskeleton	serine/threonine-protein phosphatase 5 [Striga asiatica]	molecular function: catalytic activity (GO:0003824);; biological process: metabolic process (GO:0008152);; biological process: cellular process (GO:0009987);; cellular component: membrane (GO:0016020);; cellular component: membrane part (GO:0044425)	--	--	--	--	--	--	--	--	--	--	--	--	--	--	--	--	--	--	--	--	--
c67436.graph_c0	0.25	1.14	0.88	0.5	0.23	0	0	0.2	0	0	0.94	0	0	0	0	--	--	--	--	--	--	--	--	--	--	--	--	--	--	--	--	--	--	--	--	--	--	--	--	--	--	--	--	--	--	--	--	--	--
c29780.graph_c0	0	0	0.43	0.24	0.22	0.22	0	0	0	0.44	0	0.23	2.04	0	0.51	--	--	--	--	--	--	--	--	--	--	--	--	--	--	--	--	--	--	--	--	--	--	--	--	--	--	--	--	--	--	--	--	--	--
c60277.graph_c0	20.17	9.64	24.47	7.85	6.89	5.16	88.09	60.59	80.79	6.6	6.06	5.57	107.57	69.55	66.9	[TK]	--	Biological Process: guanosine tetraphosphate metabolic process (GO:0015969);;	K00951|4.2e-181|sind:105163128|K00951 GTP pyrophosphokinase [EC:2.7.6.5] | (RefSeq) probable GTP diphosphokinase RSH2, chloroplastic	[T]	Signal transduction mechanisms	Region found in RelA / SpoT proteins;; HD domain;; HD domain;; HD domain	Probable GTP diphosphokinase RSH2, chloroplastic OS=Arabidopsis thaliana OX=3702 GN=RSH2 PE=2 SV=1	GTP diphosphokinase OS=Salvia splendens OX=180675 GN=Saspl_040312 PE=3 SV=1	T	Signal transduction mechanisms	hypothetical protein Saspl_040312 [Salvia splendens]	biological process: metabolic process (GO:0008152);; biological process: cellular process (GO:0009987);; biological process: single-organism process (GO:0044699)	Purine metabolism (ko00230)	--	--	--	--	--	--	--	--	--	--	--	--	--	--	--	--	--	--	--	--
c13638.graph_c0	0	0	0	0	0	0	0	0	0	0	0	0	0	0	0	--	--	Cellular Component: integral component of membrane (GO:0016021);; Molecular Function: transferase activity, transferring glycosyl groups (GO:0016757);;	--	--	--	--	--	Uncharacterized protein OS=Punica granatum OX=22663 GN=CDL15_Pgr008170 PE=4 SV=1	S	Function unknown	uncharacterized protein LOC105169268 [Sesamum indicum]	cellular component: membrane (GO:0016020);; cellular component: membrane part (GO:0044425);; molecular function: catalytic activity (GO:0003824)	--	--	--	--	--	--	--	--	--	--	--	--	--	--	--	--	--	--	--	--	--
c67194.graph_c0	0	0	0	0	0	0	0	0	0	0	0.36	0	0.35	0	0	--	--	--	--	--	--	--	--	--	--	--	--	--	--	--	--	--	--	--	--	--	--	--	--	--	--	--	--	--	--	--	--	--	--
c61489.graph_c0	48.92	49.26	45.43	44.48	43.29	44.72	52.91	47.15	47.47	51.06	49.06	47.79	67.72	65.78	49.4	[HR]	--	Molecular Function: molecular_function (GO:0003674);; Molecular Function: catalytic activity (GO:0003824);; Cellular Component: cellular_component (GO:0005575);; Cellular Component: intracellular (GO:0005622);; Cellular Component: obsolete cell (GO:0005623);; Cellular Component: cytoplasm (GO:0005737);; Biological Process: cellular aromatic compound metabolic process (GO:0006725);; Biological Pro…	--	[R]	General function prediction only	Alpha/beta hydrolase family;; alpha/beta hydrolase fold;; Serine aminopeptidase, S33	Pheophytinase, chloroplastic OS=Arabidopsis thaliana OX=3702 GN=PPH PE=1 SV=1	AB hydrolase-1 domain-containing protein OS=Salvia splendens OX=180675 GN=Saspl_029135 PE=4 SV=1	S	Function unknown	hypothetical protein Saspl_029135 [Salvia splendens]	molecular function: catalytic activity (GO:0003824);; cellular component: cell (GO:0005623);; cellular component: cell part (GO:0044464);; biological process: metabolic process (GO:0008152);; biological process: cellular process (GO:0009987);; cellular component: organelle (GO:0043226);; cellular component: organelle part (GO:0044422);; cellular component: membrane (GO:0016020);; biological proce…	--	--	--	--	--	--	--	--	--	--	--	--	--	--	--	--	--	--	--	--	--
c46613.graph_c0	0	0	0.64	0.1	0	0.27	0	0	0	0	0.47	0.2	0	0.46	0.3	--	--	Molecular Function: aspartic-type endopeptidase activity (GO:0004190);;	--	[O]	Posttranslational modification, protein turnover, chaperones	Xylanase inhibitor C-terminal;; Xylanase inhibitor N-terminal	Probable aspartic proteinase GIP2 OS=Nicotiana benthamiana OX=4100 GN=GIP2 PE=1 SV=1	Peptidase A1 domain-containing protein OS=Salvia splendens OX=180675 GN=Saspl_033853 PE=3 SV=1	O	Posttranslational modification, protein turnover, chaperones	hypothetical protein Saspl_033853 [Salvia splendens]	molecular function: catalytic activity (GO:0003824);; biological process: metabolic process (GO:0008152)	--	--	--	--	--	--	--	--	--	--	--	--	--	--	--	--	--	--	--	--	--
c32308.graph_c0	0	0	0	0	0	0	0	0	0	0	0	0	0	0	0	--	--	--	--	--	--	--	--	--	--	--	--	--	--	--	--	--	--	--	--	--	--	--	--	--	--	--	--	--	--	--	--	--	--
c48150.graph_c0	0.69	0.88	0.62	0.48	1.73	0.62	0.66	2.63	1.43	1.57	0.48	0.46	0.8	0.45	0	--	--	--	--	--	--	--	--	--	--	--	--	--	--	--	--	--	--	--	--	--	--	--	--	--	--	--	--	--	--	--	--	--	--
c20019.graph_c0	0	0	0	0	0	0	0	0	0	0	0	0	0	0	0	--	--	--	--	--	--	--	--	--	--	--	--	--	--	--	--	--	--	--	--	--	--	--	--	--	--	--	--	--	--	--	--	--	--
c35644.graph_c0	0	0	0	0.34	0	1.17	0	0	0	0	0.92	0.63	0	0	0	--	--	Molecular Function: oxidoreductase activity (GO:0016491);; Molecular Function: flavin adenine dinucleotide binding (GO:0050660);;	K08232|2.2e-35|hbr:110635548|K08232 monodehydroascorbate reductase (NADH) [EC:1.6.5.4] | (RefSeq) monodehydroascorbate reductase, seedling isozyme	[R]	General function prediction only	--	Monodehydroascorbate reductase 3, cytosolic OS=Oryza sativa subsp. japonica OX=39947 GN=MDAR3 PE=1 SV=1	FAD-dependent pyridine nucleotide-disulfide oxidoreductase OS=Macleaya cordata OX=56857 GN=BVC80_1651g116 PE=4 SV=1	S	Function unknown	monodehydroascorbate reductase, seedling isozyme [Hevea brasiliensis]	molecular function: catalytic activity (GO:0003824);; biological process: metabolic process (GO:0008152);; biological process: single-organism process (GO:0044699);; molecular function: binding (GO:0005488)	Ascorbate and aldarate metabolism (ko00053)	LOC110635548	--	--	--	--	--	--	--	--	--	--	--	--	--	--	--	--	--	--	--
c69057.graph_c0	0	0	0.91	0	1.96	0	0	0	0	0	3.06	0	0	0	0	--	--	--	--	--	--	--	--	--	--	--	--	--	--	--	--	--	--	--	--	--	--	--	--	--	--	--	--	--	--	--	--	--	--
c3999.graph_c0	0	0	0	0	0	0	0	0	0	0	0	0	0	0	0	--	--	--	--	--	--	--	--	--	--	--	--	--	--	--	--	--	--	--	--	--	--	--	--	--	--	--	--	--	--	--	--	--	--
c64779.graph_c0	93.71	101.46	102.44	35.15	37.31	34.75	33.86	36.97	30.45	165.54	144.12	147.65	188.94	170.32	131.89	[DZ]	--	--	K10614|3.9e-11|ota:OT_ostta01g06380|K10614 E3 ubiquitin-protein ligase HERC3 [EC:2.3.2.26] | (RefSeq) Regulator of chromosome condensation, RCC1	[S]	Function unknown	Regulator of chromosome condensation (RCC1) repeat;; Regulator of chromosome condensation (RCC1) repeat	Ultraviolet-B receptor UVR8 OS=Arabidopsis thaliana OX=3702 GN=UVR8 PE=1 SV=1	Uncharacterized protein OS=Salvia splendens OX=180675 GN=Saspl_034335 PE=4 SV=1	--	--	hypothetical protein Saspl_034335 [Salvia splendens]	--	Ubiquitin mediated proteolysis (ko04120)	--	--	--	--	--	--	--	--	--	--	--	--	--	--	--	--	--	--	--	--
c50937.graph_c1	1.55	0	1.16	1	1.41	1.87	1.09	1.02	1.19	0.68	0.73	1.1	1	1.31	0.52	--	--	Molecular Function: farnesyl-diphosphate farnesyltransferase activity (GO:0004310);; Molecular Function: squalene synthase activity (GO:0051996);;	K02291|3.9e-60|sind:105175975|K02291 15-cis-phytoene synthase [EC:2.5.1.32] | (RefSeq) phytoene synthase 2, chloroplastic	[I]	Lipid transport and metabolism	--	Bifunctional 15-cis-phytoene synthase, chromoplastic OS=Capsicum annuum OX=4072 GN=PSY1 PE=1 SV=1	Phytoene synthase OS=Salvia splendens OX=180675 GN=crtB PE=3 SV=1	I	Lipid transport and metabolism	phytoene synthase [Salvia splendens]	molecular function: catalytic activity (GO:0003824)	Carotenoid biosynthesis (ko00906)	--	--	--	--	--	--	--	--	--	--	--	--	--	--	--	--	--	--	--	--
c63581.graph_c0	14.62	11.57	12.3	33.43	25.26	19.02	19.24	19.25	21.66	7.68	20.52	10.95	17.58	8.93	23.35	[Q]	Secondary metabolites biosynthesis, transport and catabolism	Molecular Function: diacylglycerol O-acyltransferase activity (GO:0004144);; Biological Process: glycerolipid biosynthetic process (GO:0045017);;	K20098|3.3e-77|mtr:MTR_4g078460|K20098 DNA excision repair protein ERCC-6-like 2 [EC:3.6.4.-] | (RefSeq) DNA repair and recombination RAD26-like protein, putative	--	--	WS/DGAT C-terminal domain;; Wax ester synthase-like Acyl-CoA acyltransferase domain	--	Diacylglycerol O-acyltransferase OS=Salvia splendens OX=180675 GN=Saspl_001201 PE=4 SV=1	S	Function unknown	hypothetical protein Saspl_001201 [Salvia splendens]	molecular function: catalytic activity (GO:0003824);; biological process: metabolic process (GO:0008152);; biological process: cellular process (GO:0009987);; biological process: single-organism process (GO:0044699)	--	--	--	--	--	--	--	--	--	--	--	--	--	--	--	--	--	--	--	--	--
c41239.graph_c0	0.86	0	0	0	0	0.73	0	0	0	0.38	0	0	0	0	0	--	--	--	--	--	--	--	--	--	--	--	--	--	--	--	--	--	--	--	--	--	--	--	--	--	--	--	--	--	--	--	--	--	--
c84010.graph_c0	0	0	0	0	0	0	0	0	0	0	0	0	0	0	0	--	--	--	--	--	--	--	--	--	--	--	--	--	--	--	--	--	--	--	--	--	--	--	--	--	--	--	--	--	--	--	--	--	--
c60988.graph_c0	0.17	0.11	0.28	1.64	0.73	0.22	0.24	0.14	0.11	0.11	0.06	0.12	0.48	0.06	1.23	--	--	Biological Process: methylation (GO:0032259);; Molecular Function: theobromine:S-adenosyl-L-methionine 1-N-methyltransferase activity (GO:0102740);; Molecular Function: paraxanthine:S-adenosyl-L-methionine 3-N-methyltransferase activity (GO:0102741);;	K08241|4.6e-98|tcc:18585928|K08241 jasmonate O-methyltransferase [EC:2.1.1.141] | (RefSeq) caffeine synthase 1	--	--	SAM dependent carboxyl methyltransferase	Caffeine synthase 1 OS=Camellia sinensis OX=4442 GN=TCS1 PE=1 SV=1	Caffeine synthase 1 OS=Camellia sinensis OX=4442 GN=TCS1 PE=3 SV=1	S	Function unknown	caffeine synthase [Camellia sinensis]	biological process: metabolic process (GO:0008152);; molecular function: catalytic activity (GO:0003824)	alpha-Linolenic acid metabolism (ko00592)	LOC114285352	--	--	--	--	--	--	--	--	--	--	--	--	--	--	--	--	--	--	--
c5899.graph_c0	0	0	0	0	0	0	0	0	0	0	0	0	0	0	0	--	--	Biological Process: regulation of cell growth (GO:0001558);; Cellular Component: cytoplasm (GO:0005737);; Biological Process: actin polymerization or depolymerization (GO:0008154);; Biological Process: gravitropism (GO:0009630);; Cellular Component: actin cytoskeleton (GO:0015629);; Cellular Component: actin filament bundle (GO:0032432);; Biological Process: actin filament severing (GO:0051014);;…	K05768|4.2e-14|bna:106436584|K05768 gelsolin | (RefSeq) villin-5-like	[Z]	Cytoskeleton	Gelsolin repeat	Villin-3 OS=Arabidopsis thaliana OX=3702 GN=VLN3 PE=1 SV=2	Villin 2 isoform 1 OS=Theobroma cacao OX=3641 GN=TCM_024630 PE=4 SV=1	Z	Cytoskeleton	PREDICTED: villin-3 isoform X1 [Theobroma cacao]	biological process: biological regulation (GO:0065007);; cellular component: cell (GO:0005623);; cellular component: cell part (GO:0044464);; biological process: cellular process (GO:0009987);; biological process: single-organism process (GO:0044699);; biological process: cellular component organization or biogenesis (GO:0071840);; biological process: response to stimulus (GO:0050896);; cellular …	--	LOC18598921	--	--	--	--	--	--	--	--	--	--	--	--	--	--	--	--	--	--	--
c27244.graph_c0	0	0	0	0.16	0	0.25	0.31	0	0	0	0	0.55	0	0	0.17	--	--	--	--	--	--	--	--	--	--	--	--	--	--	--	--	--	--	--	--	--	--	--	--	--	--	--	--	--	--	--	--	--	--
c67883.graph_c0	0	0	0	0.19	0	0	0	0.3	0	0.88	0	0.57	0	0.18	0.4	--	--	Molecular Function: nucleic acid binding (GO:0003676);; Molecular Function: RNA-DNA hybrid ribonuclease activity (GO:0004523);;	--	--	--	--	--	Uncharacterized protein OS=Theobroma cacao OX=3641 GN=TCM_031959 PE=4 SV=1	L	Replication, recombination and repair	uncharacterized protein LOC112101057 [Citrus clementina]	molecular function: binding (GO:0005488);; molecular function: catalytic activity (GO:0003824);; biological process: metabolic process (GO:0008152);; biological process: cellular process (GO:0009987)	--	LOC112101057	--	--	--	--	--	--	--	--	--	--	--	--	--	--	--	--	--	--	--
c58248.graph_c0	0	0	0	0	0	0	0	0	0	1.02	0	0	0	0	0	--	--	--	--	--	--	--	--	--	--	--	--	--	--	--	--	--	--	--	--	--	--	--	--	--	--	--	--	--	--	--	--	--	--
c48670.graph_c0	0	0.39	0	0.7	0	0	0.27	0.11	0.24	0.13	0	0	0	0.13	0	--	--	--	--	--	--	--	--	--	--	--	--	--	--	--	--	--	--	--	--	--	--	--	--	--	--	--	--	--	--	--	--	--	--
c79673.graph_c0	0	0	0	0	0	0	0	0	0	0	0	0	0	0	0	--	--	--	--	--	--	--	--	--	--	--	--	--	--	--	--	--	--	--	--	--	--	--	--	--	--	--	--	--	--	--	--	--	--
c34107.graph_c0	0	0	0	0	0	0	0	0	0	0	0	0	0	0	0	[G]	Carbohydrate transport and metabolism	Molecular Function: chitinase activity (GO:0004568);; Biological Process: carbohydrate metabolic process (GO:0005975);; Biological Process: chitin catabolic process (GO:0006032);; Molecular Function: chitin binding (GO:0008061);; Biological Process: cell wall macromolecule catabolic process (GO:0016998);;	K01183|1.6e-24|nnu:104605244|K01183 chitinase [EC:3.2.1.14] | (RefSeq) endochitinase EP3-like	[R]	General function prediction only	Chitinase class I	Chitinase 6 OS=Oryza sativa subsp. japonica OX=39947 GN=Cht6 PE=2 SV=1	Chitin-binding type-1 domain-containing protein OS=Salvia splendens OX=180675 GN=Saspl_042738 PE=4 SV=1	S	Function unknown	hypothetical protein Saspl_042738 [Salvia splendens]	molecular function: catalytic activity (GO:0003824);; biological process: metabolic process (GO:0008152);; molecular function: binding (GO:0005488);; biological process: cellular process (GO:0009987)	Amino sugar and nucleotide sugar metabolism (ko00520)	--	--	--	--	--	--	--	--	--	--	--	--	--	--	--	--	--	--	--	--
c79249.graph_c0	0	0	0	0	0	0	0	0	0	0	0	0	0	3.92	0	--	--	Biological Process: lipid metabolic process (GO:0006629);; Molecular Function: O-acyltransferase activity (GO:0008374);;	K06129|2.6e-09|csl:COCSUDRAFT_65109|K06129 lysophospholipase III [EC:3.1.1.5] | (RefSeq) Lecithin:cholesterol acyltransferase	[I]	Lipid transport and metabolism	Lecithin:cholesterol acyltransferase;; Serine aminopeptidase, S33	Lecithin-cholesterol acyltransferase-like 1 OS=Arabidopsis thaliana OX=3702 GN=LCAT1 PE=2 SV=1	Lysophospholipase III OS=Salvia splendens OX=180675 GN=LYPLA3 PE=4 SV=1	I	Lipid transport and metabolism	lysophospholipase III [Salvia splendens]	biological process: metabolic process (GO:0008152);; biological process: single-organism process (GO:0044699);; molecular function: catalytic activity (GO:0003824)	Glycerophospholipid metabolism (ko00564)	--	--	--	--	--	--	--	--	--	--	--	--	--	--	--	--	--	--	--	--
c26034.graph_c1	0	0	0	0	0	0	0	0	0	0	0	0	0	0	0	--	--	--	--	--	--	--	--	--	--	--	--	--	--	--	--	--	--	--	--	--	--	--	--	--	--	--	--	--	--	--	--	--	--
c25657.graph_c1	0	0	0	0	0	0	0	0	0	0	0	0	0	0	0	--	--	Molecular Function: DNA-binding transcription factor activity (GO:0003700);; Cellular Component: nucleus (GO:0005634);; Molecular Function: sequence-specific DNA binding (GO:0043565);;	--	--	--	--	Probable WRKY transcription factor 40 OS=Arabidopsis thaliana OX=3702 GN=WRKY40 PE=1 SV=1	probable WRKY transcription factor 40 isoform X2 OS=Nelumbo nucifera OX=4432 GN=LOC104603312 PE=4 SV=1	K	Transcription	PREDICTED: probable WRKY transcription factor 40 isoform X2 [Nelumbo nucifera]	molecular function: nucleic acid binding transcription factor activity (GO:0001071);; biological process: biological regulation (GO:0065007);; cellular component: cell (GO:0005623);; cellular component: organelle (GO:0043226);; cellular component: cell part (GO:0044464);; molecular function: binding (GO:0005488)	--	LOC104603312	--	--	--	--	--	--	--	--	--	--	--	--	--	--	--	--	--	--	--
c74103.graph_c0	0	0	0	0	0	0	0	0	0	0	0	0	0	0	0	--	--	--	--	--	--	--	--	--	--	--	--	--	--	--	--	--	--	--	--	--	--	--	--	--	--	--	--	--	--	--	--	--	--
c19405.graph_c0	0	0	0	0	0	0	0	0	0	0	0	0	0	0	0	--	--	Molecular Function: MAP kinase activity (GO:0004707);; Molecular Function: ATP binding (GO:0005524);;	K04371|2.2e-22|nnu:104596408|K04371 mitogen-activated protein kinase 1/3 [EC:2.7.11.24] | (RefSeq) mitogen-activated protein kinase 16-like	--	--	--	--	Mitogen-activated protein kinase OS=Nelumbo nucifera OX=4432 GN=LOC104596408 PE=4 SV=1	T	Signal transduction mechanisms	PREDICTED: mitogen-activated protein kinase 15-like isoform X1 [Nelumbo nucifera]	molecular function: catalytic activity (GO:0003824);; molecular function: signal transducer activity (GO:0004871);; biological process: metabolic process (GO:0008152);; biological process: cellular process (GO:0009987);; biological process: signaling (GO:0023052);; biological process: single-organism process (GO:0044699);; biological process: response to stimulus (GO:0050896);; biological process…	--	LOC104596408	--	--	--	--	--	--	--	--	--	--	--	--	--	--	--	--	--	--	--
c57297.graph_c0	19.31	20.21	9.74	3.91	5.18	5.33	4.49	3.39	8.98	5.82	51.11	1.67	11.17	7.57	65.29	--	--	Molecular Function: magnesium ion binding (GO:0000287);; Molecular Function: terpene synthase activity (GO:0010333);;	K18108|3.5e-120|vvi:100855144|K18108 (-)-alpha-terpineol synthase [EC:4.2.3.111] | (RefSeq) (-)-alpha-terpineol synthase	--	--	Terpene synthase family, metal binding domain;; Terpene synthase family 2, C-terminal metal binding;; Terpene synthase, N-terminal domain	1,8-cineole synthase, chloroplastic OS=Salvia officinalis OX=38868 PE=1 SV=1	Synthase 3 OS=Ocimum tenuiflorum OX=204149 PE=2 SV=1	S	Function unknown	synthase 3 [Ocimum tenuiflorum]	molecular function: binding (GO:0005488);; molecular function: catalytic activity (GO:0003824)	Monoterpenoid biosynthesis (ko00902)	--	--	--	--	--	--	--	--	--	--	--	--	--	--	--	--	--	--	--	--
c50185.graph_c0	10.73	9.77	10.14	16.31	9.99	6.83	8.72	8.19	12.95	12.1	11.95	7.28	9.63	9.74	13.74	[I]	Lipid transport and metabolism	Molecular Function: lyase activity (GO:0016829);;	K01692|4.4e-64|sind:105178882|K01692 enoyl-CoA hydratase [EC:4.2.1.17] | (RefSeq) probable enoyl-CoA hydratase 1, peroxisomal	[I]	Lipid transport and metabolism	Enoyl-CoA hydratase/isomerase;; Enoyl-CoA hydratase/isomerase	Probable enoyl-CoA hydratase 1, peroxisomal OS=Arabidopsis thaliana OX=3702 GN=ECHIA PE=1 SV=1	Enoyl CoA hydratase/lyase OS=Ocimum gratissimum OX=204144 GN=ECH PE=2 SV=1	I	Lipid transport and metabolism	enoyl CoA hydratase/lyase [Ocimum gratissimum]	molecular function: catalytic activity (GO:0003824)	Fatty acid degradation (ko00071);; Valine, leucine and isoleucine degradation (ko00280);; Lysine degradation (ko00310);; Phenylalanine metabolism (ko00360);; Tryptophan metabolism (ko00380);; beta-Alanine metabolism (ko00410);; Propanoate metabolism (ko00640);; Butanoate metabolism (ko00650);; Limonene and pinene degradation (ko00903);; Fatty acid metabolism (ko01212)	--	--	--	--	--	--	--	--	--	--	--	--	--	--	--	--	--	--	--	--
c23377.graph_c0	0	0	0	0	0	0	0	0	0	0	0	0	0	0	0	[Q]	Secondary metabolites biosynthesis, transport and catabolism	Molecular Function: oxidoreductase activity, acting on single donors with incorporation of molecular oxygen, incorporation of two atoms of oxygen (GO:0016702);; Molecular Function: metal ion binding (GO:0046872);;	K09840|4.3e-32|bna:106377068|K09840 9-cis-epoxycarotenoid dioxygenase [EC:1.13.11.51] | (RefSeq) probable carotenoid cleavage dioxygenase 4, chloroplastic	[Q]	Secondary metabolites biosynthesis, transport and catabolism	Retinal pigment epithelial membrane protein	Probable carotenoid cleavage dioxygenase 4, chloroplastic OS=Arabidopsis thaliana OX=3702 GN=CCD4 PE=1 SV=1	9-cis-epoxycarotenoid dioxygenase OS=Salvia splendens OX=180675 GN=NCED PE=3 SV=1	Q	Secondary metabolites biosynthesis, transport and catabolism	9-cis-epoxycarotenoid dioxygenase [Salvia splendens]	molecular function: catalytic activity (GO:0003824);; biological process: metabolic process (GO:0008152);; biological process: single-organism process (GO:0044699);; molecular function: binding (GO:0005488)	Carotenoid biosynthesis (ko00906)	--	--	--	--	--	--	--	--	--	--	--	--	--	--	--	--	--	--	--	--
c86327.graph_c0	0	0	0	0	0	0	0	0	0	0	0	0	0	0	0.82	--	--	--	--	--	--	--	--	--	--	--	--	--	--	--	--	--	--	--	--	--	--	--	--	--	--	--	--	--	--	--	--	--	--
c67621.graph_c0	0	0	0	0	0.59	0	0	0	0	0	0	0	0	0	0	--	--	--	--	--	--	--	--	--	--	--	--	--	--	--	--	--	--	--	--	--	--	--	--	--	--	--	--	--	--	--	--	--	--
c52873.graph_c0	0.73	0.28	0	0.4	1.91	0.73	0.29	0.86	1.71	0.14	0.14	0.3	0.37	0.82	1.1	--	--	--	--	--	--	--	--	--	--	--	--	--	--	--	--	--	--	--	--	--	--	--	--	--	--	--	--	--	--	--	--	--	--
c55058.graph_c0	130.47	111.32	119.71	213.97	108.99	129.82	153.29	147.91	198.08	138.07	171.13	113.48	119.22	95.04	220.57	--	--	Biological Process: microtubule cytoskeleton organization (GO:0000226);; Biological Process: mitotic cell cycle (GO:0000278);; Molecular Function: GTPase activity (GO:0003924);; Molecular Function: structural constituent of cytoskeleton (GO:0005200);; Molecular Function: GTP binding (GO:0005525);; Cellular Component: cytoplasm (GO:0005737);; Cellular Component: microtubule (GO:0005874);; Biologic…	K07375|1.1e-230|sind:105166044|K07375 tubulin beta | (RefSeq) tubulin beta chain	[Z]	Cytoskeleton	Tubulin/FtsZ family, GTPase domain;; Tubulin C-terminal domain	Tubulin beta-2 chain OS=Zea mays OX=4577 GN=TUBB2 PE=2 SV=1	Tubulin beta chain OS=Erythranthe guttata OX=4155 GN=MIMGU_mgv1a006308mg PE=3 SV=1	Z	Cytoskeleton	PREDICTED: tubulin beta chain-like [Erythranthe guttata]	biological process: cellular process (GO:0009987);; biological process: cellular component organization or biogenesis (GO:0071840);; biological process: single-organism process (GO:0044699);; molecular function: catalytic activity (GO:0003824);; molecular function: structural molecule activity (GO:0005198);; molecular function: binding (GO:0005488);; cellular component: cell (GO:0005623);; cellul…	Phagosome (ko04145)	LOC105959581	--	--	--	--	--	--	--	--	--	--	--	--	--	--	--	--	--	--	--
c22232.graph_c0	0	0	0	0	0	0	0.37	0	0	0.38	0.39	0	0	0.41	1.34	--	--	--	--	--	--	--	--	--	--	--	--	--	--	--	--	--	--	--	--	--	--	--	--	--	--	--	--	--	--	--	--	--	--
c80622.graph_c0	0	0	0	0	0	0	0	0	0	0	0	2	0	0	0	--	--	--	--	--	--	--	--	--	--	--	--	--	--	--	--	--	--	--	--	--	--	--	--	--	--	--	--	--	--	--	--	--	--
c40032.graph_c0	0.23	0.61	0	0.95	0.84	0.21	1.74	0.76	0.99	0.21	0.42	0	0	0.23	0.25	--	--	--	--	--	--	--	--	--	--	--	--	--	--	--	--	--	--	--	--	--	--	--	--	--	--	--	--	--	--	--	--	--	--
c44047.graph_c0	0	0.31	0	0	0	0	1.13	0.13	0	0	0	0	0.56	0	0	--	--	--	--	--	--	--	--	--	--	--	--	--	--	--	--	--	--	--	--	--	--	--	--	--	--	--	--	--	--	--	--	--	--
c3216.graph_c0	0	0	0	0	0	0	0	0	0	0	0	0	0	0	0	--	--	--	--	--	--	--	--	--	--	--	--	--	--	--	--	--	--	--	--	--	--	--	--	--	--	--	--	--	--	--	--	--	--
c30341.graph_c0	0	0	0.51	0	0	0	0	0	0	0	0	0	0	0	0	--	--	--	--	--	--	--	--	--	--	--	--	--	--	--	--	--	--	--	--	--	--	--	--	--	--	--	--	--	--	--	--	--	--
c48159.graph_c0	0	0.15	0	0.03	0.06	0	0.23	0.15	0	0.66	0	0	0.13	1.95	0.4	[M]	Cell wall/membrane/envelope biogenesis	Molecular Function: protein kinase activity (GO:0004672);; Molecular Function: ATP binding (GO:0005524);; Cellular Component: integral component of membrane (GO:0016021);;	K13415|2.4e-30|pda:103704826|K13415 protein brassinosteroid insensitive 1 [EC:2.7.10.1 2.7.11.1] | (RefSeq) LOW QUALITY PROTEIN: brassinosteroid LRR receptor kinase BRI1	--	--	Protein kinase domain;; Protein tyrosine and serine/threonine kinase;; Leucine Rich repeats (2 copies);; Leucine rich repeat;; Leucine Rich Repeat;; Leucine rich repeat	Leucine-rich repeat receptor-like tyrosine-protein kinase PXC3 OS=Arabidopsis thaliana OX=3702 GN=PXC3 PE=2 SV=1	Protein kinase domain-containing protein OS=Salvia splendens OX=180675 GN=Saspl_002694 PE=4 SV=1	T	Signal transduction mechanisms	hypothetical protein Saspl_002694 [Salvia splendens]	molecular function: catalytic activity (GO:0003824);; biological process: metabolic process (GO:0008152);; biological process: cellular process (GO:0009987);; molecular function: binding (GO:0005488);; cellular component: membrane (GO:0016020);; cellular component: membrane part (GO:0044425)	Plant hormone signal transduction (ko04075)	--	--	--	--	--	--	--	--	--	--	--	--	--	--	--	--	--	--	--	--
c79825.graph_c0	0	0	0	3.45	0	0	0	0	0	0	0	0	0	0	0	--	--	--	--	--	--	Ribonuclease P 40kDa (Rpp40) subunit	--	--	--	--	--	--	--	--	--	--	--	--	--	--	--	--	--	--	--	--	--	--	--	--	--	--	--
c43889.graph_c1	0	0	0	0	0	0	0	0	0	0	0	0	0	0	0	--	--	Molecular Function: oxidoreductase activity, acting on single donors with incorporation of molecular oxygen, incorporation of two atoms of oxygen (GO:0016702);; Biological Process: oxylipin biosynthetic process (GO:0031408);; Biological Process: lipid oxidation (GO:0034440);; Molecular Function: metal ion binding (GO:0046872);;	K15718|9.1e-31|sind:105172350|K15718 linoleate 9S-lipoxygenase [EC:1.13.11.58] | (RefSeq) probable linoleate 9S-lipoxygenase 5 isoform X1	--	--	Lipoxygenase	Linoleate 9S-lipoxygenase 1 OS=Solanum tuberosum OX=4113 GN=LOX1.1 PE=2 SV=1	Lipoxygenase OS=Erythranthe guttata OX=4155 GN=MIMGU_mgv1a001215mg PE=3 SV=1	E	Amino acid transport and metabolism	probable linoleate 9S-lipoxygenase 5 isoform X4 [Sesamum indicum]	molecular function: catalytic activity (GO:0003824);; biological process: metabolic process (GO:0008152);; biological process: single-organism process (GO:0044699);; biological process: cellular process (GO:0009987);; molecular function: binding (GO:0005488)	Linoleic acid metabolism (ko00591)	LOC105172350	--	--	--	--	--	--	--	--	--	--	--	--	--	--	--	--	--	--	--
c61640.graph_c0	102.13	109.51	139.62	114.37	153.24	116.63	106.17	81.79	113.58	93.73	101.37	137.64	54.59	85.22	84.01	--	--	Cellular Component: integral component of membrane (GO:0016021);;	K10581|5.5e-50|egu:105047412|K10581 ubiquitin-conjugating enzyme E2 O [EC:2.3.2.24] | (RefSeq) uncharacterized protein LOC105047412	--	--	Protein of unknown function (DUF2921)	Triosephosphate isomerase, chloroplastic OS=Spinacia oleracea OX=3562 GN=TPIP1 PE=1 SV=1	Uncharacterized protein OS=Salvia splendens OX=180675 GN=Saspl_030415 PE=4 SV=1	S	Function unknown	hypothetical protein Saspl_030415 [Salvia splendens]	cellular component: membrane (GO:0016020);; cellular component: membrane part (GO:0044425)	Ubiquitin mediated proteolysis (ko04120)	--	--	--	--	--	--	--	--	--	--	--	--	--	--	--	--	--	--	--	--
c54805.graph_c1	0	0	0	0	0	0	0	0	0	0.9	0	0	0	0	0	--	--	--	--	--	--	--	--	--	--	--	--	--	--	--	--	--	--	--	--	--	--	--	--	--	--	--	--	--	--	--	--	--	--
c31396.graph_c0	0	0	0.19	0.62	0	0.19	0	0	0	0	0	0	0.7	0	0	[M]	Cell wall/membrane/envelope biogenesis	Biological Process: sucrose metabolic process (GO:0005985);; Molecular Function: sucrose synthase activity (GO:0016157);;	K00695|1.4e-77|cit:102615040|K00695 sucrose synthase [EC:2.4.1.13] | (RefSeq) sucrose synthase 2	[M]	Cell wall/membrane/envelope biogenesis	Sucrose synthase	Sucrose synthase 4 OS=Oryza sativa subsp. japonica OX=39947 GN=SUS4 PE=2 SV=1	Sucrose synthase OS=Citrus sinensis OX=2711 GN=CISIN_1g003492mg PE=3 SV=1	M	Cell wall/membrane/envelope biogenesis	hypothetical protein CISIN_1g003492mg [Citrus sinensis]	biological process: metabolic process (GO:0008152);; biological process: cellular process (GO:0009987);; biological process: single-organism process (GO:0044699);; molecular function: catalytic activity (GO:0003824)	Starch and sucrose metabolism (ko00500)	--	--	--	--	--	--	--	--	--	--	--	--	--	--	--	--	--	--	--	--
c77995.graph_c0	0	0	0	0	0	0	0	0	0	0	0	0	4.86	0	0	--	--	--	--	--	--	--	--	--	--	--	--	--	--	--	--	--	--	--	--	--	--	--	--	--	--	--	--	--	--	--	--	--	--
c36412.graph_c0	0	0	0	2.91	0	0.25	0	0	0	0	1.34	1.11	0	0	0	--	--	Cellular Component: photosystem II (GO:0009523);; Biological Process: photosynthesis (GO:0015979);; Cellular Component: integral component of membrane (GO:0016021);; Molecular Function: manganese ion binding (GO:0030145);;	K02723|3.1e-74|nnu:104591573|K02723 photosystem II PsbY protein | (RefSeq) photosystem II core complex proteins psbY, chloroplastic-like	--	--	Photosystem II protein Y (PsbY)	Photosystem II core complex proteins psbY, chloroplastic OS=Spinacia oleracea OX=3562 GN=PSBY PE=1 SV=2	photosystem II core complex proteins psbY, chloroplastic-like OS=Nelumbo nucifera OX=4432 GN=LOC104591573 PE=3 SV=1	S	Function unknown	PREDICTED: photosystem II core complex proteins psbY, chloroplastic-like [Nelumbo nucifera]	cellular component: cell (GO:0005623);; cellular component: membrane (GO:0016020);; cellular component: macromolecular complex (GO:0032991);; cellular component: membrane part (GO:0044425);; cellular component: cell part (GO:0044464);; biological process: metabolic process (GO:0008152);; biological process: cellular process (GO:0009987);; molecular function: binding (GO:0005488)	Photosynthesis (ko00195)	LOC104591573	--	--	--	--	--	--	--	--	--	--	--	--	--	--	--	--	--	--	--
c78386.graph_c0	0	0	0	0	0	0	0	0	0	0	0	0	0	0	0	[G]	Carbohydrate transport and metabolism	Molecular Function: hydrolase activity, hydrolyzing O-glycosyl compounds (GO:0004553);; Biological Process: carbohydrate metabolic process (GO:0005975);;	K05350|3.6e-25|sind:105177024|K05350 beta-glucosidase [EC:3.2.1.21] | (RefSeq) beta-glucosidase 18	[G]	Carbohydrate transport and metabolism	Glycosyl hydrolase family 1	Probable inactive beta-glucosidase 14 OS=Oryza sativa subsp. japonica OX=39947 GN=BGLU14 PE=2 SV=2	Uncharacterized protein OS=Salvia splendens OX=180675 GN=Saspl_033740 PE=3 SV=1	G	Carbohydrate transport and metabolism	hypothetical protein Saspl_033740 [Salvia splendens]	molecular function: catalytic activity (GO:0003824);; biological process: metabolic process (GO:0008152)	Cyanoamino acid metabolism (ko00460);; Starch and sucrose metabolism (ko00500);; Phenylpropanoid biosynthesis (ko00940)	--	--	--	--	--	--	--	--	--	--	--	--	--	--	--	--	--	--	--	--
c43809.graph_c2	0	0	0	2.58	0	0.76	0	0	0	0	0	0.27	0	0	0	--	--	--	--	--	--	--	--	--	--	--	--	--	--	--	--	--	--	--	--	--	--	--	--	--	--	--	--	--	--	--	--	--	--
c60868.graph_c1	0.1	0.2	0.5	0.22	0.3	0	0	0.09	0.09	1.01	0	0.11	0.59	0	0.11	--	--	--	--	--	--	--	--	--	--	--	--	--	--	--	--	--	--	--	--	--	--	--	--	--	--	--	--	--	--	--	--	--	--
c69840.graph_c0	0	0	0	0	0	0	0	0	0	0	0	0	0	0	1.21	--	--	--	--	--	--	--	--	--	--	--	--	--	--	--	--	--	--	--	--	--	--	--	--	--	--	--	--	--	--	--	--	--	--
c57302.graph_c0	32.06	29.63	34.1	26.11	20.67	24.07	27.74	32.33	31.66	34.78	51.15	39.69	44.13	36.96	29.74	[R]	General function prediction only	Biological Process: cytokinin biosynthetic process (GO:0009691);; Molecular Function: hydrolase activity (GO:0016787);;	K22522|1.9e-49|sind:105174300|K22522 cytokinin riboside 5'-monophosphate phosphoribohydrolase [EC:3.2.2.-] | (RefSeq) cytokinin riboside 5'-monophosphate phosphoribohydrolase LOG3	--	--	Possible lysine decarboxylase	Cytokinin riboside 5'-monophosphate phosphoribohydrolase LOG1 OS=Arabidopsis thaliana OX=3702 GN=LOG1 PE=1 SV=1	Cytokinin riboside 5'-monophosphate phosphoribohydrolase OS=Handroanthus impetiginosus OX=429701 GN=CDL12_03902 PE=3 SV=1	G	Carbohydrate transport and metabolism	hypothetical protein MIMGU_mgv1a0139572mg, partial [Erythranthe guttata]	biological process: metabolic process (GO:0008152);; biological process: cellular process (GO:0009987);; biological process: biological regulation (GO:0065007);; molecular function: catalytic activity (GO:0003824)	--	LOC105956683	--	--	--	--	--	--	--	--	--	--	--	--	--	--	--	--	--	--	--
c43312.graph_c0	0.55	0.13	0	0.29	0.8	0.13	0.14	0.34	0.87	0	0	0.29	0.24	0.41	0.45	--	--	--	--	--	--	--	--	--	--	--	--	--	--	--	--	--	--	--	--	--	--	--	--	--	--	--	--	--	--	--	--	--	--
c59665.graph_c0	23.01	38.3	24.47	24.95	23.36	25.08	23.97	24.81	26.49	46.29	32.25	33.43	26.99	53.5	40.11	--	--	Molecular Function: DNA binding (GO:0003677);; Cellular Component: nucleus (GO:0005634);;	--	--	--	--	--	HTH myb-type domain-containing protein OS=Salvia splendens OX=180675 GN=Saspl_045369 PE=3 SV=1	--	--	hypothetical protein Saspl_045369 [Salvia splendens]	molecular function: binding (GO:0005488);; cellular component: cell (GO:0005623);; cellular component: organelle (GO:0043226);; cellular component: cell part (GO:0044464)	--	--	--	--	--	--	--	--	--	--	--	--	--	--	--	--	--	--	--	--	--
c65819.graph_c0	2.34	3.43	2.48	2.51	2.99	1.85	2.73	2.28	2.21	3.5	4.07	2.5	4.03	4.49	3.97	[G]	Carbohydrate transport and metabolism	Molecular Function: phosphoglycerate kinase activity (GO:0004618);; Biological Process: glycolytic process (GO:0006096);; Molecular Function: tRNA (guanine-N7-)-methyltransferase activity (GO:0008176);;	K00927|6.2e-203|sind:105174272|K00927 phosphoglycerate kinase [EC:2.7.2.3] | (RefSeq) uncharacterized protein LOC105174272 isoform X2	--	--	Phosphoglycerate kinase;; Putative methyltransferase	--	Phosphoglycerate kinase OS=Handroanthus impetiginosus OX=429701 GN=CDL12_22862 PE=3 SV=1	G	Carbohydrate transport and metabolism	uncharacterized protein LOC105174272 isoform X1 [Sesamum indicum]	molecular function: catalytic activity (GO:0003824);; biological process: metabolic process (GO:0008152);; biological process: cellular process (GO:0009987);; biological process: single-organism process (GO:0044699)	Glycolysis / Gluconeogenesis (ko00010);; Carbon fixation in photosynthetic organisms (ko00710);; Carbon metabolism (ko01200);; Biosynthesis of amino acids (ko01230)	LOC105174272	--	--	--	--	--	--	--	--	--	--	--	--	--	--	--	--	--	--	--
c51063.graph_c0	2.25	0.18	0.27	0.23	0.14	0.05	0.92	0.15	0.26	0.31	0.38	0.2	0.58	0.14	0.21	--	--	--	--	--	--	--	--	--	--	--	--	--	--	--	--	--	--	--	--	--	--	--	--	--	--	--	--	--	--	--	--	--	--
c2949.graph_c0	0	0	0	0	0	0	0	0	0	0	0	0	0	0	0.63	--	--	--	--	--	--	--	--	--	--	--	--	--	--	--	--	--	--	--	--	--	--	--	--	--	--	--	--	--	--	--	--	--	--
c25662.graph_c0	0	0	0	0	0	0	0	0	0	0	0	0	0	0	0	--	--	--	--	--	--	--	--	--	--	--	--	--	--	--	--	--	--	--	--	--	--	--	--	--	--	--	--	--	--	--	--	--	--
c85742.graph_c0	0	0	0	0	0	0	0	2.47	0	0	0	0	0	0	0	--	--	--	--	--	--	--	--	--	--	--	--	--	--	--	--	--	--	--	--	--	--	--	--	--	--	--	--	--	--	--	--	--	--
c57423.graph_c0	0	0	0	0	0	0	0	0	0	0	0	2.46	0	0	0	--	--	--	--	--	--	--	--	--	--	--	--	--	--	--	--	--	--	--	--	--	--	--	--	--	--	--	--	--	--	--	--	--	--
c42855.graph_c0	9.06	17.06	9.1	2.19	10.41	2.7	3.77	5.66	4.52	5.32	2.11	1.37	8.33	11.83	5.2	--	--	Molecular Function: inositol-3-phosphate synthase activity (GO:0004512);; Cellular Component: cytoplasm (GO:0005737);; Biological Process: inositol biosynthetic process (GO:0006021);; Biological Process: phospholipid biosynthetic process (GO:0008654);;	K01858|7.7e-52|sbi:110432775|K01858 myo-inositol-1-phosphate synthase [EC:5.5.1.4] | (RefSeq) inositol-3-phosphate synthase	[I]	Lipid transport and metabolism	Myo-inositol-1-phosphate synthase	Inositol-3-phosphate synthase OS=Zea mays OX=4577 PE=2 SV=2	Myo-inositol 1-phosphate synthase OS=Zea mays OX=4577 GN=542540 PE=3 SV=1	I	Lipid transport and metabolism	myo-inositol-1-phosphate synthase [Saccharum spontaneum]	molecular function: catalytic activity (GO:0003824);; cellular component: cell (GO:0005623);; cellular component: cell part (GO:0044464);; biological process: metabolic process (GO:0008152);; biological process: cellular process (GO:0009987);; biological process: single-organism process (GO:0044699)	Inositol phosphate metabolism (ko00562)	--	--	--	--	--	--	--	--	--	--	--	--	--	--	--	--	--	--	--	--
c37297.graph_c0	1.33	1.23	0	0.27	0.98	1.2	1.25	1.07	0.44	0.5	0	0.26	0.69	0	1.99	--	--	--	--	--	--	--	--	--	--	--	--	--	--	--	--	--	--	--	--	--	--	--	--	--	--	--	--	--	--	--	--	--	--
c74077.graph_c0	0	0	0	3.27	0	0	0	0	0	0	0	0	0	0	0	[J]	Translation, ribosomal structure and biogenesis	Molecular Function: structural constituent of ribosome (GO:0003735);; Cellular Component: ribosome (GO:0005840);; Biological Process: translation (GO:0006412);;	K02966|2.2e-31|lang:109336147|K02966 small subunit ribosomal protein S19e | (RefSeq) 40S ribosomal protein S19-1-like	[J]	Translation, ribosomal structure and biogenesis	Ribosomal protein S19e	40S ribosomal protein S19 OS=Oryza sativa subsp. japonica OX=39947 GN=RPS19A PE=2 SV=1	40S ribosomal protein S19a (Fragment) OS=Anthurium amnicola OX=1678845 GN=RpS19a_0 PE=3 SV=1	J	Translation, ribosomal structure and biogenesis	PREDICTED: 40S ribosomal protein S19-1-like [Lupinus angustifolius]	molecular function: structural molecule activity (GO:0005198);; cellular component: cell (GO:0005623);; cellular component: macromolecular complex (GO:0032991);; cellular component: organelle (GO:0043226);; cellular component: cell part (GO:0044464);; biological process: metabolic process (GO:0008152);; biological process: cellular process (GO:0009987)	Ribosome (ko03010)	LOC109347376	--	--	--	--	--	--	--	--	--	--	--	--	--	--	--	--	--	--	--
c62006.graph_c0	10.47	8.7	7.99	7.77	9.29	8.5	8.93	9.92	12.79	9.06	7.44	6.75	11.44	13.56	11.59	--	--	Molecular Function: DNA-binding transcription factor activity (GO:0003700);; Cellular Component: nucleus (GO:0005634);; Cellular Component: host cell nucleus (GO:0042025);; Molecular Function: sequence-specific DNA binding (GO:0043565);;	K09419|2.2e-120|sind:105179497|K09419 heat shock transcription factor, other eukaryote | (RefSeq) heat stress transcription factor A-4a	[K]	Transcription	HSF-type DNA-binding	Heat stress transcription factor A-4c OS=Arabidopsis thaliana OX=3702 GN=HSFA4C PE=2 SV=1	Heat shock transcription factor, other eukaryote OS=Salvia splendens OX=180675 GN=HSFF PE=3 SV=1	K	Transcription	heat shock transcription factor, other eukaryote [Salvia splendens]	molecular function: nucleic acid binding transcription factor activity (GO:0001071);; biological process: biological regulation (GO:0065007);; cellular component: cell (GO:0005623);; cellular component: organelle (GO:0043226);; cellular component: cell part (GO:0044464);; cellular component: other organism (GO:0044215);; cellular component: other organism part (GO:0044217);; molecular function: b…	--	--	--	--	--	--	--	--	--	--	--	--	--	--	--	--	--	--	--	--	--
c46399.graph_c0	9.03	7.87	6.28	9.71	6.06	10.59	10.13	8.09	10.94	9.29	8.23	6.52	13.48	9.27	14.45	--	--	Biological Process: intracellular protein transport (GO:0006886);; Biological Process: vesicle-mediated transport (GO:0016192);; Cellular Component: AP-1 adaptor complex (GO:0030121);;	K12391|1.3e-78|oeu:111395503|K12391 AP-1 complex subunit gamma-1 | (RefSeq) AP-1 complex subunit gamma-2-like	[U]	Intracellular trafficking, secretion, and vesicular transport	Adaptin C-terminal domain	AP-1 complex subunit gamma-1 OS=Arabidopsis thaliana OX=3702 GN=GAMMA-ADR PE=1 SV=1	AP-1 complex subunit gamma OS=Handroanthus impetiginosus OX=429701 GN=CDL12_10477 PE=3 SV=1	U	Intracellular trafficking, secretion, and vesicular transport	Vesicle coat complex AP-1, gamma subunit [Handroanthus impetiginosus]	biological process: localization (GO:0051179);; cellular component: cell (GO:0005623);; cellular component: membrane (GO:0016020);; cellular component: macromolecular complex (GO:0032991);; cellular component: organelle (GO:0043226);; cellular component: organelle part (GO:0044422);; cellular component: membrane part (GO:0044425);; cellular component: cell part (GO:0044464)	--	--	--	--	--	--	--	--	--	--	--	--	--	--	--	--	--	--	--	--	--
c24017.graph_c0	0	0	0	0	0	0	0	0	0	0	0	1.64	0	0.59	0	--	--	--	--	--	--	--	--	--	--	--	--	--	--	--	--	--	--	--	--	--	--	--	--	--	--	--	--	--	--	--	--	--	--
c60762.graph_c0	2.26	2.23	4.08	2.4	0.62	1.53	2.72	1.42	2.09	2.59	4.31	2.69	3.47	2.13	2.94	--	--	--	--	--	--	--	--	--	--	--	--	--	--	--	--	--	--	--	--	--	--	--	--	--	--	--	--	--	--	--	--	--	--
c48682.graph_c2	0.77	1.14	1.47	1.02	1.02	0.96	1.35	1.74	1.39	0.63	0.4	0.48	1.7	0.97	1.01	[GEPR]	--	Molecular Function: inorganic phosphate transmembrane transporter activity (GO:0005315);; Biological Process: phosphate ion transport (GO:0006817);; Cellular Component: integral component of membrane (GO:0016021);;	K08176|1.9e-209|jre:108995914|K08176 MFS transporter, PHS family, inorganic phosphate transporter | (RefSeq) probable inorganic phosphate transporter 1-7	[P]	Inorganic ion transport and metabolism	Sugar (and other) transporter;; Major Facilitator Superfamily	Low affinity inorganic phosphate transporter 1 OS=Petunia hybrida OX=4102 GN=PT1 PE=2 SV=1	MFS domain-containing protein OS=Erythranthe guttata OX=4155 GN=MIMGU_mgv1a024469mg PE=3 SV=1	P	Inorganic ion transport and metabolism	PREDICTED: probable inorganic phosphate transporter 1-3 [Erythranthe guttata]	molecular function: transporter activity (GO:0005215);; biological process: localization (GO:0051179);; cellular component: membrane (GO:0016020);; cellular component: membrane part (GO:0044425)	--	LOC105978119	--	--	--	--	--	--	--	--	--	--	--	--	--	--	--	--	--	--	--
c42224.graph_c0	0	0	0	0.16	0.15	0	0.92	0	0	0.15	0.15	0	0	0	0	--	--	--	--	--	--	--	--	--	--	--	--	--	--	--	--	--	--	--	--	--	--	--	--	--	--	--	--	--	--	--	--	--	--
c26501.graph_c1	0	0	0	0	0	0	0	0	0	0	0	0	0	0	0	--	--	--	--	--	--	--	--	--	--	--	--	--	--	--	--	--	--	--	--	--	--	--	--	--	--	--	--	--	--	--	--	--	--
c21839.graph_c0	0	0	0	0	0	0.76	0.77	0	0	0	0	0	0	0	0	--	--	Molecular Function: ADP binding (GO:0043531);;	--	--	--	--	--	NB-ARC domain-containing protein OS=Salvia splendens OX=180675 GN=Saspl_020887 PE=4 SV=1	--	--	hypothetical protein Saspl_020887 [Salvia splendens]	molecular function: binding (GO:0005488)	--	--	--	--	--	--	--	--	--	--	--	--	--	--	--	--	--	--	--	--	--
c21390.graph_c0	0	0	1.8	3.62	0	0.75	1.11	0	0.14	0	0.47	2.78	0	0	0.17	--	--	Molecular Function: structural constituent of ribosome (GO:0003735);; Cellular Component: ribosome (GO:0005840);; Biological Process: translational elongation (GO:0006414);;	K02942|2.6e-24|sind:105160280|K02942 large subunit ribosomal protein LP1 | (RefSeq) 60S acidic ribosomal protein P1-like	[J]	Translation, ribosomal structure and biogenesis	60s Acidic ribosomal protein	60S acidic ribosomal protein P1 OS=Zea mays OX=4577 GN=RPP1A PE=1 SV=1	60s acidic ribosomal protein P1 OS=Handroanthus impetiginosus OX=429701 GN=CDL12_04354 PE=3 SV=1	J	Translation, ribosomal structure and biogenesis	60s acidic ribosomal protein P1 [Handroanthus impetiginosus]	molecular function: structural molecule activity (GO:0005198);; cellular component: cell (GO:0005623);; cellular component: macromolecular complex (GO:0032991);; cellular component: organelle (GO:0043226);; cellular component: cell part (GO:0044464);; biological process: metabolic process (GO:0008152);; biological process: cellular process (GO:0009987)	Ribosome (ko03010)	--	--	--	--	--	--	--	--	--	--	--	--	--	--	--	--	--	--	--	--
c73734.graph_c0	0	0	1.64	0	0	0	0	0	0	0	0	0	0	0	0	--	--	--	--	--	--	--	--	--	--	--	--	--	--	--	--	--	--	--	--	--	--	--	--	--	--	--	--	--	--	--	--	--	--
c50046.graph_c0	4.11	5.2	3.36	2.89	4.35	2.46	3.1	2.94	2.99	4.51	3.68	3.89	4.24	4.7	3.8	--	--	--	--	--	--	C2 domain of PTEN tumour-suppressor protein	Formin-like protein 14 OS=Arabidopsis thaliana OX=3702 GN=FH14 PE=3 SV=3	Formin-like protein OS=Handroanthus impetiginosus OX=429701 GN=CDL12_03220 PE=3 SV=1	S	Function unknown	Rho GTPase effector BNI1 [Handroanthus impetiginosus]	--	--	--	1	p3	(GGA)5	15	1	15	--	--	--	--	--	--	--	--	--	--	--	--	--
c62676.graph_c3	0.29	0.54	0.26	0.6	0	0	1.08	0	0	0	0.27	0	0	0	0	--	--	--	--	--	--	--	--	--	--	--	--	--	--	--	--	--	--	--	--	--	--	--	--	--	--	--	--	--	--	--	--	--	--
c57482.graph_c0	13.84	15.15	14.81	12.31	11.44	11.8	13.43	15.28	9.81	13.69	15.98	15.58	29.01	26.44	15.96	--	--	Cellular Component: integral component of membrane (GO:0016021);; Molecular Function: hydrolase activity (GO:0016787);;	K15889|2.4e-49|oeu:111389478|K15889 prenylcysteine alpha-carboxyl methylesterase [EC:3.1.1.-] | (RefSeq) probable isoprenylcysteine alpha-carbonyl methylesterase ICMEL2 isoform X1	[R]	General function prediction only	--	Probable isoprenylcysteine alpha-carbonyl methylesterase ICMEL1 OS=Arabidopsis thaliana OX=3702 GN=ICMEL1 PE=2 SV=1	Arylacetamide deacetylase OS=Handroanthus impetiginosus OX=429701 GN=CDL12_00893 PE=4 SV=1	I	Lipid transport and metabolism	Arylacetamide deacetylase [Handroanthus impetiginosus]	cellular component: membrane (GO:0016020);; cellular component: membrane part (GO:0044425);; molecular function: catalytic activity (GO:0003824)	Terpenoid backbone biosynthesis (ko00900)	--	--	--	--	--	--	--	--	--	--	--	--	--	--	--	--	--	--	--	--
c34558.graph_c0	0	3.41	0	0	0	0	0	0	0	0	0	0	0	0	0	--	--	--	--	--	--	--	--	--	--	--	--	--	--	--	--	--	--	--	--	--	--	--	--	--	--	--	--	--	--	--	--	--	--
c77860.graph_c0	0	0	0	0	0	0	0	0	0	0	0	0	0	0	0	--	--	--	--	--	--	--	--	--	--	--	--	--	--	--	--	--	--	--	--	--	--	--	--	--	--	--	--	--	--	--	--	--	--
c35403.graph_c0	0	1.07	0.77	0	0	1.83	0	0.23	0.48	0.27	0	0	0.25	0	0.31	--	--	--	--	--	--	--	--	--	--	--	--	--	--	--	--	--	--	--	--	--	--	--	--	--	--	--	--	--	--	--	--	--	--
c40471.graph_c0	0	0.21	0	0.68	0	0.1	0.11	0.09	0	0.21	0	0.57	0	0.65	0.12	--	--	--	--	--	--	--	--	--	--	--	--	--	--	--	--	--	--	--	--	--	--	--	--	--	--	--	--	--	--	--	--	--	--
c83321.graph_c0	0	0	0	0	0	0	0	0	0	0	0	0	0	0	0	[I]	Lipid transport and metabolism	Molecular Function: phospholipase D activity (GO:0004630);; Cellular Component: plasma membrane (GO:0005886);; Biological Process: phospholipid catabolic process (GO:0009395);;	K01115|1.6e-39|egu:105059671|K01115 phospholipase D1/2 [EC:3.1.4.4] | (RefSeq) phospholipase D delta-like isoform X1	[I]	Lipid transport and metabolism	Phospholipase D Active site motif;; PLD-like domain	Phospholipase D beta 1 OS=Arabidopsis thaliana OX=3702 GN=PLDBETA1 PE=1 SV=4	Phospholipase D OS=Musa acuminata subsp. malaccensis OX=214687 PE=4 SV=1	I	Lipid transport and metabolism	phospholipase D delta isoform X1 [Elaeis guineensis]	molecular function: catalytic activity (GO:0003824);; cellular component: cell (GO:0005623);; cellular component: membrane (GO:0016020);; cellular component: cell part (GO:0044464);; biological process: metabolic process (GO:0008152);; biological process: cellular process (GO:0009987);; biological process: single-organism process (GO:0044699)	Glycerophospholipid metabolism (ko00564);; Ether lipid metabolism (ko00565);; Endocytosis (ko04144)	LOC105059671	--	--	--	--	--	--	--	--	--	--	--	--	--	--	--	--	--	--	--
c29865.graph_c2	0	0	0.15	0	0	0	0	0	0.41	0	0	0	0	0	0	--	--	--	--	--	--	Aspartyl protease	--	Retrotrans_gag domain-containing protein OS=Handroanthus impetiginosus OX=429701 GN=CDL12_23478 PE=4 SV=1	L	Replication, recombination and repair	PREDICTED: uncharacterized protein LOC105976303 [Erythranthe guttata]	--	--	LOC105976303	--	--	--	--	--	--	--	--	--	--	--	--	--	--	--	--	--	--	--
c53830.graph_c0	1.85	1.74	2.71	2.21	2.57	1	2.71	2.95	2.49	1.37	2.55	0.86	1.49	2.59	3.89	--	--	--	K01183|5.8e-71|sind:105158779|K01183 chitinase [EC:3.2.1.14] | (RefSeq) pentatricopeptide repeat-containing protein At1g62350 isoform X1	--	--	PPR repeat family;; Pentacotripeptide-repeat region of PRORP;; PPR repeat;; PPR repeat;; Pentatricopeptide repeat domain	Protein THYLAKOID ASSEMBLY 8, chloroplastic OS=Arabidopsis thaliana OX=3702 GN=THA8 PE=2 SV=1	Uncharacterized protein OS=Salvia splendens OX=180675 GN=Saspl_002656 PE=4 SV=1	S	Function unknown	pentatricopeptide repeat-containing protein At1g62350 isoform X2 [Sesamum indicum]	--	Amino sugar and nucleotide sugar metabolism (ko00520)	LOC105158779	1	p3	(CGC)5	15	58	72	CTTTTACCCAAATCACCCCC	60.403	20	CACTCTCACGGGAGGGTAAA	60.103	20	150	14	163	CTTTTACCCAAATCACCCCC	60.403	20	TGAGGCGTTTTTCGTAGACC
c33524.graph_c0	0	0	0	0	0	0	0	0	0	0	0	0	0	0	0	--	--	Molecular Function: nucleic acid binding (GO:0003676);; Molecular Function: hydrolase activity, hydrolyzing O-glycosyl compounds (GO:0004553);; Biological Process: carbohydrate metabolic process (GO:0005975);; Biological Process: DNA integration (GO:0015074);;	K03515|2.2e-19|ghi:107894697|K03515 DNA repair protein REV1 [EC:2.7.7.-] | (RefSeq) uncharacterized protein LOC107894697	[R]	General function prediction only	--	--	Putative ribonuclease H-like domain-containing protein OS=Helianthus annuus OX=4232 GN=HannXRQ_Chr11g0333161 PE=4 SV=1	G	Carbohydrate transport and metabolism	putative RNA-directed DNA polymerase [Helianthus annuus]	molecular function: binding (GO:0005488);; molecular function: catalytic activity (GO:0003824);; biological process: metabolic process (GO:0008152);; biological process: cellular process (GO:0009987)	--	--	--	--	--	--	--	--	--	--	--	--	--	--	--	--	--	--	--	--	--
c86126.graph_c0	0	0	0	0	0	0	0	0	0	0	0	0.75	0	0	0	--	--	Cellular Component: Golgi membrane (GO:0000139);; Molecular Function: structural molecule activity (GO:0005198);; Biological Process: intracellular protein transport (GO:0006886);; Biological Process: endoplasmic reticulum to Golgi vesicle-mediated transport (GO:0006888);; Biological Process: retrograde vesicle-mediated transport, Golgi to endoplasmic reticulum (GO:0006890);; Biological Process: …	K05236|5.5e-43|atr:18424283|K05236 coatomer subunit alpha | (RefSeq) coatomer subunit alpha-1	[U]	Intracellular trafficking, secretion, and vesicular transport	Coatomer WD associated region	Coatomer subunit alpha-2 OS=Arabidopsis thaliana OX=3702 GN=At2g21390 PE=2 SV=1	Coatomer subunit alpha OS=Amborella trichopoda OX=13333 GN=AMTR_s00001p00220200 PE=4 SV=1	U	Intracellular trafficking, secretion, and vesicular transport	coatomer subunit alpha-1 [Amborella trichopoda]	cellular component: cell (GO:0005623);; cellular component: membrane (GO:0016020);; cellular component: organelle (GO:0043226);; cellular component: organelle part (GO:0044422);; cellular component: cell part (GO:0044464);; molecular function: structural molecule activity (GO:0005198);; biological process: localization (GO:0051179);; cellular component: macromolecular complex (GO:0032991);; cellu…	--	LOC18424283	--	--	--	--	--	--	--	--	--	--	--	--	--	--	--	--	--	--	--
c46306.graph_c0	0	0	0.36	0	0	0.36	0	0	0.17	0	0	0.59	0	1.75	0.21	--	--	Molecular Function: oxidoreductase activity, acting on NAD(P)H, quinone or similar compound as acceptor (GO:0016655);;	--	--	--	--	NAD(P)H-quinone oxidoreductase subunit M, chloroplastic OS=Populus jackii OX=640484 GN=ndhM PE=2 SV=1	NAD(P)H dehydrogenase subunit M OS=Salvia splendens OX=180675 GN=Saspl_045052 PE=3 SV=1	S	Function unknown	hypothetical protein Saspl_045052 [Salvia splendens]	molecular function: catalytic activity (GO:0003824);; biological process: metabolic process (GO:0008152);; biological process: single-organism process (GO:0044699)	--	--	--	--	--	--	--	--	--	--	--	--	--	--	--	--	--	--	--	--	--
c22387.graph_c0	0	0	0	3.62	0	0.59	0.59	1.14	0	0	0.62	0	0	0	0	--	--	--	--	--	--	--	--	--	--	--	--	--	--	--	--	--	--	--	--	--	--	--	--	--	--	--	--	--	--	--	--	--	--
c12746.graph_c0	0	0	0.25	0.87	0	0	0	0	0	0	0	0	0	0	0	[J]	Translation, ribosomal structure and biogenesis	Molecular Function: threonine-tRNA ligase activity (GO:0004829);; Molecular Function: ATP binding (GO:0005524);; Cellular Component: cytoplasm (GO:0005737);; Biological Process: threonyl-tRNA aminoacylation (GO:0006435);;	K01868|1.5e-74|nnu:104608503|K01868 threonyl-tRNA synthetase [EC:6.1.1.3] | (RefSeq) threonine--tRNA ligase, mitochondrial 1-like	[J]	Translation, ribosomal structure and biogenesis	Threonyl and Alanyl tRNA synthetase second additional domain	Threonine--tRNA ligase, mitochondrial 1 OS=Arabidopsis thaliana OX=3702 GN=THRRS PE=1 SV=3	Threonyl-tRNA synthetase OS=Macleaya cordata OX=56857 GN=BVC80_1325g21 PE=3 SV=1	J	Translation, ribosomal structure and biogenesis	Aminoacyl-tRNA synthetase [Macleaya cordata]	molecular function: catalytic activity (GO:0003824);; molecular function: binding (GO:0005488);; cellular component: cell (GO:0005623);; cellular component: cell part (GO:0044464);; biological process: metabolic process (GO:0008152);; biological process: cellular process (GO:0009987);; biological process: single-organism process (GO:0044699)	Aminoacyl-tRNA biosynthesis (ko00970)	--	--	--	--	--	--	--	--	--	--	--	--	--	--	--	--	--	--	--	--
c11339.graph_c0	0	0	0	0	0	0	0	0	0	0	0	0	0	0	0	--	--	Molecular Function: glutathione transferase activity (GO:0004364);; Molecular Function: protein disulfide oxidoreductase activity (GO:0015035);;	--	--	--	DSBA-like thioredoxin domain	--	Glutathione S-transferase kappa OS=Guillardia theta (strain CCMP2712) OX=905079 GN=GUITHDRAFT_110084 PE=3 SV=1	--	--	glutathione S-transferase kappa 1 [Rhodotorula toruloides]	molecular function: catalytic activity (GO:0003824);; biological process: metabolic process (GO:0008152);; biological process: single-organism process (GO:0044699)	--	--	--	--	--	--	--	--	--	--	--	--	--	--	--	--	--	--	--	--	--
c84433.graph_c0	0	0	0	1.32	0	0	0	0	0	0	0	0	0	0	0	--	--	--	--	--	--	--	--	--	--	--	--	--	--	--	--	--	--	--	--	--	--	--	--	--	--	--	--	--	--	--	--	--	--
c62588.graph_c1	0.46	0.17	0.3	0.74	0.82	0.45	0.47	1.43	0.11	0.46	0.25	0.87	1.76	1.07	1.07	[P]	Inorganic ion transport and metabolism	Cellular Component: integral component of plasma membrane (GO:0005887);; Molecular Function: ammonium transmembrane transporter activity (GO:0008519);;	K03320|3.8e-79|sind:105158457|K03320 ammonium transporter, Amt family | (RefSeq) ammonium transporter 3 member 1-like	[P]	Inorganic ion transport and metabolism	Ammonium Transporter Family;; Ammonium Transporter Family	Ammonium transporter 2 member 5 OS=Medicago truncatula OX=3880 GN=AMT2-5 PE=2 SV=1	Ammonium transporter OS=Salvia splendens OX=180675 GN=amt PE=3 SV=1	P	Inorganic ion transport and metabolism	ammonium transporter, Amt family [Salvia splendens]	cellular component: cell (GO:0005623);; cellular component: membrane (GO:0016020);; cellular component: membrane part (GO:0044425);; cellular component: cell part (GO:0044464);; molecular function: transporter activity (GO:0005215);; biological process: localization (GO:0051179)	--	--	--	--	--	--	--	--	--	--	--	--	--	--	--	--	--	--	--	--	--
c23543.graph_c0	0.79	0.35	0.66	0	0	1.36	0	0	0.31	0	0	0.37	0.34	0	0.41	--	--	Cellular Component: integral component of mitochondrial outer membrane (GO:0031307);;	--	--	--	--	--	Uncharacterized protein OS=Erythranthe guttata OX=4155 GN=MIMGU_mgv1a008433mg PE=4 SV=1	T	Signal transduction mechanisms	PREDICTED: traB domain-containing protein-like [Erythranthe guttata]	cellular component: cell (GO:0005623);; cellular component: membrane (GO:0016020);; cellular component: organelle (GO:0043226);; cellular component: organelle part (GO:0044422);; cellular component: membrane part (GO:0044425);; cellular component: cell part (GO:0044464)	--	LOC105951242	--	--	--	--	--	--	--	--	--	--	--	--	--	--	--	--	--	--	--
c64197.graph_c1	0	0.66	0.75	0	0	0	0	0	0	3.89	0	0	0	0	0	--	--	--	--	--	--	--	--	Uncharacterized protein OS=Vitis vinifera OX=29760 GN=CK203_072696 PE=4 SV=1	--	--	PREDICTED: uncharacterized protein LOC105966827 [Erythranthe guttata]	--	--	LOC105966827	--	--	--	--	--	--	--	--	--	--	--	--	--	--	--	--	--	--	--
c77518.graph_c0	0	0	0	0	0	0	0	0	0	0	0	0	0	0	0	--	--	--	--	--	--	--	--	--	--	--	--	--	--	--	--	--	--	--	--	--	--	--	--	--	--	--	--	--	--	--	--	--	--
c32384.graph_c0	0	0	0	0	0	0	0	0.41	0	0	0	0.99	0	0	0	--	--	--	--	--	--	--	--	--	--	--	--	--	--	--	--	--	--	--	--	--	--	--	--	--	--	--	--	--	--	--	--	--	--
c34220.graph_c0	0	0	0	0	0	0	0	0	0	0	0	0	0	0	0	--	--	--	--	--	--	--	--	--	--	--	--	--	--	--	--	--	--	--	--	--	--	--	--	--	--	--	--	--	--	--	--	--	--
c29022.graph_c1	0	0	0	0	0	0	0	0	0	0	0	0	0	0	0	--	--	--	--	--	--	--	--	--	--	--	--	--	--	--	--	--	--	--	--	--	--	--	--	--	--	--	--	--	--	--	--	--	--
c53267.graph_c0	0.93	0.82	0.09	0.44	0.39	0.1	0.11	0.29	0.39	0.42	1.85	0.8	0.66	0.21	2.78	--	--	Molecular Function: ATP binding (GO:0005524);; Cellular Component: nucleus (GO:0005634);; Biological Process: transcription, DNA-templated (GO:0006351);; Biological Process: regulation of transcription, DNA-templated (GO:0006355);; Biological Process: developmental process (GO:0032502);;	K22382|2.7e-10|oeu:111408549|K22382 WD repeat-containing protein 26 | (RefSeq) WD repeat-containing protein 26 homolog	--	--	WRC;; QLQ	Growth-regulating factor 1 OS=Arabidopsis thaliana OX=3702 GN=GRF1 PE=1 SV=1	Uncharacterized protein OS=Salvia splendens OX=180675 GN=Saspl_034859 PE=3 SV=1	K	Transcription	hypothetical protein Saspl_034859 [Salvia splendens]	molecular function: binding (GO:0005488);; cellular component: cell (GO:0005623);; cellular component: organelle (GO:0043226);; cellular component: cell part (GO:0044464);; biological process: metabolic process (GO:0008152);; biological process: cellular process (GO:0009987);; biological process: biological regulation (GO:0065007);; biological process: developmental process (GO:0032502)	--	--	--	--	--	--	--	--	--	--	--	--	--	--	--	--	--	--	--	--	--
c7448.graph_c0	0	0	0	0	0	0	0	0	0.42	0	0.99	0.5	0.98	0	0	--	--	Biological Process: lipid metabolic process (GO:0006629);; Molecular Function: lipase activity (GO:0016298);;	K10691|1.8e-16|ats:109762802|K10691 E3 ubiquitin-protein ligase UBR4 [EC:2.3.2.27] | (RefSeq) LOC109762802; auxin transport protein BIG	--	--	GDSL-like Lipase/Acylhydrolase	GDSL esterase/lipase EXL1 OS=Arabidopsis thaliana OX=3702 GN=EXL1 PE=2 SV=1	Lipase_GDSL domain-containing protein OS=Prunus yedoensis var. nudiflora OX=2094558 GN=Pyn_07746 PE=3 SV=1	I	Lipid transport and metabolism	hypothetical protein Pyn_07746 [Prunus yedoensis var. nudiflora]	biological process: metabolic process (GO:0008152);; biological process: single-organism process (GO:0044699);; molecular function: catalytic activity (GO:0003824)	--	--	--	--	--	--	--	--	--	--	--	--	--	--	--	--	--	--	--	--	--
c55757.graph_c0	1.19	0.76	0.57	0.63	0.53	0.22	0.16	0.21	0.35	0.33	2.19	0.42	1.32	0.49	1.39	--	--	Biological Process: cell fate specification (GO:0001708);; Biological Process: regionalization (GO:0003002);; Molecular Function: molecular_function (GO:0003674);; Molecular Function: nucleic acid binding (GO:0003676);; Molecular Function: DNA binding (GO:0003677);; Molecular Function: DNA-binding transcription factor activity (GO:0003700);; Molecular Function: binding (GO:0005488);; Cellular Com…	K14494|1.3e-64|pxb:103959476|K14494 DELLA protein | (RefSeq) DELLA protein GAI-like	--	--	GRAS domain family	Protein SCARECROW OS=Ipomoea nil OX=35883 GN=SCR PE=1 SV=1	GRAS domain-containing protein OS=Handroanthus impetiginosus OX=429701 GN=CDL12_26456 PE=3 SV=1	K	Transcription	hypothetical protein CDL12_26456 [Handroanthus impetiginosus]	biological process: cellular process (GO:0009987);; biological process: developmental process (GO:0032502);; biological process: single-organism process (GO:0044699);; biological process: multicellular organismal process (GO:0032501);; molecular function: binding (GO:0005488);; molecular function: nucleic acid binding transcription factor activity (GO:0001071);; biological process: biological reg…	Plant hormone signal transduction (ko04075)	--	2	p3	(TAA)5	15	959	973	CTTATTGCTCGACCCCTTGA	60.206	20	GAGACGGTGTTGCTGCTGTA	60.056	20	236	910	1145	TATTGCTCGACCCCTTGAAT	59.528	20	TGCCTCATTTCTTGCTTCCT
c48675.graph_c0	1.63	1.25	2.47	1.87	1.3	1.61	1.45	1.98	1.35	1.44	3.63	2.19	2.85	0.89	3.43	--	--	Cellular Component: integral component of membrane (GO:0016021);;	--	--	--	--	--	Uncharacterized protein OS=Handroanthus impetiginosus OX=429701 GN=CDL12_27819 PE=4 SV=1	--	--	uncharacterized protein LOC105170512 [Sesamum indicum]	cellular component: membrane (GO:0016020);; cellular component: membrane part (GO:0044425)	--	LOC105170512	--	--	--	--	--	--	--	--	--	--	--	--	--	--	--	--	--	--	--
c31294.graph_c1	0	0	0	0	0	0	0	0	0	0	0	0	0	1.67	0	--	--	--	--	--	--	--	--	--	--	--	--	--	--	--	--	--	--	--	--	--	--	--	--	--	--	--	--	--	--	--	--	--	--
c59630.graph_c0	86.2	100.58	75.23	96.36	158.19	126.64	202.51	132.2	146.85	85.24	62.8	57.16	49.54	87.3	41.48	[P]	Inorganic ion transport and metabolism	Molecular Function: monooxygenase activity (GO:0004497);;	K11816|4.5e-81|dzi:111285252|K11816 indole-3-pyruvate monooxygenase [EC:1.14.13.168] | (RefSeq) indole-3-pyruvate monooxygenase YUCCA6-like	[Q]	Secondary metabolites biosynthesis, transport and catabolism	Flavin-binding monooxygenase-like	Indole-3-pyruvate monooxygenase YUCCA6 OS=Arabidopsis thaliana OX=3702 GN=YUC6 PE=1 SV=1	Indole-3-pyruvate monooxygenase OS=Salvia splendens OX=180675 GN=YUCCA PE=4 SV=1	Q	Secondary metabolites biosynthesis, transport and catabolism	indole-3-pyruvate monooxygenase [Salvia splendens]	molecular function: catalytic activity (GO:0003824);; biological process: metabolic process (GO:0008152);; biological process: single-organism process (GO:0044699)	Tryptophan metabolism (ko00380)	--	--	--	--	--	--	--	--	--	--	--	--	--	--	--	--	--	--	--	--
c62045.graph_c0	95.71	102.51	105.79	98	99.9	107.56	112.1	129.24	111.74	113.54	97.14	101.39	149.45	122.29	133.91	--	--	Molecular Function: protein dimerization activity (GO:0046983);;	K12126|1.3e-212|sind:105169008|K12126 phytochrome-interacting factor 3 | (RefSeq) transcription factor PIF3 isoform X1	--	--	Helix-loop-helix DNA-binding domain	Transcription factor PIF3 OS=Arabidopsis thaliana OX=3702 GN=PIF3 PE=1 SV=1	Basic helix-loop-helix transcription factor OS=Salvia miltiorrhiza OX=226208 PE=2 SV=1	K	Transcription	phytochrome interacting factor 3 [Salvia miltiorrhiza]	molecular function: binding (GO:0005488)	Plant hormone signal transduction (ko04075);; Circadian rhythm - plant (ko04712)	--	--	--	--	--	--	--	--	--	--	--	--	--	--	--	--	--	--	--	--
c61965.graph_c0	12.03	10.58	11.92	20.51	14.22	12.12	14.22	15.81	13.43	18.81	9.98	10.23	12.93	25.23	18.65	[S]	Function unknown	Cellular Component: integral component of membrane (GO:0016021);; Biological Process: transmembrane transport (GO:0055085);;	K15363|3.7e-42|bna:111210893|K15363 fanconi-associated nuclease 1 [EC:3.1.21.- 3.1.4.1] | (RefSeq) fanconi-associated nuclease 1 homolog	--	--	OPT oligopeptide transporter protein;; OPT oligopeptide transporter protein	Metal-nicotianamine transporter YSL3 OS=Arabidopsis thaliana OX=3702 GN=YSL3 PE=2 SV=1	Uncharacterized protein OS=Salvia splendens OX=180675 GN=Saspl_038528 PE=4 SV=1	S	Function unknown	hypothetical protein Saspl_038528 [Salvia splendens]	cellular component: membrane (GO:0016020);; cellular component: membrane part (GO:0044425);; biological process: localization (GO:0051179)	--	--	--	--	--	--	--	--	--	--	--	--	--	--	--	--	--	--	--	--	--
c66856.graph_c0	0	0	0	0	0.21	0	0	0	0	0	0.22	0	0	0	0.49	--	--	--	--	--	--	--	--	--	--	--	--	--	--	--	--	--	--	--	--	--	--	--	--	--	--	--	--	--	--	--	--	--	--
c79856.graph_c0	0	0	0	0	0	0	0	0	0	0	0	0	0	0	0	--	--	Molecular Function: UDP-glycosyltransferase activity (GO:0008194);;	--	--	--	--	--	Glycosyltransferase OS=Salvia splendens OX=180675 GN=Saspl_007389 PE=3 SV=1	--	--	hypothetical protein Saspl_007389 [Salvia splendens]	molecular function: catalytic activity (GO:0003824)	--	--	--	--	--	--	--	--	--	--	--	--	--	--	--	--	--	--	--	--	--
c44285.graph_c0	0	0.17	0.6	0.32	0.17	0.3	0.18	0	0.28	0.31	0	0.37	0	0.34	0.74	--	--	--	--	--	--	--	--	--	--	--	--	--	--	--	--	--	--	--	--	--	--	--	--	--	--	--	--	--	--	--	--	--	--
c40611.graph_c0	0	0	0	0	0	0	0	0	0	0	0	0	0	0.33	0	--	--	--	--	--	--	--	--	--	--	--	--	--	--	--	--	--	--	--	--	--	--	--	--	--	--	--	--	--	--	--	--	--	--
c48703.graph_c1	3.03	3.03	2.06	2.44	2.9	1.75	3.01	3.72	2.67	2.58	1.17	1.55	2.91	1.34	2.01	--	--	--	--	--	--	--	--	DUF4210 domain-containing protein OS=Salvia splendens OX=180675 GN=Saspl_025779 PE=4 SV=1	S	Function unknown	hypothetical protein Saspl_025779 [Salvia splendens]	--	--	--	--	--	--	--	--	--	--	--	--	--	--	--	--	--	--	--	--	--	--
c39002.graph_c1	0.21	0	0	0	0	0	0	0	0	0	0.2	0	0	0	0	--	--	--	--	--	--	--	--	--	--	--	--	--	--	--	--	--	--	--	--	--	--	--	--	--	--	--	--	--	--	--	--	--	--
c50683.graph_c0	0.84	0.4	1.74	0.15	0.54	0.8	0.57	0.8	0.13	0.68	0.42	0.29	0.48	0.28	0.61	--	--	Molecular Function: DNA binding (GO:0003677);; Cellular Component: nucleus (GO:0005634);; Biological Process: regulation of transcription, DNA-templated (GO:0006355);;	--	--	--	No apical meristem (NAM) protein	NAC domain-containing protein 78 OS=Arabidopsis thaliana OX=3702 GN=NAC078 PE=2 SV=2	NAC domain-containing protein OS=Handroanthus impetiginosus OX=429701 GN=CDL12_21060 PE=4 SV=1	K	Transcription	NAC domain-containing protein 78-like [Sesamum indicum]	molecular function: binding (GO:0005488);; cellular component: cell (GO:0005623);; cellular component: organelle (GO:0043226);; cellular component: cell part (GO:0044464);; biological process: biological regulation (GO:0065007)	--	--	--	--	--	--	--	--	--	--	--	--	--	--	--	--	--	--	--	--	--
c53006.graph_c0	0	0	0.12	0	0	0	0	0	0	0	0	0.32	5.11	2.83	4.93	[IR]	--	Molecular Function: hydrolase activity, acting on ester bonds (GO:0016788);;	K01206|6.6e-94|thj:104825554|K01206 alpha-L-fucosidase [EC:3.2.1.51] | (RefSeq) alpha-L-fucosidase 3	--	--	GDSL-like Lipase/Acylhydrolase	GDSL esterase/lipase At5g14450 OS=Arabidopsis thaliana OX=3702 GN=At5g14450 PE=2 SV=1	Lipase_GDSL domain-containing protein OS=Erythranthe guttata OX=4155 GN=MIMGU_mgv11b006645mg PE=3 SV=1	S	Function unknown	hypothetical protein MIMGU_mgv11b006645mg [Erythranthe guttata]	molecular function: catalytic activity (GO:0003824)	Other glycan degradation (ko00511)	LOC105960823	--	--	--	--	--	--	--	--	--	--	--	--	--	--	--	--	--	--	--
c68668.graph_c0	0	0	0	0	0	0	0	0.39	0.2	0	0.47	0	0	0	0	--	--	--	--	--	--	DUF761-associated sequence motif	--	Uncharacterized protein OS=Salvia splendens OX=180675 GN=Saspl_007963 PE=4 SV=1	--	--	hypothetical protein Saspl_007963 [Salvia splendens]	--	--	--	--	--	--	--	--	--	--	--	--	--	--	--	--	--	--	--	--	--	--
c65788.graph_c0	14.82	9.91	11.21	11.03	10.37	10.91	9.75	12.6	11.73	13.06	13.22	13.18	20.69	14.12	10.44	--	--	Molecular Function: zinc ion binding (GO:0008270);;	K17604|8.1e-41|cam:101497723|K17604 zinc finger SWIM domain-containing protein 3 | (RefSeq) uncharacterized LOC101497723	--	--	SWIM zinc finger;; Plant mobile domain;; MULE transposase domain;; Transposase, Mutator family	Serine/threonine-protein phosphatase 7 long form homolog OS=Arabidopsis thaliana OX=3702 GN=MAIL3 PE=2 SV=1	SWIM-type domain-containing protein OS=Mikania micrantha OX=192012 GN=E3N88_33988 PE=4 SV=1	S	Function unknown	uncharacterized protein LOC113755556 [Coffea eugenioides]	molecular function: binding (GO:0005488)	--	LOC113755556	3	p1	(A)18	18	4347	4364	ATCGCAATCTACACCCAAGG	59.955	20	TGGGCCTAGGTGACGTAAAG	60.125	20	105	4296	4400	ATCGCAATCTACACCCAAGG	59.955	20	CTGGGCCTAGGTGACGTAAA
c22470.graph_c0	0	0	1.28	0.9	0	0	0.27	0	0	0	0.55	0.28	0.25	0	0	--	--	--	--	--	--	--	--	--	--	--	--	--	--	--	--	--	--	--	--	--	--	--	--	--	--	--	--	--	--	--	--	--	--
c57237.graph_c1	0	0	0.33	0	0	0	0	0	0	0	0	0	0	0	0	--	--	--	--	--	--	--	--	--	--	--	--	--	--	--	--	--	--	--	--	--	--	--	--	--	--	--	--	--	--	--	--	--	--
c24165.graph_c0	0	0	0	0	0	0	0	0	0	0	0	0	0	0	0	--	--	Molecular Function: monooxygenase activity (GO:0004497);; Molecular Function: iron ion binding (GO:0005506);; Molecular Function: oxidoreductase activity, acting on paired donors, with incorporation or reduction of molecular oxygen (GO:0016705);; Molecular Function: heme binding (GO:0020037);;	K20617|6.8e-12|nta:107779107|K20617 cytochrome P450 family 71 subfamily A | (RefSeq) CYP71AH11, TCP2; cytochrome P450 71A9-like	[Q]	Secondary metabolites biosynthesis, transport and catabolism	Cytochrome P450	Cytochrome P450 71D10 OS=Glycine max OX=3847 GN=CYP71D10 PE=2 SV=1	Uncharacterized protein OS=Jatropha curcas OX=180498 GN=JCGZ_01014 PE=3 SV=1	Q	Secondary metabolites biosynthesis, transport and catabolism	hypothetical protein JCGZ_01014 [Jatropha curcas]	molecular function: catalytic activity (GO:0003824);; biological process: metabolic process (GO:0008152);; biological process: single-organism process (GO:0044699);; molecular function: binding (GO:0005488)	--	LOC105633070	--	--	--	--	--	--	--	--	--	--	--	--	--	--	--	--	--	--	--
c9981.graph_c0	0	0	0	0	0	0	0	0	0	0	0	0.75	0	0	0	--	--	--	--	--	--	--	--	--	--	--	--	--	--	--	--	--	--	--	--	--	--	--	--	--	--	--	--	--	--	--	--	--	--
c69773.graph_c0	1.02	0.47	0	0	0	0	0	0	0	0	0	0.5	0.22	0.25	0	--	--	--	--	--	--	--	--	--	--	--	--	--	--	--	--	--	--	--	--	--	--	--	--	--	--	--	--	--	--	--	--	--	--
c55879.graph_c2	5.5	5.33	6.39	6.86	4.22	5.51	4.77	4.82	4.62	5.09	3.69	4.7	3.7	9.31	8.02	[R]	General function prediction only	Biological Process: defense response (GO:0006952);; Molecular Function: ADP binding (GO:0043531);;	K13453|4.0e-72|nto:104110459|K13453 disease resistance protein | (RefSeq) late blight resistance protein R1-A-like isoform X1	[T]	Signal transduction mechanisms	NB-ARC domain	Putative late blight resistance protein homolog R1C-3 OS=Solanum demissum OX=50514 GN=R1C-3 PE=3 SV=1	Uncharacterized protein OS=Salvia splendens OX=180675 GN=Saspl_000117 PE=4 SV=1	T	Signal transduction mechanisms	hypothetical protein Saspl_000117 [Salvia splendens]	biological process: response to stimulus (GO:0050896);; molecular function: binding (GO:0005488)	Plant-pathogen interaction (ko04626)	--	--	--	--	--	--	--	--	--	--	--	--	--	--	--	--	--	--	--	--
c54181.graph_c0	17.04	19.5	15.44	16.27	18.16	18.87	19.32	18	20.26	15.68	11.31	12.84	13.66	16.56	14.49	--	--	Cellular Component: nucleus (GO:0005634);;	--	--	--	TFIIS helical bundle-like domain	Probable mediator of RNA polymerase II transcription subunit 26b OS=Arabidopsis thaliana OX=3702 GN=MED26B PE=2 SV=1	TFIIS N-terminal domain-containing protein OS=Handroanthus impetiginosus OX=429701 GN=CDL12_02248 PE=4 SV=1	K	Transcription	hypothetical protein CDL12_02248 [Handroanthus impetiginosus]	cellular component: cell (GO:0005623);; cellular component: organelle (GO:0043226);; cellular component: cell part (GO:0044464)	--	--	2	p3	(GAT)5	15	2349	2363	ATGGAATTTCAGAGGAGCGA	59.773	20	TCCTTTGTGCTGATCACCTG	59.831	20	236	2275	2510	TGGAATTTCAGAGGAGCGAT	59.773	20	TCCTTTGTGCTGATCACCTG
c72208.graph_c0	0	0	0	0	0	0	0	0	0	0	0.81	0	0	0	0	--	--	Molecular Function: adenine nucleotide transmembrane transporter activity (GO:0000295);; Molecular Function: molecular_function (GO:0003674);; Molecular Function: transporter activity (GO:0005215);; Molecular Function: purine ribonucleotide transmembrane transporter activity (GO:0005346);; Molecular Function: ATP transmembrane transporter activity (GO:0005347);; Molecular Function: binding (GO:00…	--	[C]	Energy production and conversion	--	Probable mitochondrial adenine nucleotide transporter BTL3 OS=Arabidopsis thaliana OX=3702 GN=At5g64970 PE=2 SV=1	Mitochondrial solute carrier protein OS=Handroanthus impetiginosus OX=429701 GN=CDL12_08380 PE=3 SV=1	C	Energy production and conversion	probable mitochondrial adenine nucleotide transporter BTL3 isoform X2 [Olea europaea var. sylvestris]	molecular function: transporter activity (GO:0005215);; biological process: single-organism process (GO:0044699);; biological process: localization (GO:0051179);; molecular function: binding (GO:0005488);; cellular component: cell (GO:0005623);; cellular component: cell part (GO:0044464);; cellular component: organelle (GO:0043226);; cellular component: organelle part (GO:0044422);; cellular comp…	--	LOC111408020	--	--	--	--	--	--	--	--	--	--	--	--	--	--	--	--	--	--	--
c29894.graph_c0	0	0	0	0	0	0	0.22	0.85	0	0	0.22	0.51	0	0	0.24	--	--	--	--	--	--	--	--	--	--	--	--	--	--	--	--	--	--	--	--	--	--	--	--	--	--	--	--	--	--	--	--	--	--
c31519.graph_c0	0	0	0.15	0.48	0	0	0	0	0	0	0.92	0	0.13	0	0	[E]	Amino acid transport and metabolism	Molecular Function: oxidoreductase activity (GO:0016491);;	K00306|1.7e-90|nnu:104609076|K00306 sarcosine oxidase / L-pipecolate oxidase [EC:1.5.3.1 1.5.3.7] | (RefSeq) probable sarcosine oxidase	[R]	General function prediction only	FAD dependent oxidoreductase	Probable sarcosine oxidase OS=Arabidopsis thaliana OX=3702 GN=At2g24580 PE=2 SV=1	probable sarcosine oxidase OS=Nelumbo nucifera OX=4432 GN=LOC104609076 PE=4 SV=1	E	Amino acid transport and metabolism	PREDICTED: probable sarcosine oxidase [Nelumbo nucifera]	molecular function: catalytic activity (GO:0003824);; biological process: metabolic process (GO:0008152);; biological process: single-organism process (GO:0044699)	Glycine, serine and threonine metabolism (ko00260);; Lysine degradation (ko00310);; Peroxisome (ko04146)	LOC104609076	--	--	--	--	--	--	--	--	--	--	--	--	--	--	--	--	--	--	--
c60139.graph_c0	7.47	7.45	7.87	7.97	7.76	6.42	9.06	9.62	8.29	6.76	8.35	6.43	7.84	10.8	9.82	--	--	Molecular Function: DNA-binding transcription factor activity (GO:0003700);; Cellular Component: nucleus (GO:0005634);; Molecular Function: sequence-specific DNA binding (GO:0043565);;	--	--	--	--	--	WRKY protein OS=Salvia miltiorrhiza OX=226208 GN=WRKY54 PE=2 SV=1	K	Transcription	WRKY protein [Salvia miltiorrhiza]	molecular function: nucleic acid binding transcription factor activity (GO:0001071);; biological process: biological regulation (GO:0065007);; cellular component: cell (GO:0005623);; cellular component: organelle (GO:0043226);; cellular component: cell part (GO:0044464);; molecular function: binding (GO:0005488)	--	--	--	--	--	--	--	--	--	--	--	--	--	--	--	--	--	--	--	--	--
c64640.graph_c0	13.17	16.75	15.88	14.05	19.34	11.51	11.6	15.05	15.4	13.68	12.87	14.89	18.36	15.09	14.33	--	--	Molecular Function: metal ion binding (GO:0046872);;	--	[TZ]	--	Protein DA1;; LIM domain	Protein DA1-related 2 OS=Arabidopsis thaliana OX=3702 GN=DAR2 PE=1 SV=1	LIM zinc-binding domain-containing protein OS=Salvia splendens OX=180675 GN=Saspl_026522 PE=4 SV=1	--	--	hypothetical protein Saspl_026522 [Salvia splendens]	molecular function: binding (GO:0005488)	--	--	1	p1	(A)10	10	83	92	ATTCAATGGCACAAGCTTCC	60.081	20	GCCCTTTTGATTGTAGCAGC	59.851	20	212	53	264	ATTCAATGGCACAAGCTTCC	60.081	20	TTGAGGAGCCCTTTTGATTG
c84842.graph_c0	0	0	0	0	0	0	0	0	0	0	0	0	0	0	2.93	--	--	Molecular Function: serine-type carboxypeptidase activity (GO:0004185);;	K12882|9.0e-22|pxb:103941983|K12882 nuclear cap-binding protein subunit 1 | (RefSeq) nuclear cap-binding protein subunit 1-like	[R]	General function prediction only	--	Uncharacterized mitochondrial protein AtMg00810 OS=Arabidopsis thaliana OX=3702 GN=AtMg00810 PE=4 SV=1	Transposon Ty1-DR1 gag-pol polyprotein OS=Striga asiatica OX=4170 GN=STAS_30108 PE=3 SV=1	L	Replication, recombination and repair	transposon Ty1-DR1 gag-pol polyprotein [Striga asiatica]	molecular function: catalytic activity (GO:0003824);; biological process: metabolic process (GO:0008152)	RNA transport (ko03013);; mRNA surveillance pathway (ko03015);; Spliceosome (ko03040)	--	--	--	--	--	--	--	--	--	--	--	--	--	--	--	--	--	--	--	--
c61216.graph_c0	7.42	5.65	5.87	7.5	8.28	4.81	8.84	3.61	3.42	9.33	10.73	5.49	9.87	13.37	9.11	--	--	Biological Process: microtubule cytoskeleton organization (GO:0000226);; Molecular Function: microtubule binding (GO:0008017);;	K16732|2.4e-220|sind:105179230|K16732 protein regulator of cytokinesis 1 | (RefSeq) 65-kDa microtubule-associated protein 3	[DZ]	--	Microtubule associated protein (MAP65/ASE1 family)	65-kDa microtubule-associated protein 3 OS=Arabidopsis thaliana OX=3702 GN=MAP65-3 PE=1 SV=1	Microtubule-associated protein essential for anaphase spindle elongation OS=Handroanthus impetiginosus OX=429701 GN=CDL12_09142 PE=3 SV=1	--	--	65-kDa microtubule-associated protein 3 [Sesamum indicum]	biological process: cellular process (GO:0009987);; biological process: cellular component organization or biogenesis (GO:0071840);; molecular function: binding (GO:0005488)	--	LOC105179230	--	--	--	--	--	--	--	--	--	--	--	--	--	--	--	--	--	--	--
c75237.graph_c0	0	0	0	0	0	0	0	0	0	0	0	0	0	0	0	--	--	--	--	--	--	--	--	--	--	--	--	--	--	--	--	--	--	--	--	--	--	--	--	--	--	--	--	--	--	--	--	--	--
c74355.graph_c0	0	0	0	0	0	0	0	0	0.46	0	0	0	1.67	0	0	--	--	--	--	--	--	--	--	--	--	--	--	--	--	--	--	--	--	--	--	--	--	--	--	--	--	--	--	--	--	--	--	--	--
c64174.graph_c0	7.84	7.54	6.6	6.34	7.22	5.39	6.54	6.27	7.57	5.42	6.02	5.29	6.14	5.45	9.3	--	--	Biological Process: mRNA cis splicing, via spliceosome (GO:0045292);;	K12821|3.8e-306|sind:105159088|K12821 pre-mRNA-processing factor 40 | (RefSeq) pre-mRNA-processing protein 40A	[A]	RNA processing and modification	FF domain;; WW domain	Pre-mRNA-processing protein 40A OS=Arabidopsis thaliana OX=3702 GN=PRP40A PE=1 SV=1	Pre-mRNA-processing factor 40 OS=Salvia splendens OX=180675 GN=PRPF40 PE=4 SV=1	A	RNA processing and modification	pre-mRNA-processing factor 40 [Salvia splendens]	biological process: metabolic process (GO:0008152);; biological process: cellular process (GO:0009987)	Spliceosome (ko03040)	--	--	--	--	--	--	--	--	--	--	--	--	--	--	--	--	--	--	--	--
c33024.graph_c0	0.48	0.52	0.52	0.25	0.49	0.19	0.21	0.77	0.24	0.14	0.05	0.86	0.17	0.15	1.12	--	--	Cellular Component: integral component of membrane (GO:0016021);; Molecular Function: transmembrane transporter activity (GO:0022857);;	K17500|3.3e-36|nto:104085001|K17500 integrin-linked kinase-associated serine/threonine phosphatase 2C [EC:3.1.3.16] | (RefSeq) WAT1-related protein At3g18200 isoform X1	--	--	EamA-like transporter family	WAT1-related protein At3g28050 OS=Arabidopsis thaliana OX=3702 GN=At3g28050 PE=2 SV=1	Uncharacterized protein OS=Salvia splendens OX=180675 GN=Saspl_029678 PE=4 SV=1	S	Function unknown	WAT1-related protein At3g28050-like [Sesamum indicum]	cellular component: membrane (GO:0016020);; cellular component: membrane part (GO:0044425);; molecular function: transporter activity (GO:0005215);; biological process: localization (GO:0051179)	--	LOC105168230	--	--	--	--	--	--	--	--	--	--	--	--	--	--	--	--	--	--	--
c22827.graph_c0	0	0	0	0	0	0	0	0	0	0	0	0	0	0	0	--	--	--	--	--	--	--	--	--	--	--	--	--	--	--	--	--	--	--	--	--	--	--	--	--	--	--	--	--	--	--	--	--	--
c31783.graph_c1	0	0	0.23	0	0	0	0	0	0	0	0	0	0	0	0	--	--	Molecular Function: protein serine/threonine kinase activity (GO:0004674);; Molecular Function: ATP binding (GO:0005524);; Cellular Component: integral component of membrane (GO:0016021);;	K13420|5.3e-09|nsy:104212133|K13420 LRR receptor-like serine/threonine-protein kinase FLS2 [EC:2.7.11.1] | (RefSeq) probable LRR receptor-like serine/threonine-protein kinase At3g47570 isoform X1	--	--	Leucine rich repeat N-terminal domain	Tyrosine-sulfated glycopeptide receptor 1 OS=Arabidopsis thaliana OX=3702 GN=PSY1R PE=1 SV=1	Protein kinase domain-containing protein OS=Salvia splendens OX=180675 GN=Saspl_023843 PE=3 SV=1	T	Signal transduction mechanisms	probable leucine-rich repeat receptor-like protein kinase At5g49770 [Sesamum indicum]	molecular function: catalytic activity (GO:0003824);; biological process: metabolic process (GO:0008152);; biological process: cellular process (GO:0009987);; molecular function: binding (GO:0005488);; cellular component: membrane (GO:0016020);; cellular component: membrane part (GO:0044425)	MAPK signaling pathway - plant (ko04016);; Plant-pathogen interaction (ko04626)	LOC105161185	--	--	--	--	--	--	--	--	--	--	--	--	--	--	--	--	--	--	--
c12292.graph_c0	0	0	0	0	0	0	0	0	0	0	0	0	0	0	0	--	--	--	--	--	--	--	--	--	--	--	--	--	--	--	--	--	--	--	--	--	--	--	--	--	--	--	--	--	--	--	--	--	--
c50669.graph_c0	1.66	2.29	1.42	1.07	1.84	2.06	1.93	1.59	3.88	4.4	2.2	3.28	2.95	3.48	2.88	--	--	Molecular Function: nucleic acid binding (GO:0003676);; Molecular Function: RNA-directed DNA polymerase activity (GO:0003964);; Molecular Function: RNA-DNA hybrid ribonuclease activity (GO:0004523);; Molecular Function: zinc ion binding (GO:0008270);;	K22804|1.9e-157|bna:106442438|K22804 structural maintenance of chromosomes protein 6 | (RefSeq) structural maintenance of chromosomes protein 6B-like	[R]	General function prediction only	Reverse transcriptase (RNA-dependent DNA polymerase);; Domain of unknown function (DUF4283);; Zinc knuckle;; Zinc knuckle;; zinc-binding in reverse transcriptase;; Reverse transcriptase-like	Uncharacterized mitochondrial protein AtMg00310 OS=Arabidopsis thaliana OX=3702 GN=AtMg00310 PE=4 SV=1	Reverse transcriptase OS=Corchorus capsularis OX=210143 GN=CCACVL1_24647 PE=4 SV=1	S	Function unknown	reverse transcriptase [Corchorus capsularis]	molecular function: binding (GO:0005488);; molecular function: catalytic activity (GO:0003824);; biological process: metabolic process (GO:0008152);; biological process: cellular process (GO:0009987)	--	--	1	p1	(T)14	14	7	20	--	--	--	--	--	--	--	--	--	--	--	--	--
c855.graph_c0	0	0	0	0	0	0	0	0	0	0	0	0	0	0	0	--	--	--	--	--	--	--	--	--	--	--	--	--	--	--	--	--	--	--	--	--	--	--	--	--	--	--	--	--	--	--	--	--	--
c46493.graph_c1	1.69	5.3	3.31	3.1	5.34	2.45	5.84	4.59	8.82	3.57	2.57	2.67	6.64	4.27	5.67	--	--	Molecular Function: malate dehydrogenase (decarboxylating) (NAD+) activity (GO:0004471);; Molecular Function: metal ion binding (GO:0046872);; Molecular Function: NAD binding (GO:0051287);;	K00029|9.3e-37|sind:105173548|K00029 malate dehydrogenase (oxaloacetate-decarboxylating)(NADP+) [EC:1.1.1.40] | (RefSeq) NADP-dependent malic enzyme	[C]	Energy production and conversion	Malic enzyme, NAD binding domain	NADP-dependent malic enzyme OS=Vitis vinifera OX=29760 PE=2 SV=1	Malic enzyme OS=Striga asiatica OX=4170 GN=STAS_00705 PE=3 SV=1	C	Energy production and conversion	NADP-dependent malic enzyme [Sesamum indicum]	molecular function: catalytic activity (GO:0003824);; biological process: metabolic process (GO:0008152);; biological process: single-organism process (GO:0044699);; molecular function: binding (GO:0005488)	Pyruvate metabolism (ko00620);; Carbon fixation in photosynthetic organisms (ko00710);; Carbon metabolism (ko01200)	LOC105173548	--	--	--	--	--	--	--	--	--	--	--	--	--	--	--	--	--	--	--
c46551.graph_c0	0.62	0.45	0	0	0.45	0	0	0	0	0.75	0.47	0.97	0.54	0.62	0.51	--	--	--	--	--	--	--	--	--	--	--	--	--	--	--	--	--	--	--	--	--	--	--	--	--	--	--	--	--	--	--	--	--	--
c22784.graph_c1	0	0	0	0.41	0.39	0.13	0	0	0	0	0	0.14	0	0.26	0	--	--	Molecular Function: protein kinase activity (GO:0004672);; Molecular Function: calcium ion binding (GO:0005509);; Molecular Function: ATP binding (GO:0005524);;	K13412|2.5e-100|sind:105158765|K13412 calcium-dependent protein kinase [EC:2.7.11.1] | (RefSeq) calcium-dependent protein kinase 24-like	[T]	Signal transduction mechanisms	EF hand;; EF-hand domain pair;; EF-hand domain pair;; EF hand;; EF-hand domain	Calcium-dependent protein kinase 29 OS=Oryza sativa subsp. japonica OX=39947 GN=CPK29 PE=2 SV=1	Calcium-dependent protein kinase OS=Salvia splendens OX=180675 GN=CPK PE=4 SV=1	T	Signal transduction mechanisms	calcium-dependent protein kinase [Salvia splendens]	molecular function: catalytic activity (GO:0003824);; biological process: metabolic process (GO:0008152);; biological process: cellular process (GO:0009987);; molecular function: binding (GO:0005488)	Plant-pathogen interaction (ko04626)	--	--	--	--	--	--	--	--	--	--	--	--	--	--	--	--	--	--	--	--
c53390.graph_c1	0	0	0	0	0	0	0	0	0	0	0	0.74	0	0	0	--	--	--	--	--	--	--	--	--	--	--	--	--	--	--	--	--	--	--	--	--	--	--	--	--	--	--	--	--	--	--	--	--	--
c46128.graph_c1	0.99	0.63	0.31	2.91	0.32	0	0.98	0	0.73	0.63	1.8	1.53	0.43	0.49	6.45	[GI]	--	Molecular Function: lyase activity (GO:0016829);; Molecular Function: pectinesterase activity (GO:0030599);; Biological Process: cell wall modification (GO:0042545);; Molecular Function: aspartyl esterase activity (GO:0045330);; Biological Process: pectin catabolic process (GO:0045490);;	K01051|1.5e-53|sind:105179050|K01051 pectinesterase [EC:3.1.1.11] | (RefSeq) probable pectinesterase 53	--	--	Pectinesterase	Probable pectinesterase 53 OS=Arabidopsis thaliana OX=3702 GN=PME53 PE=2 SV=1	Pectinesterase OS=Striga asiatica OX=4170 GN=STAS_24659 PE=4 SV=1	G	Carbohydrate transport and metabolism	pectin lyase-like superfamily protein [Striga asiatica]	molecular function: catalytic activity (GO:0003824);; biological process: cellular process (GO:0009987);; biological process: cellular component organization or biogenesis (GO:0071840);; biological process: metabolic process (GO:0008152)	Pentose and glucuronate interconversions (ko00040)	--	--	--	--	--	--	--	--	--	--	--	--	--	--	--	--	--	--	--	--
c21558.graph_c0	0	0.12	0.06	0.62	0.19	0.04	0.04	0.34	0.43	0	0.88	0.34	0.29	0.04	0.39	--	--	--	--	--	--	--	--	--	--	--	--	--	--	--	--	--	--	--	--	--	--	--	--	--	--	--	--	--	--	--	--	--	--
c60094.graph_c0	5.26	6.55	6.21	7.05	3.79	6.37	9.8	8.34	8.58	6.97	7.22	7.33	8.42	9.25	11.67	--	--	--	K12833|9.1e-12|dzi:111301177|K12833 pre-mRNA branch site protein p14 | (RefSeq) RNA-binding protein BRN2-like isoform X1	--	--	--	--	Uncharacterized protein OS=Handroanthus impetiginosus OX=429701 GN=CDL12_07084 PE=4 SV=1	--	--	uncharacterized protein LOC105179012 [Sesamum indicum]	--	Spliceosome (ko03040)	LOC105179012	1	p1	(T)12	12	1282	1293	TCGAGCAACAATATGAACCG	59.688	20	GGCGATTTGCACCCTTATTA	59.928	20	280	1119	1398	ATGAACCGGAAACAGCAAAA	60.481	20	AAAGTGTAACCGGCGATTTG
c59820.graph_c0	7.67	9.05	7.49	8.68	4.87	6.42	10.36	9.28	8.54	12.71	14.49	8.03	13.76	18.96	13.9	--	--	Cellular Component: cytoplasm (GO:0005737);; Biological Process: fucose metabolic process (GO:0006004);; Cellular Component: integral component of membrane (GO:0016021);; Molecular Function: transferase activity, transferring glycosyl groups (GO:0016757);;	K23280|8.4e-119|sbi:8084560|K23280 rhamnogalacturonan I rhamnosyltransferase [EC:2.4.1.351] | (RefSeq) uncharacterized protein At1g04910	--	--	GDP-fucose protein O-fucosyltransferase	O-fucosyltransferase 19 OS=Arabidopsis thaliana OX=3702 GN=OFUT19 PE=2 SV=1	O-fucosyltransferase family protein OS=Erythranthe guttata OX=4155 GN=MIMGU_mgv1a002739mg PE=3 SV=1	G	Carbohydrate transport and metabolism	hypothetical protein MIMGU_mgv1a002739mg [Erythranthe guttata]	cellular component: cell (GO:0005623);; cellular component: cell part (GO:0044464);; biological process: metabolic process (GO:0008152);; biological process: single-organism process (GO:0044699);; cellular component: membrane (GO:0016020);; cellular component: membrane part (GO:0044425);; molecular function: catalytic activity (GO:0003824)	--	LOC105953022	--	--	--	--	--	--	--	--	--	--	--	--	--	--	--	--	--	--	--
c41210.graph_c1	0	0	0	0	0	0	0	0	0	0	0	0	0	0	1.06	--	--	Molecular Function: metal ion binding (GO:0046872);; Molecular Function: dioxygenase activity (GO:0051213);;	K24028|5.2e-06|lang:109356116|K24028 salicylic acid 3-hydroxylase [EC:1.14.11.-] | (RefSeq) hyoscyamine 6-dioxygenase-like	[QR]	--	--	Probable 2-oxoglutarate-dependent dioxygenase At5g05600 OS=Arabidopsis thaliana OX=3702 GN=At5g05600 PE=2 SV=1	Fe2OG dioxygenase domain-containing protein OS=Erythranthe guttata OX=4155 GN=MIMGU_mgv1a008689mg PE=3 SV=1	Q	Secondary metabolites biosynthesis, transport and catabolism	PREDICTED: leucoanthocyanidin dioxygenase-like [Erythranthe guttata]	molecular function: binding (GO:0005488);; molecular function: catalytic activity (GO:0003824);; biological process: metabolic process (GO:0008152);; biological process: single-organism process (GO:0044699)	--	LOC105953097	--	--	--	--	--	--	--	--	--	--	--	--	--	--	--	--	--	--	--
c36933.graph_c0	0	0	0	0	0.37	0.36	0	0.67	0.33	0.38	0	0	0.37	0	0.45	--	--	--	--	--	--	--	--	--	--	--	--	--	--	--	--	--	--	--	--	--	--	--	--	--	--	--	--	--	--	--	--	--	--
c57108.graph_c0	2.66	1.18	1	0.74	1.36	0	0.53	1.16	1.4	1.01	2.45	0.91	0.31	0	0.19	--	--	--	--	--	--	--	--	--	--	--	--	--	--	--	--	--	--	--	--	--	--	--	--	--	--	--	--	--	--	--	--	--	--
c60662.graph_c0	10.98	9.71	11.9	13.07	11.66	13.32	13.36	15.31	16.29	13.66	10.76	11.09	17.16	12.88	19.3	--	--	--	--	[S]	Function unknown	--	--	UBD domain-containing protein OS=Handroanthus impetiginosus OX=429701 GN=CDL12_20751 PE=4 SV=1	--	--	ubiquitin domain-containing protein 1 isoform X1 [Sesamum indicum]	--	--	LOC105167343	--	--	--	--	--	--	--	--	--	--	--	--	--	--	--	--	--	--	--
c22591.graph_c0	0	0	0	0	0	2.64	0	0	0	0	0	1.84	0	0	0	--	--	--	--	--	--	--	--	--	--	--	--	--	--	--	--	--	--	--	--	--	--	--	--	--	--	--	--	--	--	--	--	--	--
c74245.graph_c0	0	0	0	0	0	0	0	0	0	0	0	0	0	0	0	--	--	--	--	--	--	--	--	--	--	--	--	--	--	--	--	--	--	--	--	--	--	--	--	--	--	--	--	--	--	--	--	--	--
c54909.graph_c0	0.23	0.19	0.32	0.49	0.04	0.12	0.25	0.42	0.34	0.23	0.77	0.13	0.1	0.43	0.56	--	--	Molecular Function: zinc ion binding (GO:0008270);;	K17604|1.0e-108|rcu:107260768|K17604 zinc finger SWIM domain-containing protein 3 | (RefSeq) uncharacterized protein LOC107260768 isoform X1	--	--	MULE transposase domain;; MuDR family transposase;; SWIM zinc finger;; Transposase, Mutator family	--	SWIM-type domain-containing protein OS=Davidia involucrata OX=16924 GN=Din_028100 PE=4 SV=1	--	--	uncharacterized protein LOC105165632 [Sesamum indicum]	molecular function: binding (GO:0005488)	--	LOC105165632	--	--	--	--	--	--	--	--	--	--	--	--	--	--	--	--	--	--	--
c46665.graph_c1	0.52	0	0.45	0.53	0.16	0.08	0.69	0.77	0.57	0.66	0.64	0.4	0.11	0	0.33	--	--	--	--	--	--	--	--	--	--	--	--	--	--	--	--	--	--	--	--	--	--	--	--	--	--	--	--	--	--	--	--	--	--
c85763.graph_c0	0	0	0	0	0	0	0	0	0	0	0	0	0	0	0	--	--	--	--	--	--	--	--	--	--	--	--	--	--	--	--	--	--	--	--	--	--	--	--	--	--	--	--	--	--	--	--	--	--
c20983.graph_c0	0	0	0	0	0.23	0.23	0.71	0.6	0.42	0.7	0.48	0	0	0.25	0.27	--	--	--	--	--	--	--	--	--	--	--	--	--	--	--	--	--	--	--	--	--	--	--	--	--	--	--	--	--	--	--	--	--	--
[truncated: 78,921 more rows]
[truncated: 14 more columns]
