# Supplementary material for: Comparative transcriptomic analysis provides key genetic resources in clove basil (Ocimum gratissimum) under cadmium stress
Source: Front Genet. 2023 Jul 27;14:1224140. doi: 10.3389/fgene.2023.1224140 (PMC10412823; doi:10.3389/fgene.2023.1224140)
Supplement: Supplementary file 17 [file DataSheet2.XLSX]

## Sheet: Cd treatment for 24 h
Supplementary data 2. The experssion levels and functional annoation of DEGs generated from the comparison of control and Cd treatment at 24 h.
#ID	Control 24h1_count	Control 24h1_FPKM	Control 24h2_count	Control 24h2_FPKM	Control 24h3_count	Control 24h3_FPKM	Cd 24h1_count	Cd 24h1_FPKM	Cd 24h2_count	Cd 24h2_FPKM	Cd 24h3_count	Cd 24h3_FPKM	Pvalue	log2FC	regulated	COG_class	COG_class_annotation	GO_annotation	KEGG_annotation	KOG_class	KOG_class_annotation	Pfam_annotation	Swissprot_annotation	TrEMBL_annotation	eggNOG_class	eggNOG_class_annotation	nr_annotation	GO_second_level_annotation	KEGG_pathway_annotation
c61758.graph_c0	53	9.62	38	6.35	35	5.76	87	15.17	108	15.57	126	19.42	0.000141118	0.909661	up	--	--	Cellular Component: endoplasmic reticulum membrane (GO:0005789);; Cellular Component: integral component of membrane (GO:0016021);;	K20721|4.4e-37|lang:109354617|K20721 reticulon-1 | (RefSeq) reticulon-like protein B1	[U]	Intracellular trafficking, secretion, and vesicular transport	Reticulon	Reticulon-like protein B5 OS=Arabidopsis thaliana OX=3702 GN=RTNLB5 PE=1 SV=1	Reticulon-like protein OS=Handroanthus impetiginosus OX=429701 GN=CDL12_05630 PE=4 SV=1	U	Intracellular trafficking, secretion, and vesicular transport	reticulon-like protein B2 [Sesamum indicum]	cellular component: cell (GO:0005623);; cellular component: membrane (GO:0016020);; cellular component: organelle (GO:0043226);; cellular component: organelle part (GO:0044422);; cellular component: membrane part (GO:0044425);; cellular component: cell part (GO:0044464)	--
c43627.graph_c0	694	67.08	357	32.59	615	55.49	930	89.46	1073	82.3	1140	97.65	0.00237139	0.606859	up	--	--	Molecular Function: DNA binding (GO:0003677);; Molecular Function: DNA-binding transcription factor activity (GO:0003700);; Cellular Component: nucleus (GO:0005634);;	K09286|1.5e-76|sind:105178559|K09286 EREBP-like factor | (RefSeq) ethylene-responsive transcription factor 4-like	--	--	AP2 domain	Ethylene-responsive transcription factor 4 OS=Nicotiana sylvestris OX=4096 GN=ERF4 PE=2 SV=1	AP2/ERF domain-containing protein OS=Handroanthus impetiginosus OX=429701 GN=CDL12_12174 PE=4 SV=1	K	Transcription	hypothetical protein CDL12_12174 [Handroanthus impetiginosus]	molecular function: binding (GO:0005488);; molecular function: nucleic acid binding transcription factor activity (GO:0001071);; biological process: biological regulation (GO:0065007);; cellular component: cell (GO:0005623);; cellular component: organelle (GO:0043226);; cellular component: cell part (GO:0044464)	--
c60277.graph_c0	454	7.85	412	6.89	312	5.16	4039	88.09	3695	60.59	4177	80.79	2.28876e-71	2.89226	up	[TK]	--	Biological Process: guanosine tetraphosphate metabolic process (GO:0015969);;	K00951|4.2e-181|sind:105163128|K00951 GTP pyrophosphokinase [EC:2.7.6.5] | (RefSeq) probable GTP diphosphokinase RSH2, chloroplastic	[T]	Signal transduction mechanisms	Region found in RelA / SpoT proteins;; HD domain;; HD domain;; HD domain	Probable GTP diphosphokinase RSH2, chloroplastic OS=Arabidopsis thaliana OX=3702 GN=RSH2 PE=2 SV=1	GTP diphosphokinase OS=Salvia splendens OX=180675 GN=Saspl_040312 PE=3 SV=1	T	Signal transduction mechanisms	hypothetical protein Saspl_040312 [Salvia splendens]	biological process: metabolic process (GO:0008152);; biological process: cellular process (GO:0009987);; biological process: single-organism process (GO:0044699)	Purine metabolism (ko00230)
c60094.graph_c0	166	7.05	107	3.79	144	6.37	260	9.8	280	8.34	264	8.58	0.000867773	0.644476	up	--	--	--	K12833|9.1e-12|dzi:111301177|K12833 pre-mRNA branch site protein p14 | (RefSeq) RNA-binding protein BRN2-like isoform X1	--	--	--	--	Uncharacterized protein OS=Handroanthus impetiginosus OX=429701 GN=CDL12_07084 PE=4 SV=1	--	--	uncharacterized protein LOC105179012 [Sesamum indicum]	--	Spliceosome (ko03040)
c51709.graph_c0	258	20.15	250	18.56	311	22.83	158	12.41	144	8.94	135	9.7	5.28887e-07	-0.988439	down	--	--	Molecular Function: transferase activity (GO:0016740);;	--	--	--	Rhodanese-like domain	Rhodanese-like domain-containing protein 10 OS=Arabidopsis thaliana OX=3702 GN=STR10 PE=2 SV=1	Rhodanese-related sulfurtransferase OS=Handroanthus impetiginosus OX=429701 GN=CDL12_18225 PE=4 SV=1	S	Function unknown	Rhodanese-related sulfurtransferase [Handroanthus impetiginosus]	molecular function: catalytic activity (GO:0003824)	--
c57758.graph_c0	437	12.82	379	10.8	334	9.9	149	4.53	266	6.03	202	5.17	1.5226e-09	-1.03785	down	[C]	Energy production and conversion	Molecular Function: aconitate hydratase activity (GO:0003994);; Cellular Component: mitochondrion (GO:0005739);; Cellular Component: cytosol (GO:0005829);; Biological Process: tricarboxylic acid cycle (GO:0006099);; Biological Process: citrate metabolic process (GO:0006101);; Molecular Function: 4 iron, 4 sulfur cluster binding (GO:0051539);;	K01681|0.0e+00|sind:105174871|K01681 aconitate hydratase [EC:4.2.1.3] | (RefSeq) putative aconitate hydratase, cytoplasmic	[AJ]	--	Aconitase family (aconitate hydratase)	Aconitate hydratase 3, mitochondrial OS=Arabidopsis thaliana OX=3702 GN=ACO3 PE=1 SV=2	Uncharacterized protein OS=Erythranthe guttata OX=4155 GN=MIMGU_mgv1a000710mg PE=3 SV=1	C	Energy production and conversion	putative aconitate hydratase, cytoplasmic [Sesamum indicum]	molecular function: catalytic activity (GO:0003824);; cellular component: cell (GO:0005623);; cellular component: organelle (GO:0043226);; cellular component: cell part (GO:0044464);; biological process: metabolic process (GO:0008152);; biological process: cellular process (GO:0009987);; biological process: single-organism process (GO:0044699);; molecular function: binding (GO:0005488)	Citrate cycle (TCA cycle) (ko00020);; Glyoxylate and dicarboxylate metabolism (ko00630);; Carbon metabolism (ko01200);; 2-Oxocarboxylic acid metabolism (ko01210);; Biosynthesis of amino acids (ko01230)
c61735.graph_c0	193	32.1	72	10.62	145	21.53	70	8.62	74	11.93	97	13.59	0.00454744	-0.739594	down	--	--	--	--	--	--	--	GEM-like protein 4 OS=Arabidopsis thaliana OX=3702 GN=At5g08350 PE=2 SV=1	GRAM domain-containing protein OS=Salvia splendens OX=180675 GN=Saspl_022844 PE=3 SV=1	S	Function unknown	hypothetical protein Saspl_022844 [Salvia splendens]	--	--
c48235.graph_c0	58	9.61	41	6.29	47	7.1	17	2.71	41	5.37	16	2.26	0.00334192	-0.83245	down	--	--	Cellular Component: cellular_component (GO:0005575);; Cellular Component: intracellular (GO:0005622);; Cellular Component: obsolete cell (GO:0005623);; Cellular Component: nucleus (GO:0005634);; Cellular Component: cytoplasm (GO:0005737);; Cellular Component: organelle (GO:0043226);; Cellular Component: membrane-bounded organelle (GO:0043227);; Cellular Component: intracellular organelle (GO:0043…	--	--	--	--	--	Uncharacterized protein OS=Salvia splendens OX=180675 GN=Saspl_024390 PE=4 SV=1	S	Function unknown	hypothetical protein Saspl_024390 [Salvia splendens]	cellular component: cell (GO:0005623);; cellular component: cell part (GO:0044464);; cellular component: organelle (GO:0043226)	--
c53208.graph_c6	120	12.05	63	5.97	28	2.62	1997	199.22	1744	139.04	2339	207.76	1.30243e-15	2.40273	up	--	--	--	--	--	--	--	--	--	--	--	--	--	--
c49842.graph_c0	408	35.03	149	12.06	310	24.9	518	44.42	665	45.33	826	63.1	0.000866592	0.796691	up	--	--	--	--	--	--	Domain of unknown function (DUF4228)	--	Uncharacterized protein OS=Salvia splendens OX=180675 GN=Saspl_049242 PE=4 SV=1	S	Function unknown	hypothetical protein Saspl_049242 [Salvia splendens]	--	--
c62325.graph_c0	333	38.67	379	57.09	288	36.76	696	118.34	756	107.69	753	109.28	1.2018e-08	0.862105	up	--	--	Biological Process: GPI anchor biosynthetic process (GO:0006506);; Cellular Component: integral component of endoplasmic reticulum membrane (GO:0030176);; Molecular Function: CP2 mannose-ethanolamine phosphotransferase activity (GO:0051267);;	K05310|0.0e+00|sind:105176397|K05310 ethanolamine phosphate transferase 2 subunit G [EC:2.7.-.-] | (RefSeq) GPI ethanolamine phosphate transferase 2 isoform X3	[T]	Signal transduction mechanisms	Type I phosphodiesterase / nucleotide pyrophosphatase	--	GPI ethanolamine phosphate transferase 2 OS=Erythranthe guttata OX=4155 GN=MIMGU_mgv1a001048mg PE=3 SV=1	T	Signal transduction mechanisms	GPI ethanolamine phosphate transferase 2 isoform X2 [Sesamum indicum]	biological process: metabolic process (GO:0008152);; biological process: cellular process (GO:0009987);; biological process: single-organism process (GO:0044699);; cellular component: cell (GO:0005623);; cellular component: membrane (GO:0016020);; cellular component: organelle (GO:0043226);; cellular component: organelle part (GO:0044422);; cellular component: membrane part (GO:0044425);; cellula…	Glycosylphosphatidylinositol (GPI)-anchor biosynthesis (ko00563)
c58259.graph_c0	36	1.09	40	1.12	31	0.63	81	1.5	98	2.85	284	6.31	1.75696e-05	1.23339	up	--	--	Molecular Function: nucleic acid binding (GO:0003676);; Molecular Function: zinc ion binding (GO:0008270);; Biological Process: DNA integration (GO:0015074);;	K12447|2.1e-172|thj:104808371|K12447 UDP-sugar pyrophosphorylase [EC:2.7.7.64] | (RefSeq) uncharacterized protein LOC104808371	[R]	General function prediction only	Reverse transcriptase (RNA-dependent DNA polymerase);; Integrase core domain;; GAG-pre-integrase domain;; gag-polypeptide of LTR copia-type	Retrovirus-related Pol polyprotein from transposon TNT 1-94 OS=Nicotiana tabacum OX=4097 PE=2 SV=1	Uncharacterized protein OS=Fagus sylvatica OX=28930 GN=FSB_LOCUS57667 PE=4 SV=1	L	Replication, recombination and repair	RmlC-like cupins superfamily protein [Prunus dulcis]	molecular function: binding (GO:0005488);; biological process: metabolic process (GO:0008152);; biological process: cellular process (GO:0009987)	Pentose and glucuronate interconversions (ko00040);; Galactose metabolism (ko00052);; Ascorbate and aldarate metabolism (ko00053);; Amino sugar and nucleotide sugar metabolism (ko00520)
c50839.graph_c0	295	36.07	346	39.82	317	36	634	76.05	680	66.03	561	59.97	1.69326e-05	0.690791	up	--	--	--	--	--	--	zinc-finger of the FCS-type, C2-C2	FCS-Like Zinc finger 2 OS=Arabidopsis thaliana OX=3702 GN=FLZ2 PE=1 SV=1	FLZ-type domain-containing protein OS=Salvia splendens OX=180675 GN=Saspl_036242 PE=3 SV=1	S	Function unknown	hypothetical protein Saspl_036242 [Salvia splendens]	--	--
c59164.graph_c0	67	2.76	44	1.75	60	2.39	107	4.53	161	5.29	121	4.56	0.000442064	0.790956	up	--	--	Cellular Component: integral component of membrane (GO:0016021);;	K19041|7.0e-81|vvi:100242856|K19041 E3 ubiquitin-protein ligase RNF38/44 [EC:2.3.2.27] | (RefSeq) RING-H2 finger protein ATL16	[O]	Posttranslational modification, protein turnover, chaperones	Ring finger domain;; RING-like zinc finger;; RING-H2 zinc finger domain;; Zinc finger, C3HC4 type (RING finger);; Zinc finger, C3HC4 type (RING finger)	RING-H2 finger protein ATL16 OS=Arabidopsis thaliana OX=3702 GN=ATL16 PE=2 SV=1	RING-type domain-containing protein OS=Handroanthus impetiginosus OX=429701 GN=CDL12_19691 PE=4 SV=1	O	Posttranslational modification, protein turnover, chaperones	RING-H2 finger protein ATL16 [Sesamum indicum]	cellular component: membrane (GO:0016020);; cellular component: membrane part (GO:0044425)	--
c48242.graph_c0	21	3.94	23	3.04	24	3.07	11	1.74	1	0.17	8	1.08	0.00667203	-0.81551	down	--	--	--	--	--	--	--	--	--	--	--	--	--	--
c64523.graph_c0	271	6.11	362	7.6	307	6.22	97	2.76	164	3.52	95	2.23	7.40256e-13	-1.43994	down	[R]	General function prediction only	Cellular Component: nucleus (GO:0005634);; Cellular Component: chromosome (GO:0005694);; Molecular Function: zinc ion binding (GO:0008270);; Molecular Function: histone-lysine N-methyltransferase activity (GO:0018024);;	K11420|2.4e-223|nta:107785273|K11420 [histone H3]-lysine9 N-trimethyltransferase EHMT [EC:2.1.1.355] | (RefSeq) histone-lysine N-methyltransferase, H3 lysine-9 specific SUVH6-like	[BK]	--	SAD/SRA domain;; SET domain;; Pre-SET motif	Histone-lysine N-methyltransferase, H3 lysine-9 specific SUVH5 OS=Arabidopsis thaliana OX=3702 GN=SUVH5 PE=1 SV=1	Euchromatic histone-lysine N-methyltransferase OS=Salvia splendens OX=180675 GN=EHMT PE=4 SV=1	B	Chromatin structure and dynamics	euchromatic histone-lysine N-methyltransferase [Salvia splendens]	cellular component: cell (GO:0005623);; cellular component: organelle (GO:0043226);; cellular component: cell part (GO:0044464);; molecular function: binding (GO:0005488);; molecular function: catalytic activity (GO:0003824);; biological process: metabolic process (GO:0008152);; biological process: cellular process (GO:0009987);; biological process: cellular component organization or biogenesis (…	Lysine degradation (ko00310)
c60295.graph_c0	1031	53.23	1145	55.42	807	40.6	613	35.3	794	31.61	794	40.42	2.78493e-05	-0.620165	down	--	--	Biological Process: formation of cytoplasmic translation initiation complex (GO:0001732);; Molecular Function: translation initiation factor activity (GO:0003743);; Cellular Component: eukaryotic translation initiation factor 3 complex (GO:0005852);; Cellular Component: eukaryotic 43S preinitiation complex (GO:0016282);; Cellular Component: eukaryotic 48S preinitiation complex (GO:0033290);;	K15029|4.5e-275|sind:105164763|K15029 translation initiation factor 3 subunit L | (RefSeq) eukaryotic translation initiation factor 3 subunit L	[JK]	--	RNA polymerase I-associated factor PAF67	--	Eukaryotic translation initiation factor 3 subunit L OS=Salvia splendens OX=180675 GN=EIF3L PE=3 SV=1	J	Translation, ribosomal structure and biogenesis	translation initiation factor 3 subunit L [Salvia splendens]	biological process: metabolic process (GO:0008152);; biological process: cellular process (GO:0009987);; biological process: cellular component organization or biogenesis (GO:0071840);; molecular function: binding (GO:0005488);; cellular component: cell (GO:0005623);; cellular component: macromolecular complex (GO:0032991);; cellular component: cell part (GO:0044464)	--
c57632.graph_c0	35	1.15	43	1.35	24	0.75	16	0.54	18	0.47	16	0.48	0.00562329	-0.801235	down	--	--	Molecular Function: molecular_function (GO:0003674);; Molecular Function: nucleic acid binding (GO:0003676);; Molecular Function: RNA binding (GO:0003723);; Molecular Function: catalytic activity (GO:0003824);; Molecular Function: nuclease activity (GO:0004518);; Molecular Function: endonuclease activity (GO:0004519);; Molecular Function: binding (GO:0005488);; Cellular Component: cellular_compon…	--	[R]	General function prediction only	PPR repeat family;; PPR repeat;; PPR repeat;; Pentatricopeptide repeat domain;; Pentacotripeptide-repeat region of PRORP;; Mitochondrial 28S ribosomal protein S27	Pentatricopeptide repeat-containing protein At2g36240 OS=Arabidopsis thaliana OX=3702 GN=At2g36240 PE=2 SV=1	Pentatricopeptide repeat protein OS=Salvia miltiorrhiza OX=226208 PE=2 SV=1	S	Function unknown	pentatricopeptide repeat protein [Salvia miltiorrhiza]	molecular function: binding (GO:0005488);; molecular function: catalytic activity (GO:0003824);; biological process: metabolic process (GO:0008152);; biological process: cellular process (GO:0009987);; cellular component: cell (GO:0005623);; cellular component: cell part (GO:0044464);; cellular component: organelle (GO:0043226)	--
c38331.graph_c0	44	2.85	53	3.26	46	2.8	23	1.5	29	1.49	25	1.5	0.00206352	-0.823185	down	--	--	--	--	--	--	--	--	Uncharacterized protein OS=Salvia splendens OX=180675 GN=Saspl_048904 PE=4 SV=1	--	--	hypothetical protein Saspl_048904 [Salvia splendens]	--	--
c46417.graph_c0	3896	319.42	3151	244.79	3763	289.59	1841	151.29	2264	147.12	2179	159.6	3.6449e-13	-0.959823	down	--	--	Cellular Component: chloroplast thylakoid (GO:0009534);; Cellular Component: integral component of membrane (GO:0016021);;	--	--	--	Protein of unknown function (DUF4079)	--	Uncharacterized protein OS=Erythranthe guttata OX=4155 GN=MIMGU_mgv1a010935mg PE=4 SV=1	S	Function unknown	uncharacterized protein LOC105173063 [Sesamum indicum]	cellular component: cell (GO:0005623);; cellular component: organelle (GO:0043226);; cellular component: organelle part (GO:0044422);; cellular component: cell part (GO:0044464);; cellular component: membrane (GO:0016020);; cellular component: membrane part (GO:0044425)	--
c64645.graph_c0	344	8.82	266	6.59	231	5.68	195	5.19	202	4.13	209	4.95	0.000617898	-0.616116	down	--	--	--	K18213|3.1e-282|sind:105173525|K18213 proteinaceous RNase P [EC:3.1.26.5] | (RefSeq) proteinaceous RNase P 1, chloroplastic/mitochondrial isoform X1	[R]	General function prediction only	Protein-only RNase P;; Pentacotripeptide-repeat region of PRORP;; PPR repeat family;; PPR repeat;; Pentatricopeptide repeat domain	Proteinaceous RNase P 1, chloroplastic/mitochondrial OS=Arabidopsis thaliana OX=3702 GN=PRORP1 PE=1 SV=1	Ribonuclease P OS=Salvia splendens OX=180675 GN=PRORP PE=3 SV=1	V	Defense mechanisms	proteinaceous RNase P [Salvia splendens]	--	RNA transport (ko03013)
c51281.graph_c0	153	23.33	49	7.21	128	18.89	266	40.28	357	44.11	319	43.48	7.45442e-05	0.996612	up	--	--	Cellular Component: integral component of membrane (GO:0016021);;	--	--	--	--	--	Uncharacterized protein OS=Salvia splendens OX=180675 GN=Saspl_022886 PE=4 SV=1	--	--	hypothetical protein Saspl_022886 [Salvia splendens]	cellular component: membrane (GO:0016020);; cellular component: membrane part (GO:0044425)	--
c56153.graph_c0	239	17.3	187	13.25	205	13.56	345	24.34	580	31.47	407	25.6	9.52221e-06	0.761289	up	[Q]	Secondary metabolites biosynthesis, transport and catabolism	Molecular Function: oxidoreductase activity (GO:0016491);; Molecular Function: metal ion binding (GO:0046872);;	K04125|2.5e-107|oeu:111370978|K04125 gibberellin 2beta-dioxygenase [EC:1.14.11.13] | (RefSeq) gibberellin 2-beta-dioxygenase 1-like	[QR]	--	non-haem dioxygenase in morphine synthesis N-terminal;; 2OG-Fe(II) oxygenase superfamily	Gibberellin 2-beta-dioxygenase 1 OS=Pisum sativum OX=3888 GN=GA2OX1 PE=1 SV=1	Fe2OG dioxygenase domain-containing protein OS=Salvia splendens OX=180675 GN=Saspl_040014 PE=3 SV=1	Q	Secondary metabolites biosynthesis, transport and catabolism	hypothetical protein Saspl_040014 [Salvia splendens]	molecular function: catalytic activity (GO:0003824);; biological process: metabolic process (GO:0008152);; biological process: single-organism process (GO:0044699);; molecular function: binding (GO:0005488)	Diterpenoid biosynthesis (ko00904)
c63553.graph_c0	1130	19.34	1079	17.7	952	15.82	5985	108.29	8379	116.79	6196	104.82	1.36622e-84	2.36584	up	--	--	Molecular Function: zinc ion binding (GO:0008270);;	K16276|0.0e+00|sind:105160721|K16276 zinc finger protein-like protein | (RefSeq) zinc finger protein BRUTUS	[R]	General function prediction only	Hemerythrin HHE cation binding domain;; CHY zinc finger;; Hemerythrin HHE cation binding domain	Zinc finger protein BRUTUS OS=Arabidopsis thaliana OX=3702 GN=BTS PE=1 SV=1	Uncharacterized protein OS=Salvia splendens OX=180675 GN=Saspl_021284 PE=4 SV=1	O	Posttranslational modification, protein turnover, chaperones	hypothetical protein Saspl_021284 [Salvia splendens]	molecular function: binding (GO:0005488)	--
c54630.graph_c2	198	13.29	122	7.85	182	11.55	267	18.15	382	20.45	300	18.21	0.00191452	0.603163	up	--	--	Molecular Function: calcium ion binding (GO:0005509);;	K02183|7.9e-41|egu:105033554|K02183 calmodulin | (RefSeq) calmodulin-like protein 3	[T]	Signal transduction mechanisms	EF hand;; EF-hand domain pair;; EF-hand domain;; EF hand;; EF-hand domain pair;; EF-hand domain;; Secreted protein acidic and rich in cysteine Ca binding region	Calmodulin-like protein 3 OS=Arabidopsis thaliana OX=3702 GN=CML3 PE=2 SV=1	Calcium-binding protein CML OS=Salvia splendens OX=180675 GN=CML PE=4 SV=1	T	Signal transduction mechanisms	calmodulin-like protein 3 [Sesamum indicum]	molecular function: binding (GO:0005488)	MAPK signaling pathway - plant (ko04016);; Phosphatidylinositol signaling system (ko04070);; Plant-pathogen interaction (ko04626)
c56778.graph_c1	810	67.48	393	32.99	666	52.1	855	67.74	1818	119.02	1631	120.46	0.000315192	0.79842	up	--	--	Molecular Function: UDP-glycosyltransferase activity (GO:0008194);; Cellular Component: intracellular membrane-bounded organelle (GO:0043231);;	K13496|3.4e-43|ath:AT2G36780|K13496 UDP-glucosyltransferase 73C [EC:2.4.1.-] | (RefSeq) UDP-Glycosyltransferase superfamily protein	[GC]	--	UDP-glucoronosyl and UDP-glucosyl transferase	UDP-glycosyltransferase 73C3 OS=Arabidopsis thaliana OX=3702 GN=UGT73C3 PE=2 SV=1	Glycosyltransferase OS=Erythranthe guttata OX=4155 GN=MIMGU_mgv1a004898mg PE=3 SV=1	--	--	PREDICTED: scopoletin glucosyltransferase-like [Erythranthe guttata]	molecular function: catalytic activity (GO:0003824);; cellular component: cell (GO:0005623);; cellular component: organelle (GO:0043226);; cellular component: cell part (GO:0044464)	Zeatin biosynthesis (ko00908)
c52815.graph_c0	2341	151.57	1760	109.1	2730	167.87	1373	92.39	2112	109.19	1461	86.38	0.000269838	-0.646408	down	--	--	Cellular Component: nucleosome (GO:0000786);; Molecular Function: DNA binding (GO:0003677);; Cellular Component: nucleus (GO:0005634);; Biological Process: nucleosome assembly (GO:0006334);; Cellular Component: host cell nucleus (GO:0042025);;	K11275|1.0e-36|sind:105165336|K11275 histone H1/5 | (RefSeq) histone H1-like	--	--	linker histone H1 and H5 family	Histone H1 OS=Solanum lycopersicum OX=4081 PE=3 SV=1	Histone H1/5 OS=Salvia splendens OX=180675 GN=H1_5 PE=3 SV=1	B	Chromatin structure and dynamics	histone H1/5 [Salvia splendens]	cellular component: cell (GO:0005623);; cellular component: macromolecular complex (GO:0032991);; cellular component: organelle (GO:0043226);; cellular component: organelle part (GO:0044422);; cellular component: cell part (GO:0044464);; molecular function: binding (GO:0005488);; biological process: cellular process (GO:0009987);; biological process: cellular component organization or biogenesis …	--
c49428.graph_c0	112	6.13	71	3.72	40	2.08	25	1.39	38	1.66	47	2.33	0.0020792	-0.856802	down	--	--	Molecular Function: aspartic-type endopeptidase activity (GO:0004190);;	K22683|4.5e-51|var:108341565|K22683 aspartyl protease family protein [EC:3.4.23.-] | (RefSeq) aspartyl protease family protein 2	[O]	Posttranslational modification, protein turnover, chaperones	Xylanase inhibitor N-terminal;; Xylanase inhibitor C-terminal;; Eukaryotic aspartyl protease	Aspartyl protease AED3 OS=Arabidopsis thaliana OX=3702 GN=AED3 PE=1 SV=1	Peptidase A1 domain-containing protein OS=Salvia splendens OX=180675 GN=Saspl_024229 PE=3 SV=1	O	Posttranslational modification, protein turnover, chaperones	hypothetical protein Saspl_024229 [Salvia splendens]	molecular function: catalytic activity (GO:0003824);; biological process: metabolic process (GO:0008152)	--
c44224.graph_c0	717	107.48	818	114.02	853	117.25	471	68.37	799	94.75	474	61.22	0.000243448	-0.641081	down	--	--	Molecular Function: calcium ion binding (GO:0005509);;	--	--	--	EF-hand domain pair;; EF hand;; EF-hand domain;; EF hand;; EF-hand domain pair	--	Uncharacterized protein OS=Salvia splendens OX=180675 GN=Saspl_010250 PE=4 SV=1	T	Signal transduction mechanisms	uncharacterized protein LOC105168504 [Sesamum indicum]	molecular function: binding (GO:0005488)	--
c58978.graph_c0	104	5.97	36	1.64	70	3.24	46	2.78	39	2.12	27	1.13	0.00945977	-0.738934	down	--	--	Molecular Function: transferase activity, transferring acyl groups other than amino-acyl groups (GO:0016747);;	K19747|4.2e-65|egu:105055610|K19747 BAHD acyltransferase [EC:2.3.1.-] | (RefSeq) BAHD acyltransferase DCR	--	--	Transferase family	Uncharacterized acetyltransferase At3g50280 OS=Arabidopsis thaliana OX=3702 GN=At3g50280 PE=3 SV=1	Uncharacterized protein OS=Erythranthe guttata OX=4155 GN=MIMGU_mgv1a005405mg PE=3 SV=1	S	Function unknown	uncharacterized acetyltransferase At3g50280-like [Sesamum indicum]	molecular function: catalytic activity (GO:0003824)	--
c63702.graph_c3	530	36.14	389	23.61	371	20.6	775	49.51	836	37.98	829	42.02	2.75459e-05	0.656452	up	--	--	Biological Process: defense response (GO:0006952);; Molecular Function: ADP binding (GO:0043531);;	--	--	--	--	--	Uncharacterized protein OS=Erythranthe guttata OX=4155 GN=MIMGU_mgv1a022338mg PE=4 SV=1	T	Signal transduction mechanisms	PREDICTED: putative disease resistance protein RGA3 [Erythranthe guttata]	biological process: response to stimulus (GO:0050896);; molecular function: binding (GO:0005488)	--
c57290.graph_c0	183	14.49	85	5.88	141	9.81	306	26.93	308	21.03	221	15.14	0.0039051	0.671236	up	--	--	Molecular Function: aspartic-type endopeptidase activity (GO:0004190);;	--	[O]	Posttranslational modification, protein turnover, chaperones	--	Aspartyl protease APCB1 OS=Arabidopsis thaliana OX=3702 GN=APCB1 PE=1 SV=1	Aspartyl protease OS=Handroanthus impetiginosus OX=429701 GN=CDL12_27630 PE=3 SV=1	O	Posttranslational modification, protein turnover, chaperones	Aspartyl protease [Handroanthus impetiginosus]	molecular function: catalytic activity (GO:0003824);; biological process: metabolic process (GO:0008152)	--
c64889.graph_c0	203	4.29	155	2.97	168	3.21	343	7.45	340	6.38	322	6.07	0.000236073	0.65309	up	--	--	Molecular Function: GTPase activity (GO:0003924);; Molecular Function: GTP binding (GO:0005525);; Biological Process: G protein-coupled receptor signaling pathway (GO:0007186);; Molecular Function: G-protein beta/gamma-subunit complex binding (GO:0031683);;	K19729|2.5e-19|jre:109009277|K19729 guanine nucleotide-binding protein G(t) subunit alpha 3 | (RefSeq) guanine nucleotide-binding protein alpha-1 subunit	[DT]	--	G-protein alpha subunit	Extra-large guanine nucleotide-binding protein 1 OS=Arabidopsis thaliana OX=3702 GN=XLG1 PE=1 SV=2	Uncharacterized protein OS=Salvia splendens OX=180675 GN=Saspl_006827 PE=4 SV=1	--	--	hypothetical protein Saspl_006827 [Salvia splendens]	molecular function: catalytic activity (GO:0003824);; molecular function: binding (GO:0005488);; biological process: cellular process (GO:0009987);; biological process: signaling (GO:0023052);; biological process: single-organism process (GO:0044699);; biological process: response to stimulus (GO:0050896);; biological process: biological regulation (GO:0065007)	--
c64856.graph_c0	41	6.03	40	4.56	34	3.93	56	8.08	109	10.97	83	9.58	0.00639453	0.67734	up	--	--	--	--	--	--	--	--	--	--	--	--	--	--
c59536.graph_c0	847	78.42	1585	135.95	898	85.24	1477	145.83	2302	167.28	3004	256.59	0.00276133	0.663465	up	--	--	Cellular Component: integral component of membrane (GO:0016021);; Molecular Function: transmembrane transporter activity (GO:0022857);;	K17500|1.9e-38|nto:104085001|K17500 integrin-linked kinase-associated serine/threonine phosphatase 2C [EC:3.1.3.16] | (RefSeq) WAT1-related protein At3g18200 isoform X1	--	--	EamA-like transporter family	WAT1-related protein At1g44800 OS=Arabidopsis thaliana OX=3702 GN=At1g44800 PE=1 SV=1	Uncharacterized protein OS=Salvia splendens OX=180675 GN=Saspl_032526 PE=3 SV=1	S	Function unknown	hypothetical protein Saspl_032526 [Salvia splendens]	cellular component: membrane (GO:0016020);; cellular component: membrane part (GO:0044425);; molecular function: transporter activity (GO:0005215);; biological process: localization (GO:0051179)	--
c58560.graph_c0	2850	128.26	3280	142.74	3016	128.92	1837	85.64	2414	86.73	1832	76.56	2.50308e-09	-0.781119	down	[P]	Inorganic ion transport and metabolism	Biological Process: potassium ion transport (GO:0006813);; Molecular Function: solute:proton antiporter activity (GO:0015299);; Cellular Component: integral component of membrane (GO:0016021);; Molecular Function: peptide-methionine (R)-S-oxide reductase activity (GO:0033743);;	--	[P]	Inorganic ion transport and metabolism	Sodium/hydrogen exchanger family;; Sodium/hydrogen exchanger family	K(+) efflux antiporter 3, chloroplastic OS=Arabidopsis thaliana OX=3702 GN=KEA3 PE=1 SV=2	Peptide-methionine (R)-S-oxide reductase OS=Salvia splendens OX=180675 GN=msrB PE=3 SV=1	P	Inorganic ion transport and metabolism	K(+) efflux antiporter 3, chloroplastic [Sesamum indicum]	biological process: localization (GO:0051179);; molecular function: transporter activity (GO:0005215);; biological process: single-organism process (GO:0044699);; cellular component: membrane (GO:0016020);; cellular component: membrane part (GO:0044425);; molecular function: catalytic activity (GO:0003824);; biological process: metabolic process (GO:0008152)	--
c54103.graph_c0	34	3.18	20	1.77	27	2.36	56	5.22	63	4.67	76	6.3	0.00377176	0.77122	up	--	--	Cellular Component: integral component of membrane (GO:0016021);;	--	--	--	Leucine rich repeat;; Leucine Rich Repeat	--	Leucine-rich repeat protein OS=Handroanthus impetiginosus OX=429701 GN=CDL12_16114 PE=4 SV=1	S	Function unknown	Leucine-rich repeat protein [Handroanthus impetiginosus]	cellular component: membrane (GO:0016020);; cellular component: membrane part (GO:0044425)	--
c61608.graph_c0	861	43.84	494	24.09	1027	49.6	567	29.49	711	28.81	367	16.98	0.00650892	-0.633201	down	[G]	Carbohydrate transport and metabolism	Molecular Function: galactinol-sucrose galactosyltransferase activity (GO:0047274);;	K06617|1.2e-198|sind:105166455|K06617 raffinose synthase [EC:2.4.1.82] | (RefSeq) probable galactinol--sucrose galactosyltransferase 6	--	--	Raffinose synthase or seed imbibition protein Sip1	Probable galactinol--sucrose galactosyltransferase 6 OS=Arabidopsis thaliana OX=3702 GN=RFS6 PE=2 SV=2	Galactinol--sucrose galactosyltransferase OS=Handroanthus impetiginosus OX=429701 GN=CDL12_17426 PE=3 SV=1	S	Function unknown	Galactinol--sucrose galactosyltransferase [Handroanthus impetiginosus]	molecular function: catalytic activity (GO:0003824)	Galactose metabolism (ko00052)
c60816.graph_c0	268	7.13	228	6.15	176	4.48	114	3.14	112	2.38	129	3.16	4.7548e-07	-0.992345	down	--	--	Biological Process: regulation of monopolar cell growth (GO:0051513);;	--	--	--	Domain of unknown function (DUF4378);; DUF761-associated sequence motif	Protein LONGIFOLIA 1 OS=Arabidopsis thaliana OX=3702 GN=LNG1 PE=1 SV=1	Uncharacterized protein OS=Handroanthus impetiginosus OX=429701 GN=CDL12_14546 PE=4 SV=1	S	Function unknown	protein LONGIFOLIA 1 [Sesamum indicum]	biological process: biological regulation (GO:0065007)	--
c64832.graph_c4	96	8.24	90	5.6	97	7.04	259	10.1	101	5.14	347	11.04	0.00337887	0.806901	up	[R]	General function prediction only	Biological Process: defense response (GO:0006952);; Molecular Function: ADP binding (GO:0043531);;	K13453|7.4e-101|nto:104110459|K13453 disease resistance protein | (RefSeq) late blight resistance protein R1-A-like isoform X1	[T]	Signal transduction mechanisms	NB-ARC domain;; Rx N-terminal domain;; Leucine rich repeat;; AAA domain	Putative late blight resistance protein homolog R1B-23 OS=Solanum demissum OX=50514 GN=R1B-23 PE=3 SV=1	Uncharacterized protein OS=Salvia splendens OX=180675 GN=Saspl_035410 PE=4 SV=1	T	Signal transduction mechanisms	hypothetical protein Saspl_035410 [Salvia splendens]	biological process: response to stimulus (GO:0050896);; molecular function: binding (GO:0005488)	Plant-pathogen interaction (ko04626)
c57306.graph_c0	297	15.43	478	23.48	336	16.72	134	7.67	293	12.02	198	9.09	1.63507e-05	-0.927765	down	[P]	Inorganic ion transport and metabolism	Cellular Component: plasma membrane (GO:0005886);; Molecular Function: cation transmembrane transporter activity (GO:0008324);; Cellular Component: integral component of membrane (GO:0016021);;	--	[P]	Inorganic ion transport and metabolism	Cation transport protein;; Cation transport protein	Probable cation transporter HKT6 OS=Oryza sativa subsp. japonica OX=39947 GN=HKT6 PE=2 SV=2	Uncharacterized protein OS=Erythranthe guttata OX=4155 GN=MIMGU_mgv1a005068mg PE=3 SV=1	P	Inorganic ion transport and metabolism	sodium transporter HKT1 [Sesamum indicum]	cellular component: cell (GO:0005623);; cellular component: membrane (GO:0016020);; cellular component: cell part (GO:0044464);; molecular function: transporter activity (GO:0005215);; biological process: localization (GO:0051179);; cellular component: membrane part (GO:0044425)	--
c60197.graph_c0	1909	254.61	1929	243.44	1786	222.67	4903	662.15	5639	618.58	6272	757.6	4.68639e-24	1.29446	up	[J]	Translation, ribosomal structure and biogenesis	Molecular Function: RNA binding (GO:0003723);;	K14411|3.3e-105|sind:105177086|K14411 RNA-binding protein Musashi | (RefSeq) heterogeneous nuclear ribonucleoprotein 1-like	[R]	General function prediction only	RNA recognition motif. (a.k.a. RRM, RBD, or RNP domain);; RNA recognition motif. (a.k.a. RRM, RBD, or RNP domain);; RNA recognition motif	RNA-binding protein 1 OS=Arabidopsis thaliana OX=3702 GN=RBP1 PE=2 SV=1	RNA-binding protein Musashi OS=Salvia splendens OX=180675 GN=MSI PE=4 SV=1	A	RNA processing and modification	RNA-binding protein Musashi [Salvia splendens]	molecular function: binding (GO:0005488)	mRNA surveillance pathway (ko03015)
c49423.graph_c0	3	0.65	8	1.68	6	1.17	26	5.37	22	3.99	23	4.34	0.00386443	0.874647	up	--	--	--	--	--	--	--	--	Uncharacterized protein OS=Handroanthus impetiginosus OX=429701 GN=CDL12_11041 PE=4 SV=1	--	--	--	--	--
c57453.graph_c0	404	18.16	449	19.57	347	15.46	283	13.19	275	10.21	304	12.88	0.000168174	-0.631181	down	--	--	--	K19199|4.3e-11|smo:SELMODRAFT_430576|K19199 protein-histidine N-methyltransferase [EC:2.1.1.85] | (RefSeq) hypothetical protein	[R]	General function prediction only	Rubisco LSMT substrate-binding;; SET domain	--	SET domain-containing protein OS=Salvia splendens OX=180675 GN=Saspl_022762 PE=4 SV=1	--	--	hypothetical protein Saspl_022762 [Salvia splendens]	--	--
c63665.graph_c0	105	5.43	54	2.48	51	2.33	86	4.95	179	7.77	190	8.29	0.0093259	0.670238	up	--	--	--	--	--	--	--	--	Uncharacterized protein OS=Erythranthe guttata OX=4155 GN=MIMGU_mgv1a024421mg PE=4 SV=1	S	Function unknown	PREDICTED: uncharacterized protein LOC105969563 [Erythranthe guttata]	--	--
c52107.graph_c1	94	18.85	80	14.66	110	19.84	204	38.52	200	31.54	218	36.6	0.000142679	0.787508	up	--	--	Molecular Function: DNA binding (GO:0003677);; Molecular Function: DNA-binding transcription factor activity (GO:0003700);; Cellular Component: nucleus (GO:0005634);;	K09287|2.8e-38|sind:105161286|K09287 RAV-like factor | (RefSeq) AP2/ERF and B3 domain-containing transcription factor RAV1-like	--	--	B3 DNA binding domain	AP2/ERF and B3 domain-containing transcription repressor RAV2 OS=Arabidopsis thaliana OX=3702 GN=RAV2 PE=1 SV=1	Uncharacterized protein OS=Handroanthus impetiginosus OX=429701 GN=CDL12_03590 PE=3 SV=1	K	Transcription	AP2/ERF and B3 domain-containing transcription factor RAV1-like [Sesamum indicum]	molecular function: binding (GO:0005488);; molecular function: nucleic acid binding transcription factor activity (GO:0001071);; biological process: biological regulation (GO:0065007);; cellular component: cell (GO:0005623);; cellular component: organelle (GO:0043226);; cellular component: cell part (GO:0044464)	--
c58427.graph_c1	23	8.1	26	8.07	31	9.42	67	20.89	58	16.03	65	17.95	0.00459976	0.75682	up	--	--	--	--	--	--	--	--	--	--	--	--	--	--
c53292.graph_c0	330	49.02	350	48.47	345	46.69	154	21.98	201	23.16	196	24.44	1.36527e-10	-1.03952	down	--	--	--	--	--	--	--	Uncharacterized protein At4g14100 OS=Arabidopsis thaliana OX=3702 GN=At4g14100 PE=2 SV=1	Mitochondrial substrate carrier family protein OS=Hibiscus syriacus OX=106335 GN=F3Y22_tig00116996pilonHSYRG00115 PE=4 SV=1	--	--	mitochondrial substrate carrier family protein [Hibiscus syriacus]	--	--
c53317.graph_c1	43	2.19	25	1.22	30	1.45	7	0.36	14	0.57	8	0.37	0.000102023	-1.15645	down	--	--	Molecular Function: protein binding (GO:0005515);; Cellular Component: cellular_component (GO:0005575);; Cellular Component: intracellular (GO:0005622);; Cellular Component: obsolete cell (GO:0005623);; Cellular Component: nucleus (GO:0005634);; Cellular Component: cytoplasm (GO:0005737);; Cellular Component: cytosol (GO:0005829);; Biological Process: proteolysis (GO:0006508);; Biological Process…	--	--	--	F-box domain	F-box/kelch-repeat protein At1g23390 OS=Arabidopsis thaliana OX=3702 GN=At1g23390 PE=2 SV=1	F-box domain-containing protein OS=Salvia splendens OX=180675 GN=Saspl_020936 PE=4 SV=1	S	Function unknown	hypothetical protein Saspl_020936 [Salvia splendens]	molecular function: binding (GO:0005488);; cellular component: cell (GO:0005623);; cellular component: cell part (GO:0044464);; cellular component: organelle (GO:0043226);; biological process: metabolic process (GO:0008152);; biological process: cellular process (GO:0009987)	--
c57257.graph_c0	256	9.45	200	6.9	210	7.32	123	4.57	145	4.06	124	4.46	7.90587e-07	-0.889866	down	[K]	Transcription	Molecular Function: RNA binding (GO:0003723);; Biological Process: regulation of transcription, DNA-templated (GO:0006355);; Molecular Function: methyltransferase activity (GO:0008168);; Biological Process: methylation (GO:0032259);;	K03500|1.8e-121|sind:105174972|K03500 16S rRNA (cytosine967-C5)-methyltransferase [EC:2.1.1.176] | (RefSeq) uncharacterized protein LOC105174972	[A]	RNA processing and modification	NusB family;; 16S rRNA methyltransferase RsmB/F;; Methyltransferase domain;; FtsJ-like methyltransferase;; RNA cap guanine-N2 methyltransferase;; Met-10+ like-protein	26S rRNA (cytosine-C(5))-methyltransferase NOP2B OS=Arabidopsis thaliana OX=3702 GN=NOP2B PE=1 SV=1	16S rRNA (Cytosine967-C5)-methyltransferase OS=Salvia splendens OX=180675 GN=rsmB PE=3 SV=1	A	RNA processing and modification	uncharacterized protein LOC105174972 [Sesamum indicum]	molecular function: binding (GO:0005488);; biological process: biological regulation (GO:0065007);; molecular function: catalytic activity (GO:0003824);; biological process: metabolic process (GO:0008152)	--
c56139.graph_c0	113	8.58	107	8.72	66	4.67	61	5.07	73	4.63	65	4.83	0.00894869	-0.606512	down	--	--	Biological Process: regulation of transcription, DNA-templated (GO:0006355);;	--	[R]	General function prediction only	--	Protein SHORT ROOT IN SALT MEDIUM 1 OS=Arabidopsis thaliana OX=3702 GN=RSA1 PE=1 SV=1	RNA-binding protein 25 OS=Salvia splendens OX=180675 GN=RBM25 PE=4 SV=1	S	Function unknown	RNA-binding protein 25 [Salvia splendens]	biological process: biological regulation (GO:0065007)	--
c46556.graph_c0	18	0.27	5	0.07	16	0.23	272	4.07	435	5.05	193	2.53	1.68188e-30	3.05061	up	[V]	Defense mechanisms	Molecular Function: ATP binding (GO:0005524);; Cellular Component: integral component of membrane (GO:0016021);; Molecular Function: ATPase activity (GO:0016887);; Molecular Function: ATPase-coupled transmembrane transporter activity (GO:0042626);;	K05666|0.0e+00|aip:110262356|K05666 ATP-binding cassette, subfamily C (CFTR/MRP), member 2 | (RefSeq) ABC transporter C family member 3-like isoform X1	[Q]	Secondary metabolites biosynthesis, transport and catabolism	ABC transporter transmembrane region;; ABC transporter;; 50S ribosome-binding GTPase	ABC transporter C family member 3 OS=Arabidopsis thaliana OX=3702 GN=ABCC3 PE=1 SV=1	Uncharacterized protein OS=Salvia splendens OX=180675 GN=Saspl_012289 PE=4 SV=1	Q	Secondary metabolites biosynthesis, transport and catabolism	hypothetical protein Saspl_012289 [Salvia splendens]	molecular function: binding (GO:0005488);; cellular component: membrane (GO:0016020);; cellular component: membrane part (GO:0044425);; molecular function: catalytic activity (GO:0003824);; molecular function: transporter activity (GO:0005215);; biological process: localization (GO:0051179)	ABC transporters (ko02010)
c56494.graph_c0	72	7.46	28	2.5	33	2.91	171	16.99	336	26.51	111	9.65	8.61882e-07	1.36752	up	[G]	Carbohydrate transport and metabolism	Molecular Function: chitinase activity (GO:0004568);; Biological Process: carbohydrate metabolic process (GO:0005975);; Biological Process: chitin catabolic process (GO:0006032);; Biological Process: cell wall macromolecule catabolic process (GO:0016998);;	K20547|9.8e-92|egu:105059691|K20547 basic endochitinase B [EC:3.2.1.14] | (RefSeq) chitinase 1	[R]	General function prediction only	Chitinase class I	Chitinase 10 OS=Oryza sativa subsp. japonica OX=39947 GN=Cht10 PE=2 SV=1	Glyco_hydro_19_cat domain-containing protein OS=Salvia splendens OX=180675 GN=Saspl_015847 PE=4 SV=1	S	Function unknown	hypothetical protein Saspl_015847 [Salvia splendens]	molecular function: catalytic activity (GO:0003824);; biological process: metabolic process (GO:0008152);; biological process: cellular process (GO:0009987)	Amino sugar and nucleotide sugar metabolism (ko00520);; MAPK signaling pathway - plant (ko04016)
c53607.graph_c0	226	13.74	100	5.85	188	10.98	348	21.4	619	29.7	561	30.75	1.27392e-06	1.10102	up	--	--	Biological Process: protein transport (GO:0015031);;	K19476|2.1e-77|ini:109175598|K19476 vacuolar protein sorting-associated protein IST1 | (RefSeq) uncharacterized LOC109175598	[Z]	Cytoskeleton	Regulator of Vps4 activity in the MVB pathway	--	Spindle pole body protein OS=Handroanthus impetiginosus OX=429701 GN=CDL12_26854 PE=3 SV=1	Z	Cytoskeleton	PREDICTED: uncharacterized protein LOC105966158 [Erythranthe guttata]	biological process: localization (GO:0051179)	Endocytosis (ko04144)
c61887.graph_c0	131	4.1	163	4.98	115	3.7	365	13.78	276	7.22	233	6.82	0.00067812	0.755971	up	[T]	Signal transduction mechanisms	Molecular Function: serine-type peptidase activity (GO:0008236);; Cellular Component: integral component of membrane (GO:0016021);;	K10689|7.9e-80|cmax:111496350|K10689 peroxin-4 [EC:2.3.2.23] | (RefSeq) protein PEROXIN-4	--	--	Alpha/beta hydrolase family;; Prolyl oligopeptidase family;; Ubiquitin-conjugating enzyme	Protein PEROXIN-4 OS=Arabidopsis thaliana OX=3702 GN=PEX4 PE=1 SV=1	Peptidase_S9 domain-containing protein OS=Handroanthus impetiginosus OX=429701 GN=CDL12_25222 PE=4 SV=1	S	Function unknown	hypothetical protein CDL12_25222 [Handroanthus impetiginosus]	molecular function: catalytic activity (GO:0003824);; biological process: metabolic process (GO:0008152);; cellular component: membrane (GO:0016020);; cellular component: membrane part (GO:0044425)	--
c59064.graph_c4	102	15.53	116	12.18	69	7.66	1137	97.22	1119	75.95	1304	97.7	7.31397e-63	3.06926	up	--	--	--	--	--	--	--	--	--	--	--	--	--	--
c49901.graph_c0	181	14.22	78	5.82	94	6.94	397	31.35	248	15.48	217	15.26	0.00128663	0.841093	up	--	--	Molecular Function: hydrolase activity, hydrolyzing O-glycosyl compounds (GO:0004553);; Cellular Component: cell wall (GO:0005618);; Biological Process: xyloglucan metabolic process (GO:0010411);; Molecular Function: xyloglucan:xyloglucosyl transferase activity (GO:0016762);; Biological Process: cell wall biogenesis (GO:0042546);; Cellular Component: apoplast (GO:0048046);; Biological Process: ce…	K14504|3.7e-135|sind:105173871|K14504 xyloglucan:xyloglucosyl transferase TCH4 [EC:2.4.1.207] | (RefSeq) probable xyloglucan endotransglucosylase/hydrolase protein 23	--	--	Glycosyl hydrolases family 16;; Xyloglucan endo-transglycosylase (XET) C-terminus	Probable xyloglucan endotransglucosylase/hydrolase protein 23 OS=Arabidopsis thaliana OX=3702 GN=XTH23 PE=2 SV=1	Xyloglucan endotransglucosylase/hydrolase OS=Salvia splendens OX=180675 GN=Saspl_047736 PE=3 SV=1	G	Carbohydrate transport and metabolism	hypothetical protein Saspl_047736 [Salvia splendens]	molecular function: catalytic activity (GO:0003824);; cellular component: cell (GO:0005623);; cellular component: cell part (GO:0044464);; biological process: metabolic process (GO:0008152);; biological process: cellular process (GO:0009987);; biological process: cellular component organization or biogenesis (GO:0071840);; cellular component: extracellular region (GO:0005576)	Plant hormone signal transduction (ko04075)
c51110.graph_c0	1065	62.42	777	43.48	845	46.81	608	36.16	667	31.07	621	32.91	6.88281e-06	-0.672436	down	[H]	Coenzyme transport and metabolism	Biological Process: isoprenoid biosynthetic process (GO:0008299);; Molecular Function: transferase activity (GO:0016740);;	K13789|3.0e-158|sind:105173013|K13789 geranylgeranyl diphosphate synthase, type II [EC:2.5.1.1 2.5.1.10 2.5.1.29] | (RefSeq) heterodimeric geranylgeranyl pyrophosphate synthase small subunit, chloroplastic	[H]	Coenzyme transport and metabolism	Polyprenyl synthetase	Heterodimeric geranylgeranyl pyrophosphate synthase small subunit, chloroplastic OS=Arabidopsis thaliana OX=3702 GN=GGR PE=1 SV=2	Geranylgeranyl diphosphate synthase (Fragment) OS=Isodon rubescens OX=587669 PE=3 SV=1	H	Coenzyme transport and metabolism	geranylgeranyl diphosphate synthase, partial [Isodon rubescens]	biological process: metabolic process (GO:0008152);; biological process: cellular process (GO:0009987);; biological process: single-organism process (GO:0044699);; molecular function: catalytic activity (GO:0003824)	Terpenoid backbone biosynthesis (ko00900)
c53295.graph_c0	6945	994.01	4813	639.41	5888	772.67	3835	529.89	5158	583.01	4221	521.45	2.08918e-05	-0.608925	down	--	--	Molecular Function: structural constituent of ribosome (GO:0003735);; Cellular Component: ribosome (GO:0005840);; Biological Process: translation (GO:0006412);;	K02904|1.6e-33|sind:105176502|K02904 large subunit ribosomal protein L29 | (RefSeq) 50S ribosomal protein L29, chloroplastic	[J]	Translation, ribosomal structure and biogenesis	Ribosomal L29 protein	50S ribosomal protein L29, chloroplastic OS=Arabidopsis thaliana OX=3702 GN=RPL29 PE=1 SV=1	Large subunit ribosomal protein L29 OS=Salvia splendens OX=180675 GN=RP-L29 PE=3 SV=1	J	Translation, ribosomal structure and biogenesis	large subunit ribosomal protein L29 [Salvia splendens]	molecular function: structural molecule activity (GO:0005198);; cellular component: cell (GO:0005623);; cellular component: macromolecular complex (GO:0032991);; cellular component: organelle (GO:0043226);; cellular component: cell part (GO:0044464);; biological process: metabolic process (GO:0008152);; biological process: cellular process (GO:0009987)	Ribosome (ko03010)
c49725.graph_c0	266	10.27	295	10.53	353	14.22	683	24.81	700	21.28	358	13.31	0.00838322	0.590513	up	--	--	--	--	--	--	--	--	--	--	--	--	--	--
c62751.graph_c0	209	11.02	229	12	191	8.94	101	4.95	103	3.79	80	3.6	9.14099e-10	-1.20114	down	--	--	--	--	--	--	Myb/SANT-like DNA-binding domain	--	Uncharacterized protein OS=Salvia splendens OX=180675 GN=Saspl_033589 PE=4 SV=1	S	Function unknown	hypothetical protein Saspl_033589 [Salvia splendens]	--	--
c25047.graph_c0	35	6.77	52	9.24	50	8.75	22	4.04	27	4.11	23	3.75	0.00298219	-0.818692	down	--	--	--	--	--	--	--	--	--	--	--	--	--	--
c61102.graph_c0	957	38.93	503	21.04	517	19.68	1317	55.38	1684	53.53	1779	68.46	1.84641e-06	0.933782	up	--	--	Molecular Function: DNA binding (GO:0003677);; Molecular Function: DNA-binding transcription factor activity (GO:0003700);; Cellular Component: nucleus (GO:0005634);;	K09286|8.6e-106|sind:105158942|K09286 EREBP-like factor | (RefSeq) ethylene-responsive transcription factor RAP2-13	--	--	AP2 domain	Ethylene-responsive transcription factor RAP2-4 OS=Arabidopsis thaliana OX=3702 GN=RAP2-4 PE=1 SV=1	EREBP-like factor OS=Salvia splendens OX=180675 GN=EREBP PE=4 SV=1	K	Transcription	EREBP-like factor [Salvia splendens]	molecular function: binding (GO:0005488);; molecular function: nucleic acid binding transcription factor activity (GO:0001071);; biological process: biological regulation (GO:0065007);; cellular component: cell (GO:0005623);; cellular component: organelle (GO:0043226);; cellular component: cell part (GO:0044464)	--
c54449.graph_c0	29	1.4	29	1.22	12	0.49	59	2.8	91	3.56	71	2.92	0.00016156	1.026	up	[QV]	--	Molecular Function: monooxygenase activity (GO:0004497);; Molecular Function: iron ion binding (GO:0005506);; Cellular Component: integral component of membrane (GO:0016021);; Molecular Function: oxidoreductase activity, acting on paired donors, with incorporation or reduction of molecular oxygen (GO:0016705);; Molecular Function: heme binding (GO:0020037);;	K07425|2.8e-109|ccaj:109816127|K07425 long-chain fatty acid omega-monooxygenase [EC:1.14.14.80] | (RefSeq) cytochrome P450 CYP72A219-like isoform X1	[QI]	--	Cytochrome P450	Cytochrome P450 CYP72A219 OS=Panax ginseng OX=4054 PE=2 SV=1	Uncharacterized protein OS=Dorcoceras hygrometricum OX=472368 GN=F511_06890 PE=3 SV=1	Q	Secondary metabolites biosynthesis, transport and catabolism	hypothetical protein F511_06890 [Dorcoceras hygrometricum]	molecular function: catalytic activity (GO:0003824);; biological process: metabolic process (GO:0008152);; biological process: single-organism process (GO:0044699);; molecular function: binding (GO:0005488);; cellular component: membrane (GO:0016020);; cellular component: membrane part (GO:0044425)	Fatty acid degradation (ko00071);; Arachidonic acid metabolism (ko00590)
c61665.graph_c0	1573	33.32	2012	41.11	1887	38.19	1153	25.09	1634	27.81	1073	20.75	1.9451e-05	-0.687652	down	[QV]	--	Molecular Function: iron ion binding (GO:0005506);; Cellular Component: membrane (GO:0016020);; Molecular Function: oxidoreductase activity, acting on paired donors, with incorporation or reduction of molecular oxygen, NAD(P)H as one donor, and incorporation of one atom of oxygen (GO:0016709);; Molecular Function: heme binding (GO:0020037);;	K20770|4.7e-129|gab:108483715|K20770 (+)-delta-cadinene 8-hydroxylase [EC:1.14.-.-] | (RefSeq) flavonoid 3'-monooxygenase-like	[Q]	Secondary metabolites biosynthesis, transport and catabolism	Cytochrome P450	Flavonoid 3'-monooxygenase CYP75B137 OS=Crocosmia x crocosmiiflora OX=1053288 GN=CYP75B137 PE=1 SV=1	Uncharacterized protein (Fragment) OS=Erythranthe guttata OX=4155 GN=MIMGU_mgv1a017764mg PE=3 SV=1	Q	Secondary metabolites biosynthesis, transport and catabolism	geraniol 8-hydroxylase-like [Sesamum indicum]	molecular function: binding (GO:0005488);; cellular component: membrane (GO:0016020);; molecular function: catalytic activity (GO:0003824);; biological process: metabolic process (GO:0008152);; biological process: single-organism process (GO:0044699)	--
c62153.graph_c0	986	59.4	1097	61.42	966	55.19	1884	112.15	2290	105.21	2100	109.08	1.40187e-10	0.780559	up	--	--	Molecular Function: protein kinase activity (GO:0004672);; Molecular Function: ATP binding (GO:0005524);; Cellular Component: integral component of membrane (GO:0016021);;	K24104|1.1e-43|thj:104799061|K24104 GPN-loop GTPase | (RefSeq) LOW QUALITY PROTEIN: uncharacterized protein LOC104799061	--	--	Protein tyrosine and serine/threonine kinase;; Protein kinase domain;; Salt stress response/antifungal	Cysteine-rich receptor-like protein kinase 29 OS=Arabidopsis thaliana OX=3702 GN=CRK29 PE=2 SV=1	Uncharacterized protein OS=Salvia splendens OX=180675 GN=Saspl_006554 PE=4 SV=1	T	Signal transduction mechanisms	hypothetical protein Saspl_006554 [Salvia splendens]	molecular function: catalytic activity (GO:0003824);; biological process: metabolic process (GO:0008152);; biological process: cellular process (GO:0009987);; molecular function: binding (GO:0005488);; cellular component: membrane (GO:0016020);; cellular component: membrane part (GO:0044425)	--
c65088.graph_c0	15103	285.78	16828	309.02	16171	290.41	8816	171.91	11230	169.84	8758	153.08	9.95544e-14	-0.928496	down	--	--	Cellular Component: cytoplasmic chromosome (GO:0000229);; Cellular Component: cellular_component (GO:0005575);; Cellular Component: intracellular (GO:0005622);; Cellular Component: obsolete cell (GO:0005623);; Cellular Component: chromosome (GO:0005694);; Cellular Component: cytoplasm (GO:0005737);; Biological Process: circadian rhythm (GO:0007623);; Biological Process: biological_process (GO:000…	K14780|4.3e-64|dcr:108220614|K14780 ATP-dependent RNA helicase DHX37/DHR1 [EC:3.6.4.13] | (RefSeq) ATP-dependent RNA helicase DEAH13-like isoform X1	[G]	Carbohydrate transport and metabolism	NAD(P)H-binding;; NmrA-like family;; Protein of unknown function, DUF604;; Fringe-like	Protein PLASTID TRANSCRIPTIONALLY ACTIVE 16, chloroplastic OS=Arabidopsis thaliana OX=3702 GN=PTAC16 PE=1 SV=1	NAD(P)-bd_dom domain-containing protein OS=Salvia splendens OX=180675 GN=Saspl_009381 PE=4 SV=1	G	Carbohydrate transport and metabolism	hypothetical protein Saspl_009381 [Salvia splendens]	cellular component: cell (GO:0005623);; cellular component: organelle (GO:0043226);; cellular component: cell part (GO:0044464);; biological process: rhythmic process (GO:0048511);; cellular component: nucleoid (GO:0009295);; cellular component: organelle part (GO:0044422);; cellular component: membrane (GO:0016020);; cellular component: membrane part (GO:0044425)	--
c46041.graph_c0	179	16.72	172	15.21	239	20.7	105	9.78	180	13.35	122	10.03	0.00131384	-0.677754	down	--	--	--	--	--	--	--	--	Uncharacterized protein OS=Salvia splendens OX=180675 GN=Saspl_036159 PE=4 SV=1	--	--	hypothetical protein Saspl_036159 [Salvia splendens]	--	--
c58694.graph_c0	208	16.36	116	9.08	39	2.42	5616	420.64	7238	431.43	7062	477.44	8.46203e-16	2.43556	up	--	--	Biological Process: response to reactive oxygen species (GO:0000302);; Molecular Function: transcription regulatory region sequence-specific DNA binding (GO:0000976);; Molecular Function: RNA polymerase II transcription regulatory region sequence-specific DNA binding (GO:0000977);; Molecular Function: RNA polymerase II transcription regulatory region sequence-specific DNA binding (GO:0001012);; M…	--	--	--	Helix-loop-helix DNA-binding domain;; Reverse transcriptase-like	Transcription factor ORG2 OS=Arabidopsis thaliana OX=3702 GN=ORG2 PE=1 SV=1	Basic helix-loop-helix transcription factor OS=Salvia miltiorrhiza OX=226208 PE=2 SV=1	K	Transcription	basic helix-loop-helix transcription factor [Salvia miltiorrhiza]	biological process: response to stimulus (GO:0050896);; molecular function: binding (GO:0005488);; molecular function: nucleic acid binding transcription factor activity (GO:0001071);; biological process: biological regulation (GO:0065007);; molecular function: catalytic activity (GO:0003824);; biological process: metabolic process (GO:0008152);; biological process: cellular process (GO:0009987);…	--
c44628.graph_c0	123	23.1	114	19.68	116	19.72	223	39.78	220	32.6	264	41.88	0.000247138	0.698783	up	--	--	--	--	--	--	--	--	Uncharacterized protein OS=Manihot esculenta OX=3983 GN=MANES_02G110400 PE=4 SV=1	--	--	uncharacterized protein LOC110608522 [Manihot esculenta]	--	--
c64691.graph_c0	894	28.48	884	32.47	565	21.25	5703	193.56	7636	216.25	6512	194.8	7.62665e-69	2.66712	up	--	--	Cellular Component: integral component of membrane (GO:0016021);; Biological Process: transmembrane transport (GO:0055085);;	K04773|6.8e-16|mtr:MTR_5g082990|K04773 protease IV [EC:3.4.21.-] | (RefSeq) S49 protease IV family peptidase	[T]	Signal transduction mechanisms	OPT oligopeptide transporter protein	Oligopeptide transporter 3 OS=Arabidopsis thaliana OX=3702 GN=OPT3 PE=2 SV=3	Uncharacterized protein OS=Salvia splendens OX=180675 GN=Saspl_006660 PE=3 SV=1	T	Signal transduction mechanisms	hypothetical protein Saspl_006660 [Salvia splendens]	cellular component: membrane (GO:0016020);; cellular component: membrane part (GO:0044425);; biological process: localization (GO:0051179)	--
c42898.graph_c0	83	29.71	23	7.48	58	17.88	126	39.82	157	44.32	238	66.91	0.000222916	1.01821	up	--	--	--	--	--	--	--	--	Uncharacterized protein OS=Salvia splendens OX=180675 GN=Saspl_007026 PE=4 SV=1	--	--	hypothetical protein Saspl_007026 [Salvia splendens]	--	--
c59588.graph_c1	1918	31.78	1583	29.79	1005	16.53	673	14.88	972	14.18	537	9.45	2.60001e-08	-1.11139	down	[P]	Inorganic ion transport and metabolism	Molecular Function: catechol oxidase activity (GO:0004097);; Biological Process: pigment biosynthetic process (GO:0046148);; Molecular Function: metal ion binding (GO:0046872);;	K00422|4.5e-231|sind:105165519|K00422 polyphenol oxidase [EC:1.10.3.1] | (RefSeq) polyphenol oxidase I, chloroplastic	[P]	Inorganic ion transport and metabolism	Protein of unknown function (DUF_B2219);; Common central domain of tyrosinase;; Polyphenol oxidase middle domain;; Adenylylsulphate kinase	Polyphenol oxidase II, chloroplastic OS=Ipomoea batatas OX=4120 GN=co-2 PE=2 SV=2	Uncharacterized protein OS=Salvia splendens OX=180675 GN=Saspl_040010 PE=3 SV=1	Q	Secondary metabolites biosynthesis, transport and catabolism	hypothetical protein Saspl_040010 [Salvia splendens]	molecular function: catalytic activity (GO:0003824);; biological process: metabolic process (GO:0008152);; biological process: single-organism process (GO:0044699);; molecular function: binding (GO:0005488)	Tyrosine metabolism (ko00350);; Isoquinoline alkaloid biosynthesis (ko00950)
c46692.graph_c0	166	22.8	68	4.66	49	4.36	30	3.91	26	1.29	70	6.9	0.00525878	-0.823297	down	--	--	Biological Process: response to acid chemical (GO:0001101);; Cellular Component: cellular_component (GO:0005575);; Cellular Component: extracellular region (GO:0005576);; Biological Process: cell communication (GO:0007154);; Biological Process: signal transduction (GO:0007165);; Biological Process: biological_process (GO:0008150);; Biological Process: response to endogenous stimulus (GO:0009719);…	K03860|1.7e-25|nnu:104608881|K03860 phosphatidylinositol N-acetylglucosaminyltransferase subunit Q | (RefSeq) N-acetylglucosaminyl-phosphatidylinositol biosynthetic protein gpi1-like	--	--	Gibberellin regulated protein	Gibberellin-regulated protein 4 OS=Arabidopsis thaliana OX=3702 GN=GASA4 PE=1 SV=2	Uncharacterized protein OS=Handroanthus impetiginosus OX=429701 GN=CDL12_30022 PE=3 SV=1	S	Function unknown	hypothetical protein CDL12_30022 [Handroanthus impetiginosus]	biological process: response to stimulus (GO:0050896);; cellular component: extracellular region (GO:0005576);; biological process: cellular process (GO:0009987);; biological process: signaling (GO:0023052);; biological process: single-organism process (GO:0044699);; biological process: biological regulation (GO:0065007)	Glycosylphosphatidylinositol (GPI)-anchor biosynthesis (ko00563)
c64335.graph_c1	1665	70.65	1813	75.99	1467	61.43	494	23.66	1201	41.89	652	27.94	1.37452e-09	-1.18264	down	--	--	Cellular Component: cellular_component (GO:0005575);; Cellular Component: intracellular (GO:0005622);; Cellular Component: obsolete cell (GO:0005623);; Cellular Component: nucleus (GO:0005634);; Cellular Component: cytoplasm (GO:0005737);; Biological Process: regulation of transcription, DNA-templated (GO:0006355);; Biological Process: circadian rhythm (GO:0007623);; Biological Process: biologica…	--	--	--	--	Zinc finger CCCH domain-containing protein 62 OS=Oryza sativa subsp. japonica OX=39947 GN=Os10g0391300 PE=4 SV=2	SAP domain-containing protein OS=Striga asiatica OX=4170 GN=STAS_06820 PE=4 SV=1	S	Function unknown	SAP domain-containing protein [Striga asiatica]	cellular component: cell (GO:0005623);; cellular component: cell part (GO:0044464);; cellular component: organelle (GO:0043226);; biological process: biological regulation (GO:0065007);; biological process: rhythmic process (GO:0048511);; biological process: response to stimulus (GO:0050896)	--
c47340.graph_c0	671	43.23	212	13.02	341	20.53	196	12.76	213	10.86	301	17.34	0.00307271	-0.757981	down	--	--	--	K02875|1.8e-06|egu:105033615|K02875 large subunit ribosomal protein L14e | (RefSeq) uncharacterized protein LOC105033615	--	--	Aluminium induced protein	--	DUF3700 domain-containing protein OS=Salvia splendens OX=180675 GN=Saspl_046090 PE=4 SV=1	S	Function unknown	stem-specific protein TSJT1-like [Sesamum indicum]	--	Ribosome (ko03010)
c59476.graph_c0	625	21.6	582	19.09	531	16.66	355	12.12	496	13.39	383	11.3	6.31623e-07	-0.685602	down	[T]	Signal transduction mechanisms	Molecular Function: ATP binding (GO:0005524);; Cellular Component: integral component of membrane (GO:0016021);; Molecular Function: ATPase activity (GO:0016887);;	K21396|2.9e-32|gsl:Gasu_36200|K21396 ATP-binding cassette, subfamily G (WHITE), eye pigment precursor transporter | (RefSeq) ABC transporter, ATP-binding protein	[Q]	Secondary metabolites biosynthesis, transport and catabolism	ABC-2 type transporter;; ABC transporter;; ABC-2 type transporter;; ABC transporter;; P-loop containing region of AAA domain	ABC transporter G family member 11 OS=Arabidopsis thaliana OX=3702 GN=ABCG11 PE=1 SV=1	ABC transporter domain-containing protein OS=Salvia splendens OX=180675 GN=Saspl_039047 PE=4 SV=1	Q	Secondary metabolites biosynthesis, transport and catabolism	hypothetical protein Saspl_039047 [Salvia splendens]	molecular function: binding (GO:0005488);; cellular component: membrane (GO:0016020);; cellular component: membrane part (GO:0044425);; molecular function: catalytic activity (GO:0003824)	--
c60687.graph_c0	3173	226.07	3348	222.48	3686	249.07	931	71.73	1024	59.95	494	31.42	1.68939e-21	-1.97369	down	[H]	Coenzyme transport and metabolism	Biological Process: protoporphyrinogen IX biosynthetic process (GO:0006782);; Molecular Function: glutamyl-tRNA reductase activity (GO:0008883);; Molecular Function: NADP binding (GO:0050661);;	K02492|9.9e-135|sind:105159056|K02492 glutamyl-tRNA reductase [EC:1.2.1.70] | (RefSeq) glutamyl-tRNA reductase 1, chloroplastic	--	--	Shikimate / quinate 5-dehydrogenase;; NADP oxidoreductase coenzyme F420-dependent;; NAD binding domain of 6-phosphogluconate dehydrogenase;; Ornithine cyclodeaminase/mu-crystallin family;; Glutamyl-tRNAGlu reductase, N-terminal domain	Glutamyl-tRNA reductase 1, chloroplastic OS=Cucumis sativus OX=3659 GN=HEMA1 PE=2 SV=1	Glutamyl-tRNA reductase OS=Handroanthus impetiginosus OX=429701 GN=CDL12_23909 PE=3 SV=1	H	Coenzyme transport and metabolism	Glutamyl-tRNA reductase [Handroanthus impetiginosus]	biological process: metabolic process (GO:0008152);; biological process: cellular process (GO:0009987);; biological process: single-organism process (GO:0044699);; molecular function: catalytic activity (GO:0003824);; molecular function: binding (GO:0005488)	Porphyrin and chlorophyll metabolism (ko00860)
c54321.graph_c0	1492	71.39	1720	80.04	2152	99.8	1195	60.33	1533	58	1309	58.61	0.000363278	-0.596363	down	--	--	Cellular Component: proteasome complex (GO:0000502);; Biological Process: response to light stimulus (GO:0009416);; Cellular Component: chloroplast (GO:0009507);; Molecular Function: hydrolase activity (GO:0016787);; Biological Process: protein import into chloroplast thylakoid membrane (GO:0045038);; Cellular Component: signal recognition particle, chloroplast targeting (GO:0080085);;	K12271|6.8e-135|sind:105178987|K12271 signal recognition particle 43 kDa protein | (RefSeq) LOW QUALITY PROTEIN: signal recognition particle 43 kDa protein, chloroplastic	[R]	General function prediction only	Chromo (CHRromatin Organisation MOdifier) domain;; Ankyrin repeats (many copies);; Ankyrin repeats (3 copies);; Ankyrin repeats (many copies);; Ankyrin repeat;; Ankyrin repeat	Signal recognition particle 43 kDa protein, chloroplastic OS=Arabidopsis thaliana OX=3702 GN=CAO PE=1 SV=2	26S proteasome regulatory complex, subunit PSMD10 OS=Handroanthus impetiginosus OX=429701 GN=CDL12_03867 PE=4 SV=1	S	Function unknown	26S proteasome regulatory complex, subunit PSMD10 [Handroanthus impetiginosus]	cellular component: cell (GO:0005623);; cellular component: macromolecular complex (GO:0032991);; cellular component: cell part (GO:0044464);; biological process: response to stimulus (GO:0050896);; cellular component: organelle (GO:0043226);; molecular function: catalytic activity (GO:0003824);; biological process: single-organism process (GO:0044699);; biological process: localization (GO:00511…	--
c59883.graph_c0	160	8.48	116	6.24	106	6.15	62	3.13	113	6.52	55	3.26	0.000811929	-0.790662	down	--	--	Molecular Function: oxidoreductase activity, acting on single donors with incorporation of molecular oxygen, incorporation of two atoms of oxygen (GO:0016702);;	K23953|1.5e-50|sind:105175986|K23953 plant cysteine oxidase [EC:1.13.11.-] | (RefSeq) plant cysteine oxidase 3	[S]	Function unknown	PCO_ADO	Plant cysteine oxidase 3 OS=Arabidopsis thaliana OX=3702 GN=PCO3 PE=1 SV=1	Cysteine dioxygenase OS=Salvia splendens OX=180675 GN=ADO PE=3 SV=1	S	Function unknown	cysteamine dioxygenase [Salvia splendens]	molecular function: catalytic activity (GO:0003824);; biological process: metabolic process (GO:0008152);; biological process: single-organism process (GO:0044699)	--
c49934.graph_c0	8	0.82	8	0.84	23	2.25	51	4.94	29	2.29	112	10.13	0.000675097	1.02904	up	--	--	Molecular Function: DNA binding (GO:0003677);; Molecular Function: DNA-binding transcription factor activity (GO:0003700);; Cellular Component: nucleus (GO:0005634);;	K09286|2.5e-55|sind:105179256|K09286 EREBP-like factor | (RefSeq) dehydration-responsive element-binding protein 1B	--	--	AP2 domain	Dehydration-responsive element-binding protein 1E OS=Arabidopsis thaliana OX=3702 GN=DREB1E PE=2 SV=1	EREBP-like factor OS=Salvia splendens OX=180675 GN=EREBP PE=4 SV=1	K	Transcription	EREBP-like factor [Salvia splendens]	molecular function: binding (GO:0005488);; molecular function: nucleic acid binding transcription factor activity (GO:0001071);; biological process: biological regulation (GO:0065007);; cellular component: cell (GO:0005623);; cellular component: organelle (GO:0043226);; cellular component: cell part (GO:0044464)	--
c65060.graph_c0	2585	47.11	5545	98.06	3393	60.51	14047	264.69	16180	234.09	14987	251.82	1.82393e-13	1.51334	up	--	--	Biological Process: metal ion transport (GO:0030001);; Molecular Function: metal ion binding (GO:0046872);;	--	[P]	Inorganic ion transport and metabolism	Heavy-metal-associated domain	Copper transport protein ATX1 OS=Arabidopsis thaliana OX=3702 GN=ATX1 PE=1 SV=2	Copper transport protein atox1, putative OS=Ricinus communis OX=3988 GN=RCOM_0148180 PE=4 SV=1	P	Inorganic ion transport and metabolism	copper transport protein ATX1 [Ricinus communis]	biological process: localization (GO:0051179);; molecular function: binding (GO:0005488)	--
c37688.graph_c0	43	10.28	144	34.15	126	26.88	303	66.93	297	56.1	249	49.15	0.000857679	0.88895	up	--	--	--	--	--	--	--	--	--	--	--	--	--	--
c21321.graph_c0	44	5.71	34	4.13	44	5.27	6	0.76	24	2.47	22	2.49	0.00181994	-0.9173	down	--	--	Molecular Function: ATP binding (GO:0005524);;	--	[D]	Cell cycle control, cell division, chromosome partitioning	--	Fe-S cluster assembly factor HCF101, chloroplastic OS=Arabidopsis thaliana OX=3702 GN=HCF101 PE=1 SV=1	Uncharacterized protein OS=Erythranthe guttata OX=4155 GN=MIMGU_mgv1a004312mg PE=3 SV=1	D	Cell cycle control, cell division, chromosome partitioning	PREDICTED: fe-S cluster assembly factor HCF101, chloroplastic isoform X3 [Erythranthe guttata]	molecular function: binding (GO:0005488)	--
c44332.graph_c0	50522	4897.63	45317	4149.61	52458	4747.19	26284	2535.61	38060	2928.14	25440	2185.31	1.55628e-10	-0.908302	down	--	--	Cellular Component: photosystem I (GO:0009522);; Cellular Component: photosystem II (GO:0009523);; Cellular Component: chloroplast thylakoid membrane (GO:0009535);; Biological Process: photosynthesis, light harvesting (GO:0009765);; Cellular Component: integral component of membrane (GO:0016021);; Molecular Function: chlorophyll binding (GO:0016168);; Biological Process: protein-chromophore linka…	K08917|3.8e-133|sind:105169208|K08917 light-harvesting complex II chlorophyll a/b binding protein 6 | (RefSeq) chlorophyll a-b binding protein CP24 10A, chloroplastic	--	--	Chlorophyll A-B binding protein	Chlorophyll a-b binding protein CP24 10A, chloroplastic OS=Solanum lycopersicum OX=4081 GN=CAP10A PE=3 SV=1	Chlorophyll a-b binding protein, chloroplastic OS=Salvia splendens OX=180675 GN=LHCA2 PE=3 SV=1	C	Energy production and conversion	light-harvesting complex I chlorophyll a/b binding protein 2 [Salvia splendens]	cellular component: cell (GO:0005623);; cellular component: membrane (GO:0016020);; cellular component: macromolecular complex (GO:0032991);; cellular component: membrane part (GO:0044425);; cellular component: cell part (GO:0044464);; cellular component: organelle (GO:0043226);; cellular component: organelle part (GO:0044422);; biological process: metabolic process (GO:0008152);; biological proc…	Photosynthesis - antenna proteins (ko00196)
c56967.graph_c1	62	2.94	101	4.66	63	2.95	126	7.05	169	6.98	145	6.51	0.00612884	0.611764	up	--	--	--	--	--	--	--	--	--	--	--	--	--	--
c64759.graph_c1	1013	28.99	828	21.8	749	19.82	367	13.26	662	17.43	581	15.25	2.28594e-07	-0.851802	down	[G]	Carbohydrate transport and metabolism	Molecular Function: beta-galactosidase activity (GO:0004565);; Biological Process: carbohydrate metabolic process (GO:0005975);; Molecular Function: carbohydrate binding (GO:0030246);;	K12309|8.4e-277|ath:AT3G52840|K12309 beta-galactosidase [EC:3.2.1.23] | (RefSeq) BGAL2; beta-galactosidase 2	[G]	Carbohydrate transport and metabolism	Glycosyl hydrolases family 35;; Beta-sandwich domain in beta galactosidase;; Galactose binding lectin domain;; Beta-galactosidase	Beta-galactosidase 3 OS=Arabidopsis thaliana OX=3702 GN=BGAL3 PE=2 SV=1	Beta-galactosidase OS=Salvia splendens OX=180675 GN=Saspl_015114 PE=3 SV=1	G	Carbohydrate transport and metabolism	hypothetical protein Saspl_015114 [Salvia splendens]	molecular function: catalytic activity (GO:0003824);; biological process: metabolic process (GO:0008152);; molecular function: binding (GO:0005488)	Galactose metabolism (ko00052);; Other glycan degradation (ko00511);; Glycosaminoglycan degradation (ko00531);; Sphingolipid metabolism (ko00600);; Glycosphingolipid biosynthesis - ganglio series (ko00604)
c53747.graph_c0	318	20.38	395	24.34	414	26.34	265	17.41	197	10.12	230	13.23	0.000126818	-0.788764	down	[Q]	Secondary metabolites biosynthesis, transport and catabolism	Molecular Function: ent-kaurene synthase activity (GO:0009899);; Molecular Function: oxidoreductase activity (GO:0016491);; Molecular Function: metal ion binding (GO:0046872);;	K05282|1.0e-171|sind:105160538|K05282 gibberellin-44 dioxygenase [EC:1.14.11.12] | (RefSeq) gibberellin 20 oxidase 1-D	[QR]	--	2OG-Fe(II) oxygenase superfamily;; non-haem dioxygenase in morphine synthesis N-terminal	Gibberellin 20 oxidase 1-A OS=Triticum aestivum OX=4565 GN=GA20ox1A PE=2 SV=1	Iron/ascorbate family oxidoreductase OS=Handroanthus impetiginosus OX=429701 GN=CDL12_20423 PE=3 SV=1	Q	Secondary metabolites biosynthesis, transport and catabolism	PREDICTED: LOW QUALITY PROTEIN: gibberellin 20 oxidase 1-D-like, partial [Erythranthe guttata]	molecular function: catalytic activity (GO:0003824);; biological process: metabolic process (GO:0008152);; biological process: single-organism process (GO:0044699);; molecular function: binding (GO:0005488)	Diterpenoid biosynthesis (ko00904)
c53516.graph_c0	28	1.6	15	1.26	9	0.59	64	3.59	180	8.07	29	1.5	0.000238943	1.10957	up	[M]	Cell wall/membrane/envelope biogenesis	Molecular Function: MAP kinase activity (GO:0004707);; Molecular Function: ATP binding (GO:0005524);;	K20600|6.7e-159|sind:105164062|K20600 mitogen-activated protein kinase 4 [EC:2.7.11.24] | (RefSeq) mitogen-activated protein kinase homolog MMK2	[T]	Signal transduction mechanisms	Protein kinase domain;; Protein tyrosine and serine/threonine kinase	Mitogen-activated protein kinase homolog MMK2 OS=Medicago sativa OX=3879 GN=MMK2 PE=2 SV=1	Mitogen-activated protein kinase OS=Salvia splendens OX=180675 GN=Saspl_036121 PE=3 SV=1	T	Signal transduction mechanisms	hypothetical protein Saspl_036121 [Salvia splendens]	molecular function: catalytic activity (GO:0003824);; molecular function: signal transducer activity (GO:0004871);; biological process: metabolic process (GO:0008152);; biological process: cellular process (GO:0009987);; biological process: signaling (GO:0023052);; biological process: single-organism process (GO:0044699);; biological process: response to stimulus (GO:0050896);; biological process…	MAPK signaling pathway - plant (ko04016);; Plant-pathogen interaction (ko04626)
c50474.graph_c0	393	27.11	259	17.01	217	14.14	193	13.45	175	9.6	153	9.5	0.000153739	-0.801414	down	[J]	Translation, ribosomal structure and biogenesis	Molecular Function: RNA binding (GO:0003723);;	K11294|1.7e-88|sind:105174301|K11294 nucleolin | (RefSeq) 29 kDa ribonucleoprotein A, chloroplastic	[R]	General function prediction only	RNA recognition motif. (a.k.a. RRM, RBD, or RNP domain)	29 kDa ribonucleoprotein A, chloroplastic OS=Nicotiana sylvestris OX=4096 PE=2 SV=1	Uncharacterized protein OS=Salvia splendens OX=180675 GN=Saspl_005062 PE=4 SV=1	A	RNA processing and modification	hypothetical protein Saspl_005062 [Salvia splendens]	molecular function: binding (GO:0005488)	--
c63378.graph_c0	57	1.5	73	1.9	50	1.29	20	0.56	49	1.05	42	1.03	0.00943857	-0.694925	down	[M]	Cell wall/membrane/envelope biogenesis	Molecular Function: protein kinase activity (GO:0004672);; Molecular Function: calcium ion binding (GO:0005509);; Molecular Function: ATP binding (GO:0005524);; Cellular Component: integral component of membrane (GO:0016021);; Molecular Function: polysaccharide binding (GO:0030247);;	K23544|4.0e-99|brp:103842861|K23544 serine incorporator 1/3 | (RefSeq) serine incorporator 3	--	--	Protein kinase domain;; Protein tyrosine and serine/threonine kinase;; Calcium-binding EGF domain;; EGF domain;; EGF-like domain;; MSP1 EGF domain 1	Wall-associated receptor kinase-like 8 OS=Arabidopsis thaliana OX=3702 GN=WAKL8 PE=2 SV=1	Uncharacterized protein OS=Salvia splendens OX=180675 GN=Saspl_040261 PE=4 SV=1	--	--	hypothetical protein Saspl_040261 [Salvia splendens]	molecular function: catalytic activity (GO:0003824);; biological process: metabolic process (GO:0008152);; biological process: cellular process (GO:0009987);; molecular function: binding (GO:0005488);; cellular component: membrane (GO:0016020);; cellular component: membrane part (GO:0044425)	--
c38176.graph_c0	543	318.79	553	273.41	655	317.4	435	212.36	391	180.46	466	199.82	0.00088182	-0.592053	down	--	--	Molecular Function: calcium ion binding (GO:0005509);; Cellular Component: photosystem II oxygen evolving complex (GO:0009654);; Biological Process: photosynthesis (GO:0015979);; Cellular Component: extrinsic component of membrane (GO:0019898);;	K02717|3.2e-21|sind:105167423|K02717 photosystem II oxygen-evolving enhancer protein 2 | (RefSeq) oxygen-evolving enhancer protein 2-1, chloroplastic-like	--	--	--	Oxygen-evolving enhancer protein 2, chloroplastic OS=Solanum tuberosum OX=4113 GN=PSBP PE=2 SV=1	23 kDa subunit of oxygen evolving system of photosystem II OS=Nyssa sinensis OX=561372 GN=F0562_010446 PE=3 SV=1	S	Function unknown	oxygen-evolving enhancer protein 2-1, chloroplastic-like [Sesamum indicum]	molecular function: binding (GO:0005488);; cellular component: cell (GO:0005623);; cellular component: membrane (GO:0016020);; cellular component: macromolecular complex (GO:0032991);; cellular component: membrane part (GO:0044425);; cellular component: cell part (GO:0044464);; biological process: metabolic process (GO:0008152);; biological process: cellular process (GO:0009987)	Photosynthesis (ko00195)
c54587.graph_c0	143	6.95	117	5.43	132	7	77	4.81	103	4.7	87	4.33	0.000666318	-0.685246	down	--	--	--	--	--	--	--	--	Uncharacterized protein OS=Salvia splendens OX=180675 GN=Saspl_042062 PE=4 SV=1	S	Function unknown	hypothetical protein Saspl_042062 [Salvia splendens]	--	--
c47141.graph_c0	40	8.65	18	3.47	32	6.04	3	0.58	5	0.82	0	0	5.91631e-07	-1.50842	down	--	--	--	--	--	--	--	--	--	--	--	--	--	--
c50364.graph_c0	703	87.57	624	72.98	751	84.75	389	53.99	680	73.73	424	53.05	0.000111085	-0.664241	down	[O]	Posttranslational modification, protein turnover, chaperones	Molecular Function: transferase activity (GO:0016740);;	K00799|7.8e-49|vvi:100264557|K00799 glutathione S-transferase [EC:2.5.1.18] | (RefSeq) probable glutathione S-transferase	[O]	Posttranslational modification, protein turnover, chaperones	Glutathione S-transferase, N-terminal domain;; Glutathione S-transferase, N-terminal domain;; Glutathione S-transferase, N-terminal domain	Glutathione S-transferase 3 OS=Glycine max OX=3847 GN=GST3 PE=1 SV=1	Putative glutathione S-transferase OS=Vitis vinifera OX=29760 GN=GSTX4_15 PE=4 SV=1	O	Posttranslational modification, protein turnover, chaperones	PREDICTED: probable glutathione S-transferase [Vitis vinifera]	molecular function: catalytic activity (GO:0003824)	Glutathione metabolism (ko00480)
c64591.graph_c0	4376	84.33	5060	92.18	4630	83.78	3028	60.31	4183	63.21	3326	57.2	6.1685e-07	-0.623651	down	--	--	Molecular Function: microtubule motor activity (GO:0003777);; Molecular Function: ATP binding (GO:0005524);; Biological Process: microtubule-based movement (GO:0007018);; Molecular Function: microtubule binding (GO:0008017);; Biological Process: chloroplast accumulation movement (GO:0009904);;	K10406|2.0e-68|mus:103975905|K10406 kinesin family member C2/C3 | (RefSeq) kinesin-like protein KIFC3 isoform X1	[Z]	Cytoskeleton	Kinesin motor domain;; Microtubule binding	Kinesin-like protein KIN-14B OS=Arabidopsis thaliana OX=3702 GN=KIN14B PE=1 SV=1	Kinesin (KAR3 subfamily) OS=Handroanthus impetiginosus OX=429701 GN=CDL12_10376 PE=3 SV=1	Z	Cytoskeleton	kinesin-like protein KIN-14B [Sesamum indicum]	molecular function: catalytic activity (GO:0003824);; molecular function: binding (GO:0005488);; biological process: cellular process (GO:0009987);; biological process: single-organism process (GO:0044699);; biological process: localization (GO:0051179);; biological process: cellular component organization or biogenesis (GO:0071840)	--
c54537.graph_c0	2927	249.49	1909	175.21	2018	172.55	1455	135.78	1684	127.55	1260	104.07	2.10244e-06	-0.785367	down	[O]	Posttranslational modification, protein turnover, chaperones	Molecular Function: peptidyl-prolyl cis-trans isomerase activity (GO:0003755);; Biological Process: protein folding (GO:0006457);;	K03768|1.2e-116|sind:105168448|K03768 peptidyl-prolyl cis-trans isomerase B (cyclophilin B) [EC:5.2.1.8] | (RefSeq) photosynthetic NDH subunit of lumenal location 5, chloroplastic	[O]	Posttranslational modification, protein turnover, chaperones	Cyclophilin type peptidyl-prolyl cis-trans isomerase/CLD	Photosynthetic NDH subunit of lumenal location 5, chloroplastic OS=Arabidopsis thaliana OX=3702 GN=PNSL5 PE=1 SV=1	Peptidyl-prolyl cis-trans isomerase OS=Handroanthus impetiginosus OX=429701 GN=CDL12_08903 PE=3 SV=1	O	Posttranslational modification, protein turnover, chaperones	photosynthetic NDH subunit of lumenal location 5, chloroplastic [Sesamum indicum]	molecular function: catalytic activity (GO:0003824);; biological process: metabolic process (GO:0008152);; biological process: cellular process (GO:0009987)	--
c57947.graph_c0	384	27.81	822	56.83	567	37.5	348	24.92	610	33.9	266	16.82	0.00786146	-0.637929	down	--	--	Molecular Function: ATP transmembrane transporter activity (GO:0005347);; Cellular Component: integral component of membrane (GO:0016021);;	K15113|1.1e-136|oeu:111408595|K15113 solute carrier family 25 (mitochondrial iron transporter), member 28/37 | (RefSeq) mitoferrin-like	[C]	Energy production and conversion	Mitochondrial carrier protein	S-adenosylmethionine carrier 1, chloroplastic/mitochondrial OS=Arabidopsis thaliana OX=3702 GN=SAMC1 PE=1 SV=1	Mitoferrin-like OS=Dorcoceras hygrometricum OX=472368 GN=F511_17097 PE=3 SV=1	C	Energy production and conversion	mitoferrin-like [Dorcoceras hygrometricum]	molecular function: transporter activity (GO:0005215);; biological process: single-organism process (GO:0044699);; biological process: localization (GO:0051179);; cellular component: membrane (GO:0016020);; cellular component: membrane part (GO:0044425)	--
c60422.graph_c0	173	7.63	169	9	134	6.47	79	3.68	119	4.48	95	4.73	2.45303e-05	-0.822155	down	--	--	Molecular Function: UDP-glycosyltransferase activity (GO:0008194);; Cellular Component: intracellular membrane-bounded organelle (GO:0043231);; Molecular Function: quercetin 3-O-glucosyltransferase activity (GO:0080043);; Molecular Function: quercetin 7-O-glucosyltransferase activity (GO:0080044);;	K13691|2.3e-116|rcu:8262326|K13691 pathogen-inducible salicylic acid glucosyltransferase [EC:2.4.1.-] | (RefSeq) UDP-glycosyltransferase 74G1	[GC]	--	UDP-glucoronosyl and UDP-glucosyl transferase	UDP glycosyltransferase 9 OS=Catharanthus roseus OX=4058 GN=UGT9 PE=2 SV=1	Glycosyltransferase OS=Erythranthe guttata OX=4155 GN=MIMGU_mgv1a006023mg PE=3 SV=1	--	--	PREDICTED: UDP-glycosyltransferase 74E2-like [Erythranthe guttata]	molecular function: catalytic activity (GO:0003824);; cellular component: cell (GO:0005623);; cellular component: organelle (GO:0043226);; cellular component: cell part (GO:0044464)	--
c50843.graph_c0	4	0.18	5	0.28	4	0.17	47	1.36	52	1.82	94	2.45	1.62912e-11	2.00098	up	--	--	Molecular Function: magnesium ion binding (GO:0000287);; Molecular Function: terpene synthase activity (GO:0010333);;	K04121|7.3e-185|sind:105160752|K04121 ent-kaurene synthase [EC:4.2.3.19] | (RefSeq) beta-phellandrene synthase (neryl-diphosphate-cyclizing), chloroplastic-like	--	--	Terpene synthase, N-terminal domain;; Terpene synthase family, metal binding domain;; Terpene synthase family, metal binding domain;; Terpene synthase family 2, C-terminal metal binding	Cis-abienol synthase, chloroplastic OS=Nicotiana tabacum OX=4097 GN=ABS PE=1 SV=1	Kaurene synthase 6 OS=Isodon rubescens OX=587669 GN=KSL6 PE=2 SV=1	S	Function unknown	kaurene synthase 6 [Isodon rubescens]	molecular function: binding (GO:0005488);; molecular function: catalytic activity (GO:0003824)	Diterpenoid biosynthesis (ko00904)
c63312.graph_c0	101	6.19	42	2.51	36	2.11	453	28.16	622	30.41	592	32.97	8.78358e-25	2.42928	up	[P]	Inorganic ion transport and metabolism	Molecular Function: zinc ion transmembrane transporter activity (GO:0005385);; Cellular Component: plasma membrane (GO:0005886);; Cellular Component: membrane (GO:0016020);; Cellular Component: integral component of membrane (GO:0016021);; Biological Process: zinc ion transmembrane transport (GO:0071577);;	K14709|2.1e-132|sind:105167234|K14709 solute carrier family 39 (zinc transporter), member 1/2/3 | (RefSeq) probable zinc transporter 10	[P]	Inorganic ion transport and metabolism	ZIP Zinc transporter	Probable zinc transporter 10 OS=Arabidopsis thaliana OX=3702 GN=ZIP10 PE=1 SV=2	Uncharacterized protein OS=Erythranthe guttata OX=4155 GN=MIMGU_mgv1a024137mg PE=3 SV=1	P	Inorganic ion transport and metabolism	PREDICTED: probable zinc transporter 10 [Erythranthe guttata]	molecular function: transporter activity (GO:0005215);; biological process: localization (GO:0051179);; cellular component: cell (GO:0005623);; cellular component: membrane (GO:0016020);; cellular component: cell part (GO:0044464);; cellular component: membrane part (GO:0044425)	--
c57543.graph_c0	211	20.31	121	11.63	163	15.17	104	9.32	100	7.39	57	5.21	0.00023021	-0.899797	down	[R]	General function prediction only	Molecular Function: GTPase activity (GO:0003924);; Molecular Function: GTP binding (GO:0005525);; Biological Process: small GTPase mediated signal transduction (GO:0007264);;	K04392|1.4e-108|cic:CICLE_v10009470mg|K04392 Ras-related C3 botulinum toxin substrate 1 | (RefSeq) hypothetical protein	[R]	General function prediction only	Ras family;; Ras of Complex, Roc, domain of DAPkinase	Rac-like GTP-binding protein ARAC7 OS=Arabidopsis thaliana OX=3702 GN=ARAC7 PE=1 SV=1	Ras-related C3 botulinum toxin substrate 1 OS=Salvia splendens OX=180675 GN=RAC1 PE=3 SV=1	S	Function unknown	Ras-related C3 botulinum toxin substrate 1 [Salvia splendens]	molecular function: catalytic activity (GO:0003824);; molecular function: binding (GO:0005488);; biological process: cellular process (GO:0009987);; biological process: signaling (GO:0023052);; biological process: single-organism process (GO:0044699);; biological process: response to stimulus (GO:0050896);; biological process: biological regulation (GO:0065007)	Phagosome (ko04145)
c50253.graph_c0	301	47.8	218	32.13	270	39.06	127	19.33	219	27.54	118	16.11	1.99789e-05	-0.877256	down	--	--	Cellular Component: photosystem I (GO:0009522);; Cellular Component: photosystem II (GO:0009523);; Cellular Component: chloroplast thylakoid membrane (GO:0009535);; Biological Process: photosynthesis, light harvesting (GO:0009765);; Cellular Component: integral component of membrane (GO:0016021);; Molecular Function: chlorophyll binding (GO:0016168);; Biological Process: protein-chromophore linka…	K08913|2.8e-109|dosa:Os03t0592500-01|K08913 light-harvesting complex II chlorophyll a/b binding protein 2 | (RefSeq) Os03g0592500; Similar to Photosystem II type II chlorophyll a/b binding protein (Fragment).	--	--	Chlorophyll A-B binding protein	Chlorophyll a-b binding protein, chloroplastic OS=Oryza sativa subsp. indica OX=39946 GN=OsI_012078 PE=2 SV=1	Chlorophyll a-b binding protein, chloroplastic OS=Oryza barthii OX=65489 PE=3 SV=1	C	Energy production and conversion	Chlorophyll a-b binding protein, chloroplast precursor, putative, expressed [Oryza sativa Japonica Group]	cellular component: cell (GO:0005623);; cellular component: membrane (GO:0016020);; cellular component: macromolecular complex (GO:0032991);; cellular component: membrane part (GO:0044425);; cellular component: cell part (GO:0044464);; cellular component: organelle (GO:0043226);; cellular component: organelle part (GO:0044422);; biological process: metabolic process (GO:0008152);; biological proc…	Photosynthesis - antenna proteins (ko00196)
c49448.graph_c1	158	20.83	139	17.14	126	15.3	339	43.67	349	36.37	342	39.25	1.48229e-08	0.975148	up	--	--	--	--	--	--	Proline-rich nuclear receptor coactivator motif	--	Uncharacterized protein OS=Salvia splendens OX=180675 GN=Saspl_043016 PE=4 SV=1	S	Function unknown	hypothetical protein Saspl_043016 [Salvia splendens]	--	--
c64622.graph_c0	1	0.28	0	0	0	0	105	26.74	105	23.23	102	23.06	5.00965e-30	3.31365	up	--	--	--	--	--	--	--	--	--	--	--	--	--	--
c54897.graph_c0	619	30.69	474	22.77	511	24.48	960	50.42	1210	48.77	1152	54.78	1.75172e-08	0.779764	up	--	--	Cellular Component: integral component of membrane (GO:0016021);;	--	--	--	Protein BYPASS1-related;; Arabidopsis protein of unknown function	Protein BPS1, chloroplastic OS=Arabidopsis thaliana OX=3702 GN=BPS1 PE=2 SV=1	Uncharacterized protein OS=Salvia splendens OX=180675 GN=Saspl_002177 PE=4 SV=1	S	Function unknown	hypothetical protein Saspl_002177 [Salvia splendens]	cellular component: membrane (GO:0016020);; cellular component: membrane part (GO:0044425)	--
c62199.graph_c1	595	28.84	486	21.87	562	25.38	310	14.77	390	14.61	395	16.84	5.80575e-07	-0.758748	down	--	--	Cellular Component: integral component of membrane (GO:0016021);;	--	--	--	--	--	Uncharacterized protein OS=Handroanthus impetiginosus OX=429701 GN=CDL12_28200 PE=4 SV=1	--	--	uncharacterized protein LOC105173471 [Sesamum indicum]	cellular component: membrane (GO:0016020);; cellular component: membrane part (GO:0044425)	--
c46644.graph_c0	5	0.44	6	0.5	12	0.99	49	4.31	99	6.91	33	2.58	1.01878e-06	1.46558	up	--	--	--	--	--	--	--	--	--	--	--	--	--	--
c55477.graph_c0	236	14	100	5.63	147	8.02	318	18.75	556	26.03	394	20.98	2.33001e-05	0.959381	up	--	--	Molecular Function: SNAP receptor activity (GO:0005484);; Biological Process: intracellular protein transport (GO:0006886);; Cellular Component: integral component of membrane (GO:0016021);; Biological Process: vesicle-mediated transport (GO:0016192);;	K08486|2.6e-145|sind:105173994|K08486 syntaxin 1B/2/3 | (RefSeq) syntaxin-121	[U]	Intracellular trafficking, secretion, and vesicular transport	Syntaxin;; SNARE domain	Syntaxin-121 OS=Arabidopsis thaliana OX=3702 GN=SYP121 PE=1 SV=1	SNARE protein Syntaxin 1 OS=Handroanthus impetiginosus OX=429701 GN=CDL12_24338 PE=3 SV=1	U	Intracellular trafficking, secretion, and vesicular transport	syntaxin-121 [Sesamum indicum]	molecular function: binding (GO:0005488);; biological process: cellular process (GO:0009987);; biological process: cellular component organization or biogenesis (GO:0071840);; biological process: localization (GO:0051179);; cellular component: membrane (GO:0016020);; cellular component: membrane part (GO:0044425)	SNARE interactions in vesicular transport (ko04130)
c33547.graph_c0	42	10.46	41	9.22	42	9.28	15	3.45	22	4.31	18	3.67	0.0003877	-0.985885	down	--	--	--	--	--	--	--	--	Uncharacterized protein OS=Theobroma cacao OX=3641 GN=TCM_004602 PE=4 SV=1	--	--	Uncharacterized protein TCM_004602 [Theobroma cacao]	--	--
c53662.graph_c0	1330	66.9	597	28.93	710	33.39	438	22.63	598	23.73	558	26.6	0.000137312	-0.808603	down	[I]	Lipid transport and metabolism	Molecular Function: enoyl-[acyl-carrier-protein] reductase (NADH) activity (GO:0004318);; Biological Process: fatty acid biosynthetic process (GO:0006633);;	K00208|6.2e-182|sind:105163601|K00208 enoyl-[acyl-carrier protein] reductase I [EC:1.3.1.9 1.3.1.10] | (RefSeq) enoyl-[acyl-carrier-protein] reductase [NADH], chloroplastic-like	[R]	General function prediction only	Enoyl-(Acyl carrier protein) reductase;; short chain dehydrogenase;; Trans-2-enoyl-CoA reductase catalytic region	Enoyl-[acyl-carrier-protein] reductase [NADH], chloroplastic OS=Arabidopsis thaliana OX=3702 GN=MOD1 PE=1 SV=1	Enoyl-ACP Reductase OS=Salvia miltiorrhiza OX=226208 GN=ENR2 PE=2 SV=1	Q	Secondary metabolites biosynthesis, transport and catabolism	Enoyl-ACP Reductase [Salvia miltiorrhiza]	molecular function: catalytic activity (GO:0003824);; biological process: metabolic process (GO:0008152);; biological process: single-organism process (GO:0044699);; biological process: cellular process (GO:0009987)	Fatty acid biosynthesis (ko00061);; Biotin metabolism (ko00780);; Fatty acid metabolism (ko01212)
c58282.graph_c2	385	89.8	345	76.96	308	74.9	2073	234.15	2387	233.74	1890	219.39	3.68276e-59	2.25942	up	--	--	--	--	[T]	Signal transduction mechanisms	--	Calmodulin-1 OS=Arabidopsis thaliana OX=3702 GN=CAM1 PE=1 SV=1	--	--	--	--	--	--
c56811.graph_c1	493	18.3	250	11.78	345	15.32	578	39.58	842	43.19	677	33.86	0.00120847	0.632233	up	[E]	Amino acid transport and metabolism	Molecular Function: protein-arginine deiminase activity (GO:0004668);; Biological Process: putrescine biosynthetic process (GO:0009446);; Molecular Function: agmatine deiminase activity (GO:0047632);;	K10536|1.6e-176|sind:105158040|K10536 agmatine deiminase [EC:3.5.3.12] | (RefSeq) agmatine deiminase	--	--	Porphyromonas-type peptidyl-arginine deiminase	Agmatine deiminase OS=Medicago truncatula OX=3880 GN=AIH PE=1 SV=2	Agmatine deiminase OS=Salvia splendens OX=180675 GN=aguA PE=3 SV=1	E	Amino acid transport and metabolism	agmatine deiminase [Sesamum indicum]	molecular function: catalytic activity (GO:0003824);; biological process: metabolic process (GO:0008152);; biological process: cellular process (GO:0009987)	Arginine and proline metabolism (ko00330)
c52035.graph_c0	547	24.51	700	29.86	540	23.24	277	12.54	471	16.83	366	15.04	3.86401e-07	-0.848754	down	--	--	Molecular Function: RNA binding (GO:0003723);;	K20102|1.1e-161|sind:105169091|K20102 YTH domain-containing family protein | (RefSeq) uncharacterized protein LOC105169091 isoform X2	[R]	General function prediction only	YT521-B-like domain	YTH domain-containing protein ECT4 OS=Arabidopsis thaliana OX=3702 GN=ECT4 PE=2 SV=1	YTH domain-containing protein OS=Salvia splendens OX=180675 GN=Saspl_004916 PE=4 SV=1	S	Function unknown	hypothetical protein Saspl_004916 [Salvia splendens]	molecular function: binding (GO:0005488)	--
c43922.graph_c0	91	24.36	54	12.98	52	12.27	91	22.26	134	28.15	207	44.96	0.00665797	0.696406	up	--	--	--	--	--	--	--	--	--	--	--	--	--	--
c51595.graph_c0	84064	6655.26	79194	5952.05	95906	7128.95	35989	2860.95	48708	3060.33	33250	2354.78	5.35392e-18	-1.28595	down	--	--	Cellular Component: photosystem I (GO:0009522);; Cellular Component: photosystem II (GO:0009523);; Cellular Component: chloroplast thylakoid membrane (GO:0009535);; Biological Process: photosynthesis, light harvesting (GO:0009765);; Cellular Component: integral component of membrane (GO:0016021);; Molecular Function: chlorophyll binding (GO:0016168);; Biological Process: protein-chromophore linka…	K08915|2.2e-132|sind:105174728|K08915 light-harvesting complex II chlorophyll a/b binding protein 4 | (RefSeq) chlorophyll a-b binding protein CP29.1, chloroplastic	--	--	Chlorophyll A-B binding protein	Chlorophyll a-b binding protein CP29.2, chloroplastic OS=Arabidopsis thaliana OX=3702 GN=LHCB4.2 PE=1 SV=1	Chlorophyll a-b binding protein, chloroplastic OS=Capsicum baccatum OX=33114 GN=CQW23_21576 PE=3 SV=1	P	Inorganic ion transport and metabolism	chlorophyll a-b binding protein CP29.1, chloroplastic [Sesamum indicum]	cellular component: cell (GO:0005623);; cellular component: membrane (GO:0016020);; cellular component: macromolecular complex (GO:0032991);; cellular component: membrane part (GO:0044425);; cellular component: cell part (GO:0044464);; cellular component: organelle (GO:0043226);; cellular component: organelle part (GO:0044422);; biological process: metabolic process (GO:0008152);; biological proc…	Photosynthesis - antenna proteins (ko00196)
c45073.graph_c0	24	1.4	15	0.84	12	0.66	132	7.83	117	5.44	142	7.5	2.53546e-15	2.0471	up	[O]	Posttranslational modification, protein turnover, chaperones	Molecular Function: cysteine-type peptidase activity (GO:0008234);;	K16290|3.8e-116|smo:SELMODRAFT_184826|K16290 xylem cysteine proteinase [EC:3.4.22.-] | (RefSeq) hypothetical protein	[O]	Posttranslational modification, protein turnover, chaperones	Papain family cysteine protease;; Cathepsin propeptide inhibitor domain (I29);; Peptidase C1-like family	Cysteine proteinase RD21A OS=Arabidopsis thaliana OX=3702 GN=RD21A PE=1 SV=1	Uncharacterized protein OS=Salvia splendens OX=180675 GN=Saspl_041439 PE=3 SV=1	O	Posttranslational modification, protein turnover, chaperones	hypothetical protein Saspl_041439 [Salvia splendens]	molecular function: catalytic activity (GO:0003824);; biological process: metabolic process (GO:0008152)	--
c43608.graph_c0	106	8.91	59	4.32	96	7.4	35	3.28	59	4.54	43	2.97	0.00035473	-0.905213	down	--	--	Cellular Component: integral component of membrane (GO:0016021);;	--	--	--	Domain of unknown function (DUF4281)	Protein MAO HUZI 4, chloroplastic OS=Oryza sativa subsp. japonica OX=39947 GN=MHZ4 PE=2 SV=1	Uncharacterized protein OS=Salvia splendens OX=180675 GN=Saspl_039663 PE=4 SV=1	S	Function unknown	protein ABA DEFICIENT 4, chloroplastic-like isoform X1 [Sesamum indicum]	cellular component: membrane (GO:0016020);; cellular component: membrane part (GO:0044425)	--
c63097.graph_c0	116	6.23	100	5.14	87	4.42	195	10.66	213	9.1	226	11.01	6.93932e-05	0.755183	up	[I]	Lipid transport and metabolism	Biological Process: lipid metabolic process (GO:0006629);; Cellular Component: integral component of membrane (GO:0016021);; Molecular Function: oxidoreductase activity (GO:0016491);;	K21734|3.8e-191|ini:109155952|K21734 sphingolipid 8-(E/Z)-desaturase [EC:1.14.19.29] | (RefSeq) delta(8)-fatty-acid desaturase-like	[I]	Lipid transport and metabolism	Fatty acid desaturase;; Cytochrome b5-like Heme/Steroid binding domain	Delta(8)-fatty-acid desaturase OS=Helianthus annuus OX=4232 GN=sld1 PE=1 SV=1	Cytochrome b5 heme-binding domain-containing protein OS=Erythranthe guttata OX=4155 GN=MIMGU_mgv1a006322mg PE=4 SV=1	I	Lipid transport and metabolism	PREDICTED: delta(8)-fatty-acid desaturase-like [Erythranthe guttata]	biological process: metabolic process (GO:0008152);; biological process: single-organism process (GO:0044699);; cellular component: membrane (GO:0016020);; cellular component: membrane part (GO:0044425);; molecular function: catalytic activity (GO:0003824)	--
c47636.graph_c0	20	2.17	6	0.61	15	1.51	81	8.7	95	8.18	37	3.54	1.83576e-05	1.26942	up	--	--	Cellular Component: integral component of membrane (GO:0016021);;	--	--	--	Late embryogenesis abundant protein	--	LEA_2 domain-containing protein OS=Salvia splendens OX=180675 GN=Saspl_044717 PE=4 SV=1	S	Function unknown	hypothetical protein Saspl_044717 [Salvia splendens]	cellular component: membrane (GO:0016020);; cellular component: membrane part (GO:0044425)	--
c59023.graph_c0	118	4.8	81	3.22	65	2.54	32	1.43	47	1.55	45	1.74	3.52013e-05	-1.0287	down	--	--	Molecular Function: hydrolase activity, hydrolyzing O-glycosyl compounds (GO:0004553);; Biological Process: carbohydrate metabolic process (GO:0005975);;	K19891|1.4e-57|lang:109349744|K19891 glucan endo-1,3-beta-glucosidase 1/2/3 [EC:3.2.1.39] | (RefSeq) glucan endo-1,3-beta-glucosidase 3-like	--	--	Glycosyl hydrolases family 17;; X8 domain;; Glycosyl hydrolases family 17	Probable glucan endo-1,3-beta-glucosidase A6 OS=Arabidopsis thaliana OX=3702 GN=A6 PE=2 SV=1	Glucan endo-1,3-beta-D-glucosidase OS=Salvia splendens OX=180675 GN=Saspl_004088 PE=3 SV=1	G	Carbohydrate transport and metabolism	hypothetical protein Saspl_004088 [Salvia splendens]	molecular function: catalytic activity (GO:0003824);; biological process: metabolic process (GO:0008152)	Starch and sucrose metabolism (ko00500)
c55453.graph_c1	263	8.62	249	7.89	263	8.24	131	4.45	190	5.01	213	6.43	0.000155815	-0.693433	down	[G]	Carbohydrate transport and metabolism	Molecular Function: hydrolase activity, hydrolyzing O-glycosyl compounds (GO:0004553);; Molecular Function: xylan 1,4-beta-xylosidase activity (GO:0009044);; Cellular Component: plant-type cell wall (GO:0009505);; Biological Process: arabinan catabolic process (GO:0031222);; Biological Process: xylan catabolic process (GO:0045493);; Molecular Function: alpha-L-arabinofuranosidase activity (GO:004…	K15920|7.9e-138|pmum:103319154|K15920 xylan 1,4-beta-xylosidase [EC:3.2.1.37] | (RefSeq) beta-xylosidase/alpha-L-arabinofuranosidase 2	--	--	Glycosyl hydrolase family 3 N terminal domain;; Glycosyl hydrolase family 3 C-terminal domain;; Fibronectin type III-like domain;; Glycosyl hydrolase family 3 C-terminal domain	Probable beta-D-xylosidase 2 OS=Arabidopsis thaliana OX=3702 GN=BXL2 PE=2 SV=1	Fn3_like domain-containing protein (Fragment) OS=Erythranthe guttata OX=4155 GN=MIMGU_mgv1a019840mg PE=3 SV=1	G	Carbohydrate transport and metabolism	PREDICTED: probable beta-D-xylosidase 2 [Erythranthe guttata]	molecular function: catalytic activity (GO:0003824);; cellular component: cell (GO:0005623);; cellular component: cell part (GO:0044464);; biological process: metabolic process (GO:0008152);; biological process: single-organism process (GO:0044699);; biological process: cellular process (GO:0009987)	Amino sugar and nucleotide sugar metabolism (ko00520)
c40184.graph_c0	65	7.24	34	3.86	28	2.86	71	8.31	111	10.27	96	9.49	0.00830575	0.685666	up	--	--	--	--	--	--	--	--	Uncharacterized protein OS=Salvia splendens OX=180675 GN=Saspl_025080 PE=4 SV=1	--	--	hypothetical protein Saspl_025080 [Salvia splendens]	--	--
c49797.graph_c0	34	1.26	31	1.05	17	0.58	63	2.31	64	1.79	60	2.02	0.00753267	0.717227	up	--	--	Cellular Component: integral component of membrane (GO:0016021);;	--	--	--	--	Uncharacterized membrane protein At3g27390 OS=Arabidopsis thaliana OX=3702 GN=At3g27390 PE=1 SV=2	Uncharacterized protein OS=Salvia splendens OX=180675 GN=Saspl_041042 PE=4 SV=1	S	Function unknown	hypothetical protein Saspl_041042 [Salvia splendens]	cellular component: membrane (GO:0016020);; cellular component: membrane part (GO:0044425)	--
c59838.graph_c1	30	1.68	9	0.52	29	1.88	56	3.72	132	6.54	50	2.57	0.00151938	0.934559	up	[S]	Function unknown	--	K15015|3.3e-15|aip:107609646|K15015 solute carrier family 32 (vesicular inhibitory amino acid transporter) | (RefSeq) uncharacterized protein LOC107609646 isoform X1	--	--	--	IQ domain-containing protein IQM4 OS=Arabidopsis thaliana OX=3702 GN=IQM4 PE=2 SV=1	Uncharacterized protein OS=Salvia splendens OX=180675 GN=Saspl_041272 PE=4 SV=1	S	Function unknown	hypothetical protein Saspl_041272 [Salvia splendens]	--	--
c54846.graph_c1	756	35.3	986	42.32	961	44.1	1514	57.07	1932	55.3	1885	58.98	6.82444e-06	0.693071	up	--	--	Molecular Function: transferase activity, transferring glycosyl groups (GO:0016757);;	K18207|2.4e-69|atr:18433656|K18207 protein O-mannose beta-1,4-N-acetylglucosaminyltransferase [EC:2.4.1.312] | (RefSeq) protein O-linked-mannose beta-1,4-N-acetylglucosaminyltransferase 2	[S]	Function unknown	Protein of unknown function (DUF563)	Alpha-1,3-arabinosyltransferase XAT2 OS=Oryza sativa subsp. japonica OX=39947 GN=XAT2 PE=1 SV=1	Uncharacterized protein OS=Erythranthe guttata OX=4155 GN=MIMGU_mgv1a025512mg PE=4 SV=1	S	Function unknown	protein O-linked-mannose beta-1,4-N-acetylglucosaminyltransferase 2-like [Sesamum indicum]	molecular function: catalytic activity (GO:0003824)	Mannose type O-glycan biosynthesis (ko00515)
c36804.graph_c0	7	2.66	3	1	12	3.91	20	7.3	27	8.04	35	10.32	0.00815486	0.801047	up	--	--	Cellular Component: nucleus (GO:0005634);; Biological Process: regulation of transcription, DNA-templated (GO:0006355);; Biological Process: auxin-activated signaling pathway (GO:0009734);;	K14484|3.0e-26|pmum:103323939|K14484 auxin-responsive protein IAA | (RefSeq) auxin-responsive protein IAA14	--	--	AUX/IAA family	Auxin-responsive protein IAA14 OS=Arabidopsis thaliana OX=3702 GN=IAA14 PE=1 SV=2	Auxin-responsive protein OS=Salvia splendens OX=180675 GN=IAA PE=3 SV=1	K	Transcription	auxin-responsive protein IAA [Salvia splendens]	cellular component: cell (GO:0005623);; cellular component: organelle (GO:0043226);; cellular component: cell part (GO:0044464);; biological process: biological regulation (GO:0065007);; biological process: cellular process (GO:0009987);; biological process: signaling (GO:0023052);; biological process: single-organism process (GO:0044699);; biological process: response to stimulus (GO:0050896)	Plant hormone signal transduction (ko04075)
c53916.graph_c1	1450	56.37	1710	64.72	1784	66.57	867	38.35	1034	32.37	712	26.8	1.27664e-10	-1.0589	down	[R]	General function prediction only	Molecular Function: selenium binding (GO:0008430);;	K17285|4.7e-237|nsy:104211605|K17285 methanethiol oxidase [EC:1.8.3.4] | (RefSeq) selenium-binding protein 1-like	[P]	Inorganic ion transport and metabolism	56kDa selenium binding protein (SBP56);; 56kDa selenium binding protein (SBP56)	Selenium-binding protein 1 OS=Arabidopsis thaliana OX=3702 GN=SBP1 PE=1 SV=1	Selenium-binding protein 1 OS=Salvia splendens OX=180675 GN=SELENBP1 PE=3 SV=1	P	Inorganic ion transport and metabolism	selenium-binding protein 1 [Salvia splendens]	molecular function: binding (GO:0005488)	Sulfur metabolism (ko00920)
c43668.graph_c0	5724	477.29	4663	368.74	5019	392.48	3235	270.33	3657	242.17	3404	253.33	5.81607e-10	-0.766428	down	[J]	Translation, ribosomal structure and biogenesis	Molecular Function: structural constituent of ribosome (GO:0003735);; Cellular Component: ribosome (GO:0005840);; Biological Process: translation (GO:0006412);;	K02906|1.8e-126|sind:105168351|K02906 large subunit ribosomal protein L3 | (RefSeq) 50S ribosomal protein L3, chloroplastic-like	[J]	Translation, ribosomal structure and biogenesis	Ribosomal protein L3	50S ribosomal protein L3, chloroplastic (Fragment) OS=Nicotiana tabacum OX=4097 GN=RPL3 PE=2 SV=1	Mitochondrial/chloroplast ribosomal protein L3 OS=Handroanthus impetiginosus OX=429701 GN=CDL12_02110 PE=3 SV=1	J	Translation, ribosomal structure and biogenesis	Mitochondrial/chloroplast ribosomal protein L3 [Handroanthus impetiginosus]	molecular function: structural molecule activity (GO:0005198);; cellular component: cell (GO:0005623);; cellular component: macromolecular complex (GO:0032991);; cellular component: organelle (GO:0043226);; cellular component: cell part (GO:0044464);; biological process: metabolic process (GO:0008152);; biological process: cellular process (GO:0009987)	Ribosome (ko03010)
c61878.graph_c0	63	2.68	45	1.87	80	3.33	109	4.84	142	4.8	130	5.02	0.00650643	0.637752	up	--	--	--	K14494|8.8e-39|ppp:112296036|K14494 DELLA protein | (RefSeq) DELLA protein GAI-like	--	--	GRAS domain family	Scarecrow-like protein 14 OS=Arabidopsis thaliana OX=3702 GN=SCL14 PE=1 SV=2	GRAS domain-containing protein OS=Salvia splendens OX=180675 GN=Saspl_019154 PE=3 SV=1	K	Transcription	scarecrow-like protein 30 [Sesamum indicum]	--	Plant hormone signal transduction (ko04075)
c55684.graph_c0	87	3.28	66	1.77	40	1.06	170	8.5	194	9.48	189	7.51	1.42802e-06	1.08948	up	--	--	Biological Process: fucose metabolic process (GO:0006004);; Cellular Component: integral component of membrane (GO:0016021);; Molecular Function: transferase activity, transferring glycosyl groups (GO:0016757);;	K23280|6.7e-45|pavi:110757812|K23280 rhamnogalacturonan I rhamnosyltransferase [EC:2.4.1.351] | (RefSeq) uncharacterized protein At1g04910-like	--	--	GDP-fucose protein O-fucosyltransferase	Protein ESMERALDA 1 OS=Arabidopsis thaliana OX=3702 GN=ESMD1 PE=2 SV=1	O-fucosyltransferase family protein OS=Salvia splendens OX=180675 GN=Saspl_046595 PE=3 SV=1	G	Carbohydrate transport and metabolism	hypothetical protein Saspl_046595 [Salvia splendens]	biological process: metabolic process (GO:0008152);; biological process: single-organism process (GO:0044699);; cellular component: membrane (GO:0016020);; cellular component: membrane part (GO:0044425);; molecular function: catalytic activity (GO:0003824)	--
c53148.graph_c2	199	25.7	82	9.94	108	12.84	68	8.57	77	7.87	66	7.4	0.000840782	-0.84492	down	[B]	Chromatin structure and dynamics	Cellular Component: RNA polymerase I transcription regulator complex (GO:0000120);; Cellular Component: RNA polymerase I upstream activating factor complex (GO:0000500);; Molecular Function: protein binding (GO:0005515);; Cellular Component: cellular_component (GO:0005575);; Cellular Component: intracellular (GO:0005622);; Cellular Component: obsolete cell (GO:0005623);; Cellular Component: nucle…	K15223|5.0e-30|cmax:111471082|K15223 upstream activation factor subunit UAF30 | (RefSeq) uncharacterized protein LOC111471082	[K]	Transcription	SWIB/MDM2 domain	--	SWIB domain-containing protein OS=Salvia splendens OX=180675 GN=Saspl_013499 PE=4 SV=1	K	Transcription	hypothetical protein Saspl_013499 [Salvia splendens]	cellular component: cell (GO:0005623);; cellular component: membrane-enclosed lumen (GO:0031974);; cellular component: macromolecular complex (GO:0032991);; cellular component: organelle (GO:0043226);; cellular component: organelle part (GO:0044422);; cellular component: cell part (GO:0044464);; molecular function: binding (GO:0005488);; biological process: biological regulation (GO:0065007)	--
c54531.graph_c1	114	6.67	38	2.18	58	3.11	455	27.19	523	24.73	353	19.05	5.35009e-15	1.92979	up	[O]	Posttranslational modification, protein turnover, chaperones	Molecular Function: ATP binding (GO:0005524);; Biological Process: protein folding (GO:0006457);; Molecular Function: unfolded protein binding (GO:0051082);;	K04079|9.3e-157|ini:109146489|K04079 molecular chaperone HtpG | (RefSeq) Hsp83A; heat shock protein 83	[O]	Posttranslational modification, protein turnover, chaperones	Hsp90 protein;; Histidine kinase-, DNA gyrase B-, and HSP90-like ATPase	Heat shock protein 83 OS=Ipomoea nil OX=35883 GN=HSP83A PE=2 SV=1	HATPase_c domain-containing protein OS=Nyssa sinensis OX=561372 GN=F0562_026652 PE=3 SV=1	O	Posttranslational modification, protein turnover, chaperones	PREDICTED: heat shock protein 83 [Ipomoea nil]	molecular function: binding (GO:0005488);; biological process: cellular process (GO:0009987)	Protein processing in endoplasmic reticulum (ko04141);; Plant-pathogen interaction (ko04626)
c47422.graph_c0	28	3.69	30	3.7	30	3.65	74	9.53	71	7.41	66	7.57	0.00182801	0.798859	up	--	--	--	--	--	--	--	--	Uncharacterized protein OS=Salvia splendens OX=180675 GN=Saspl_001665 PE=4 SV=1	--	--	hypothetical protein Saspl_001665 [Salvia splendens]	--	--
c58101.graph_c0	3501	116.26	511	16.34	846	26.81	121	4.14	133	3.52	142	4.33	2.55612e-05	-1.23491	down	--	--	Molecular Function: catechol oxidase activity (GO:0004097);; Biological Process: pigment biosynthetic process (GO:0046148);; Molecular Function: metal ion binding (GO:0046872);;	K00422|9.7e-271|sind:105176878|K00422 polyphenol oxidase [EC:1.10.3.1] | (RefSeq) polyphenol oxidase I, chloroplastic-like	--	--	Common central domain of tyrosinase;; Protein of unknown function (DUF_B2219);; Polyphenol oxidase middle domain	Polyphenol oxidase II, chloroplastic OS=Ipomoea batatas OX=4120 GN=co-2 PE=2 SV=2	Polyphenol oxidase OS=Sesamum indicum OX=4182 GN=PPO PE=2 SV=1	Q	Secondary metabolites biosynthesis, transport and catabolism	polyphenol oxidase I, chloroplastic-like [Sesamum indicum]	molecular function: catalytic activity (GO:0003824);; biological process: metabolic process (GO:0008152);; biological process: single-organism process (GO:0044699);; molecular function: binding (GO:0005488)	Tyrosine metabolism (ko00350);; Isoquinoline alkaloid biosynthesis (ko00950)
c54732.graph_c0	369	13.39	292	10.18	266	9.2	198	7.4	252	7.34	233	7.75	0.000206436	-0.60992	down	--	--	--	--	--	--	--	--	Uncharacterized protein OS=Handroanthus impetiginosus OX=429701 GN=CDL12_14054 PE=4 SV=1	--	--	uncharacterized protein LOC105176155 [Sesamum indicum]	--	--
c58080.graph_c0	707	43.44	393	22.57	500	29.29	307	15.62	383	18.64	368	17.34	0.00010174	-0.729364	down	--	--	Cellular Component: integral component of membrane (GO:0016021);;	--	--	--	Core-2/I-Branching enzyme	Glycosyltransferase BC10 OS=Oryza sativa subsp. japonica OX=39947 GN=BC10 PE=1 SV=1	Uncharacterized protein OS=Handroanthus impetiginosus OX=429701 GN=CDL12_16758 PE=4 SV=1	S	Function unknown	uncharacterized protein LOC105170072 [Sesamum indicum]	cellular component: membrane (GO:0016020);; cellular component: membrane part (GO:0044425)	--
c43274.graph_c0	5	0.68	30	3.78	19	2.38	133	18.3	62	6.88	89	10.62	3.8455e-05	1.23332	up	[T]	Signal transduction mechanisms	Molecular Function: nucleotide binding (GO:0000166);; Molecular Function: molecular_function (GO:0003674);; Molecular Function: binding (GO:0005488);; Cellular Component: cellular_component (GO:0005575);; Cellular Component: obsolete cell (GO:0005623);; Cellular Component: plasma membrane (GO:0005886);; Molecular Function: drug binding (GO:0008144);; Cellular Component: membrane (GO:0016020);; Mo…	--	--	--	Universal stress protein family;; Universal stress protein family	--	Usp domain-containing protein OS=Handroanthus impetiginosus OX=429701 GN=CDL12_20806 PE=4 SV=1	T	Signal transduction mechanisms	hypothetical protein CDL12_20806 [Handroanthus impetiginosus]	molecular function: binding (GO:0005488);; cellular component: cell (GO:0005623);; cellular component: membrane (GO:0016020);; cellular component: cell part (GO:0044464)	--
c57622.graph_c0	188	12.38	239	15.07	232	14.42	136	9.09	189	9.95	130	7.75	0.000395752	-0.684464	down	--	--	Biological Process: RNA 5'-end processing (GO:0000966);; Biological Process: tRNA 5'-leader removal (GO:0001682);; Molecular Function: molecular_function (GO:0003674);; Molecular Function: catalytic activity (GO:0003824);; Molecular Function: nuclease activity (GO:0004518);; Molecular Function: endonuclease activity (GO:0004519);; Molecular Function: endoribonuclease activity (GO:0004521);; Molec…	K18213|5.6e-103|sind:105161231|K18213 proteinaceous RNase P [EC:3.1.26.5] | (RefSeq) proteinaceous RNase P 1, chloroplastic/mitochondrial	[R]	General function prediction only	Pentacotripeptide-repeat region of PRORP;; PPR repeat family;; PPR repeat;; Pentatricopeptide repeat domain;; PPR repeat	Proteinaceous RNase P 1, chloroplastic/mitochondrial OS=Arabidopsis thaliana OX=3702 GN=PRORP1 PE=1 SV=1	Ribonuclease P OS=Salvia splendens OX=180675 GN=PRORP PE=3 SV=1	V	Defense mechanisms	proteinaceous RNase P [Salvia splendens]	biological process: metabolic process (GO:0008152);; biological process: cellular process (GO:0009987);; molecular function: catalytic activity (GO:0003824);; cellular component: cell (GO:0005623);; cellular component: cell part (GO:0044464);; cellular component: organelle (GO:0043226)	RNA transport (ko03013)
c62911.graph_c0	913	26.47	1078	30.13	910	25.24	1480	43.89	2009	46.01	1798	47.64	3.45904e-06	0.602662	up	[P]	Inorganic ion transport and metabolism	Cellular Component: integral component of membrane (GO:0016021);; Molecular Function: oxidoreductase activity (GO:0016491);;	K00521|5.3e-268|sind:105172854|K00521 ferric-chelate reductase [EC:1.16.1.7] | (RefSeq) ferric reduction oxidase 2 isoform X1	[PQ]	--	Ferric reductase NAD binding domain;; FAD-binding domain;; Ferric reductase like transmembrane component	Ferric reduction oxidase 2 OS=Arabidopsis thaliana OX=3702 GN=FRO2 PE=1 SV=2	FAD-binding FR-type domain-containing protein OS=Salvia splendens OX=180675 GN=Saspl_034177 PE=4 SV=1	--	--	PREDICTED: ferric reduction oxidase 2-like [Erythranthe guttata]	cellular component: membrane (GO:0016020);; cellular component: membrane part (GO:0044425);; molecular function: catalytic activity (GO:0003824);; biological process: metabolic process (GO:0008152);; biological process: single-organism process (GO:0044699)	--
c51381.graph_c0	39	3.55	27	2.36	39	3.43	13	1.38	19	1.5	14	1.17	0.00149195	-0.918311	down	--	--	Molecular Function: transferase activity, transferring acyl groups other than amino-acyl groups (GO:0016747);;	K13065|4.8e-148|sind:105165248|K13065 shikimate O-hydroxycinnamoyltransferase [EC:2.3.1.133] | (RefSeq) shikimate O-hydroxycinnamoyltransferase	--	--	Transferase family	Shikimate O-hydroxycinnamoyltransferase OS=Nicotiana tabacum OX=4097 GN=HST PE=1 SV=1	Uncharacterized protein OS=Salvia splendens OX=180675 GN=Saspl_025842 PE=3 SV=1	S	Function unknown	hypothetical protein Saspl_025842 [Salvia splendens]	molecular function: catalytic activity (GO:0003824)	Phenylpropanoid biosynthesis (ko00940);; Flavonoid biosynthesis (ko00941);; Stilbenoid, diarylheptanoid and gingerol biosynthesis (ko00945)
c48047.graph_c0	16	1.09	21	1.37	15	0.97	38	2.62	66	3.58	37	2.27	0.00495567	0.79851	up	[S]	Function unknown	Molecular Function: protein serine/threonine kinase activity (GO:0004674);; Molecular Function: ATP binding (GO:0005524);;	K20716|3.3e-124|sind:105175152|K20716 mitogen-activated protein kinase kinase kinase 17/18 | (RefSeq) mitogen-activated protein kinase kinase kinase 2	[T]	Signal transduction mechanisms	Protein kinase domain;; Protein tyrosine and serine/threonine kinase	Mitogen-activated protein kinase kinase kinase 17 OS=Arabidopsis thaliana OX=3702 GN=MAPKKK17 PE=1 SV=1	Protein kinase domain-containing protein OS=Salvia splendens OX=180675 GN=Saspl_008234 PE=3 SV=1	T	Signal transduction mechanisms	mitogen-activated protein kinase kinase kinase 2 [Sesamum indicum]	molecular function: catalytic activity (GO:0003824);; biological process: metabolic process (GO:0008152);; biological process: cellular process (GO:0009987);; molecular function: binding (GO:0005488)	MAPK signaling pathway - plant (ko04016)
c50100.graph_c1	132	3.43	112	3.03	113	2.79	34	1.72	19	0.61	26	1.08	4.01941e-13	-1.82776	down	--	--	Molecular Function: protein binding (GO:0005515);; Biological Process: biological_process (GO:0008150);; Biological Process: tissue development (GO:0009888);; Biological Process: meristem maintenance (GO:0010073);; Cellular Component: integral component of membrane (GO:0016021);; Biological Process: multicellular organismal process (GO:0032501);; Biological Process: developmental process (GO:0032…	--	[R]	General function prediction only	Leucine rich repeat;; Leucine Rich Repeat;; Leucine rich repeat N-terminal domain;; Leucine Rich Repeat;; Leucine rich repeat;; Leucine Rich repeats (2 copies);; Leucine Rich repeat;; Leucine Rich Repeat;; Leucine rich repeat;; Leucine Rich Repeat	Receptor-like protein 6 OS=Arabidopsis thaliana OX=3702 GN=RLP6 PE=3 SV=1	LRR-containing protein OS=Handroanthus impetiginosus OX=429701 GN=CDL12_15854 PE=4 SV=1	S	Function unknown	receptor-like protein 12 [Sesamum indicum]	molecular function: binding (GO:0005488);; biological process: developmental process (GO:0032502);; biological process: multicellular organismal process (GO:0032501);; biological process: single-organism process (GO:0044699);; cellular component: membrane (GO:0016020);; cellular component: membrane part (GO:0044425)	--
c49316.graph_c0	838	78.63	843	74.79	565	49.54	536	50.13	578	43.05	521	43.39	0.000151838	-0.616237	down	[J]	Translation, ribosomal structure and biogenesis	Molecular Function: RNA binding (GO:0003723);; Molecular Function: structural constituent of ribosome (GO:0003735);; Biological Process: translation (GO:0006412);; Cellular Component: small ribosomal subunit (GO:0015935);;	K02989|5.2e-101|oeu:111394409|K02989 small subunit ribosomal protein S5e | (RefSeq) 40S ribosomal protein S5	[J]	Translation, ribosomal structure and biogenesis	Ribosomal protein S7p/S5e	40S ribosomal protein S5-2 OS=Arabidopsis thaliana OX=3702 GN=RPS5B PE=1 SV=2	Ribosomal protein S7 OS=Handroanthus impetiginosus OX=429701 GN=CDL12_25866 PE=3 SV=1	J	Translation, ribosomal structure and biogenesis	Ribosomal protein S7 [Handroanthus impetiginosus]	molecular function: binding (GO:0005488);; molecular function: structural molecule activity (GO:0005198);; biological process: metabolic process (GO:0008152);; biological process: cellular process (GO:0009987);; cellular component: cell (GO:0005623);; cellular component: macromolecular complex (GO:0032991);; cellular component: organelle (GO:0043226);; cellular component: organelle part (GO:00444…	Ribosome (ko03010)
c60932.graph_c1	130	7.58	97	4.8	96	5.09	176	9.1	314	11.86	205	9.44	0.000195444	0.752652	up	--	--	Biological Process: endosperm development (GO:0009960);; Biological Process: regulation of seed growth (GO:0080113);;	--	--	--	VQ motif	Protein HAIKU1 OS=Arabidopsis thaliana OX=3702 GN=IKU1 PE=1 SV=1	VQ domain-containing protein OS=Handroanthus impetiginosus OX=429701 GN=CDL12_27753 PE=4 SV=1	S	Function unknown	hypothetical protein CDL12_27753 [Handroanthus impetiginosus]	biological process: reproduction (GO:0000003);; biological process: reproductive process (GO:0022414);; biological process: multicellular organismal process (GO:0032501);; biological process: developmental process (GO:0032502);; biological process: single-organism process (GO:0044699);; biological process: biological regulation (GO:0065007)	--
c43985.graph_c0	193	20.38	199	17.79	139	13.38	458	42.31	311	24.64	245	21.24	0.00854058	0.614504	up	--	--	Molecular Function: arylesterase activity (GO:0004064);;	K23978|1.5e-122|sind:105174561|K23978 isoamyl acetate esterase [EC:3.1.1.112] | (RefSeq) GDSL esterase/lipase CPRD49	[I]	Lipid transport and metabolism	GDSL-like Lipase/Acylhydrolase family;; GDSL-like Lipase/Acylhydrolase	GDSL esterase/lipase CPRD49 OS=Arabidopsis thaliana OX=3702 GN=CPRD49 PE=2 SV=1	Isoamyl acetate-hydrolyzing esterase OS=Handroanthus impetiginosus OX=429701 GN=CDL12_18217 PE=4 SV=1	I	Lipid transport and metabolism	GDSL esterase/lipase CPRD49 [Sesamum indicum]	molecular function: catalytic activity (GO:0003824)	--
c48852.graph_c0	24	2.7	7	0.75	16	1.68	42	4.65	71	6.33	48	4.7	0.000913954	0.966466	up	--	--	Molecular Function: hydrolase activity (GO:0016787);;	K14493|5.0e-63|sind:105165262|K14493 gibberellin receptor GID1 [EC:3.-.-.-] | (RefSeq) gibberellin receptor GID1B-like	[V]	Defense mechanisms	alpha/beta hydrolase fold	Gibberellin receptor GID1B OS=Arabidopsis thaliana OX=3702 GN=GID1B PE=1 SV=1	Gibberellin receptor GID1 OS=Salvia splendens OX=180675 GN=GID1 PE=3 SV=1	V	Defense mechanisms	gibberellin receptor GID1 [Salvia splendens]	molecular function: catalytic activity (GO:0003824)	Plant hormone signal transduction (ko04075)
c61875.graph_c0	451	10.45	406	8.96	371	8.07	276	6.44	277	5.29	168	3.57	1.45965e-05	-0.859756	down	[J]	Translation, ribosomal structure and biogenesis	Molecular Function: RNA binding (GO:0003723);; Molecular Function: ribonuclease activity (GO:0004540);; Biological Process: RNA processing (GO:0006396);;	K08301|3.2e-49|rcu:8267648|K08301 ribonuclease G [EC:3.1.26.-] | (RefSeq) uncharacterized protein LOC8267648	--	--	Ribonuclease E/G family	Ribonuclease E/G-like protein, chloroplastic OS=Arabidopsis thaliana OX=3702 GN=RNE PE=1 SV=1	Uncharacterized protein OS=Salvia splendens OX=180675 GN=Saspl_040302 PE=3 SV=1	J	Translation, ribosomal structure and biogenesis	hypothetical protein Saspl_040302 [Salvia splendens]	molecular function: binding (GO:0005488);; molecular function: catalytic activity (GO:0003824);; biological process: metabolic process (GO:0008152);; biological process: cellular process (GO:0009987)	--
c50987.graph_c0	960	72.7	414	29.9	597	42.54	377	29.03	317	18.97	444	30.32	0.000357815	-0.817029	down	[J]	Translation, ribosomal structure and biogenesis	Molecular Function: RNA binding (GO:0003723);;	K11294|5.2e-90|sind:105161381|K11294 nucleolin | (RefSeq) 29 kDa ribonucleoprotein A, chloroplastic-like	[R]	General function prediction only	RNA recognition motif. (a.k.a. RRM, RBD, or RNP domain)	29 kDa ribonucleoprotein A, chloroplastic OS=Nicotiana sylvestris OX=4096 PE=2 SV=1	Uncharacterized protein OS=Salvia splendens OX=180675 GN=Saspl_045847 PE=4 SV=1	A	RNA processing and modification	hypothetical protein Saspl_045847 [Salvia splendens]	molecular function: binding (GO:0005488)	--
c61256.graph_c0	95	11.78	39	4.96	43	4.5	169	20.52	307	27.44	53	4.99	0.00571901	0.815354	up	--	--	Cellular Component: integral component of membrane (GO:0016021);;	K13466|8.3e-53|fve:101293084|K13466 EIX receptor 1/2 | (RefSeq) probable leucine-rich repeat receptor-like protein kinase At1g35710	[R]	General function prediction only	Leucine rich repeat;; Leucine Rich repeats (2 copies);; Leucine Rich Repeat	Receptor-like protein EIX2 OS=Solanum lycopersicum OX=4081 GN=EIX2 PE=1 SV=2	EIX receptor 1/2 OS=Salvia splendens OX=180675 GN=EIX1_2 PE=4 SV=1	P	Inorganic ion transport and metabolism	EIX receptor 1/2 [Salvia splendens]	cellular component: membrane (GO:0016020);; cellular component: membrane part (GO:0044425)	Plant-pathogen interaction (ko04626)
c60525.graph_c0	7	0.33	2	0.09	1	0.05	25	1.22	45	1.71	20	0.87	6.16913e-05	1.20782	up	[L]	Replication, recombination and repair	Molecular Function: ubiquitin-protein transferase activity (GO:0004842);;	K10260|4.3e-18|ota:OT_ostta09g00430|K10260 F-box and WD-40 domain protein 7 | (RefSeq) WD40/YVTN repeat-like-containing domain	--	--	U-box domain	U-box domain-containing protein 21 OS=Arabidopsis thaliana OX=3702 GN=PUB21 PE=2 SV=1	RING-type E3 ubiquitin transferase OS=Salvia splendens OX=180675 GN=Saspl_048821 PE=4 SV=1	H	Coenzyme transport and metabolism	U-box domain-containing protein 21 [Sesamum indicum]	molecular function: catalytic activity (GO:0003824);; biological process: metabolic process (GO:0008152);; biological process: cellular process (GO:0009987)	Ubiquitin mediated proteolysis (ko04120)
c49303.graph_c0	336	29.51	205	16.89	313	25.77	496	43.39	485	33.81	632	49.56	0.0023177	0.61339	up	--	--	Molecular Function: protein binding (GO:0005515);;	K03122|1.4e-06|mdm:114825099|K03122 transcription initiation factor TFIIA large subunit | (RefSeq) uncharacterized protein LOC114825099	--	--	PB1 domain	--	PB1 domain-containing protein OS=Handroanthus impetiginosus OX=429701 GN=CDL12_05640 PE=4 SV=1	S	Function unknown	uncharacterized protein LOC105178335 [Sesamum indicum]	molecular function: binding (GO:0005488)	Basal transcription factors (ko03022)
c62934.graph_c0	589	23.95	740	29.66	723	28.72	1149	48.58	1546	50.04	1464	55.44	1.28372e-06	0.730146	up	--	--	Cellular Component: integral component of membrane (GO:0016021);; Biological Process: lipid storage (GO:0019915);;	K19365|8.5e-148|sind:105167338|K19365 seipin | (RefSeq) seipin-2	[S]	Function unknown	Putative adipose-regulatory protein (Seipin)	Seipin-2 OS=Arabidopsis thaliana OX=3702 GN=SEI2 PE=2 SV=1	Uncharacterized protein OS=Handroanthus impetiginosus OX=429701 GN=CDL12_20757 PE=4 SV=1	S	Function unknown	hypothetical protein CDL12_20757 [Handroanthus impetiginosus]	cellular component: membrane (GO:0016020);; cellular component: membrane part (GO:0044425);; biological process: localization (GO:0051179);; biological process: biological regulation (GO:0065007)	--
c49081.graph_c0	69	8.01	158	17.9	119	12.98	40	4.58	78	7.52	62	6.58	0.000590196	-0.90008	down	--	--	Molecular Function: DNA-binding transcription factor activity (GO:0003700);; Biological Process: DNA-templated transcription, initiation (GO:0006352);;	K03093|8.0e-24|sind:105166729|K03093 RNA polymerase sigma factor | (RefSeq) RNA polymerase sigma factor sigE, chloroplastic/mitochondrial	--	--	--	RNA polymerase sigma factor sigE, chloroplastic/mitochondrial OS=Arabidopsis thaliana OX=3702 GN=SIGE PE=1 SV=1	RNA polymerase sigma factor OS=Salvia splendens OX=180675 GN=SIGMA70 PE=3 SV=1	K	Transcription	RNA polymerase sigma factor [Salvia splendens]	molecular function: nucleic acid binding transcription factor activity (GO:0001071);; biological process: biological regulation (GO:0065007);; biological process: metabolic process (GO:0008152);; biological process: cellular process (GO:0009987)	--
c52031.graph_c2	138	9.79	67	4.6	135	9.03	44	3.31	47	2.64	46	2.86	5.69545e-06	-1.16799	down	[H]	Coenzyme transport and metabolism	Cellular Component: nucleosome (GO:0000786);; Molecular Function: DNA binding (GO:0003677);; Cellular Component: nucleus (GO:0005634);; Molecular Function: 3,4-dihydroxy-2-butanone-4-phosphate synthase activity (GO:0008686);; Biological Process: riboflavin biosynthetic process (GO:0009231);; Molecular Function: hydrolase activity (GO:0016787);; Molecular Function: protein heterodimerization activ…	K14652|1.8e-105|sind:105172615|K14652 3,4-dihydroxy 2-butanone 4-phosphate synthase / GTP cyclohydrolase II [EC:4.1.99.12 3.5.4.25] | (RefSeq) bifunctional riboflavin biosynthesis protein RIBA 1, chloroplastic	[H]	Coenzyme transport and metabolism	3,4-dihydroxy-2-butanone 4-phosphate synthase	Bifunctional riboflavin biosynthesis protein RIBA 1, chloroplastic OS=Arabidopsis thaliana OX=3702 GN=RIBA1 PE=1 SV=2	3,4-dihydroxy 2-butanone 4-phosphate synthase / GTP cyclohydrolase II OS=Salvia splendens OX=180675 GN=ribBA PE=3 SV=1	H	Coenzyme transport and metabolism	3,4-dihydroxy 2-butanone 4-phosphate synthase / GTP cyclohydrolase II [Salvia splendens]	cellular component: cell (GO:0005623);; cellular component: macromolecular complex (GO:0032991);; cellular component: organelle (GO:0043226);; cellular component: organelle part (GO:0044422);; cellular component: cell part (GO:0044464);; molecular function: binding (GO:0005488);; molecular function: catalytic activity (GO:0003824);; biological process: metabolic process (GO:0008152);; biological …	Riboflavin metabolism (ko00740);; Folate biosynthesis (ko00790)
c59459.graph_c0	18049	586.93	18810	589.23	16036	497.72	11904	398.75	15539	402.56	10948	326.83	3.15085e-07	-0.658266	down	[G]	Carbohydrate transport and metabolism	Cellular Component: integral component of membrane (GO:0016021);; Molecular Function: transmembrane transporter activity (GO:0022857);;	K03319|9.3e-120|sly:101263662|K03319 divalent anion:Na+ symporter, DASS family | (RefSeq) dicarboxylate transporter 2.1, chloroplastic-like	--	--	Sodium:sulfate symporter transmembrane region;; Citrate transporter	Dicarboxylate transporter 1, chloroplastic OS=Arabidopsis thaliana OX=3702 GN=DIT1 PE=1 SV=1	Uncharacterized protein OS=Handroanthus impetiginosus OX=429701 GN=CDL12_15036 PE=3 SV=1	P	Inorganic ion transport and metabolism	hypothetical protein CDL12_15036 [Handroanthus impetiginosus]	cellular component: membrane (GO:0016020);; cellular component: membrane part (GO:0044425);; molecular function: transporter activity (GO:0005215);; biological process: localization (GO:0051179)	--
c46952.graph_c0	17	1.83	9	0.92	12	1.2	29	3.11	88	7.52	31	2.94	0.00139691	0.956075	up	--	--	--	--	--	--	Domain of unknown function (DUF4228)	--	Uncharacterized protein OS=Erythranthe guttata OX=4155 GN=MIMGU_mgv1a021281mg PE=4 SV=1	S	Function unknown	PREDICTED: uncharacterized protein LOC105964879 [Erythranthe guttata]	--	--
c65570.graph_c1	169	3.7	221	4.07	125	2.83	386	9.07	445	7.29	476	8.5	1.8488e-07	0.999514	up	[K]	Transcription	Molecular Function: DNA binding (GO:0003677);; Molecular Function: DNA-directed 5'-3' RNA polymerase activity (GO:0003899);; Biological Process: transcription, DNA-templated (GO:0006351);; Cellular Component: integral component of membrane (GO:0016021);;	K16250|0.0e+00|oeu:111392206|K16250 DNA-directed RNA polymerase IV subunit 1 [EC:2.7.7.6] | (RefSeq) DNA-directed RNA polymerase IV subunit 1 isoform X1	[K]	Transcription	RNA polymerase Rpb1, domain 2;; RNA polymerase Rpb1, domain 3;; RNA polymerase Rpb1, domain 1;; RNA polymerase Rpb1, domain 4;; RNA polymerase Rpb1, domain 5;; Protein of unknown function (DUF3223)	DNA-directed RNA polymerase IV subunit 1 OS=Arabidopsis thaliana OX=3702 GN=NRPD1 PE=1 SV=1	DNA-directed RNA polymerase subunit OS=Salvia splendens OX=180675 GN=NRPD1 PE=3 SV=1	K	Transcription	DNA-directed RNA polymerase IV subunit 1 [Salvia splendens]	molecular function: binding (GO:0005488);; molecular function: catalytic activity (GO:0003824);; biological process: metabolic process (GO:0008152);; biological process: cellular process (GO:0009987);; cellular component: membrane (GO:0016020);; cellular component: membrane part (GO:0044425)	--
c64415.graph_c0	99	5.92	78	3.82	87	4.57	58	4.44	64	2.81	67	3.15	0.00919226	-0.5865	down	--	--	Cellular Component: nucleus (GO:0005634);; Biological Process: transcription, DNA-templated (GO:0006351);; Biological Process: developmental process (GO:0032502);;	K22382|2.7e-11|oeu:111408549|K22382 WD repeat-containing protein 26 | (RefSeq) WD repeat-containing protein 26 homolog	--	--	WRC	Growth-regulating factor 12 OS=Oryza sativa subsp. japonica OX=39947 GN=GRF12 PE=2 SV=1	Uncharacterized protein OS=Salvia splendens OX=180675 GN=Saspl_039320 PE=4 SV=1	K	Transcription	hypothetical protein Saspl_039320 [Salvia splendens]	cellular component: cell (GO:0005623);; cellular component: organelle (GO:0043226);; cellular component: cell part (GO:0044464);; biological process: metabolic process (GO:0008152);; biological process: cellular process (GO:0009987);; biological process: developmental process (GO:0032502)	--
c51658.graph_c0	463	22.34	443	20.68	406	19.26	201	9.45	349	13.32	278	12.04	1.59554e-07	-0.837774	down	[QV]	--	Molecular Function: monooxygenase activity (GO:0004497);; Molecular Function: iron ion binding (GO:0005506);; Cellular Component: integral component of membrane (GO:0016021);; Molecular Function: oxidoreductase activity, acting on paired donors, with incorporation or reduction of molecular oxygen (GO:0016705);; Molecular Function: heme binding (GO:0020037);;	K20666|6.6e-163|dzi:111309893|K20666 gibberellin 13-oxidase [EC:1.14.-.-] | (RefSeq) cytochrome P450 714B2-like	[QI]	--	Cytochrome P450	Cytochrome P450 714C2 OS=Oryza sativa subsp. japonica OX=39947 GN=CYP714C2 PE=2 SV=1	Uncharacterized protein OS=Salvia splendens OX=180675 GN=Saspl_014422 PE=3 SV=1	Q	Secondary metabolites biosynthesis, transport and catabolism	hypothetical protein Saspl_014422 [Salvia splendens]	molecular function: catalytic activity (GO:0003824);; biological process: metabolic process (GO:0008152);; biological process: single-organism process (GO:0044699);; molecular function: binding (GO:0005488);; cellular component: membrane (GO:0016020);; cellular component: membrane part (GO:0044425)	--
c58065.graph_c0	39	5.02	92	8	35	4.74	110	8.62	200	12.22	254	17.22	6.5744e-05	1.08904	up	--	--	Cellular Component: nucleus (GO:0005634);; Biological Process: regulation of transcription, DNA-templated (GO:0006355);; Molecular Function: zinc ion binding (GO:0008270);;	K17604|1.3e-33|psom:113272150|K17604 zinc finger SWIM domain-containing protein 3 | (RefSeq) protein FAR1-RELATED SEQUENCE 9-like	--	--	--	Protein FAR1-RELATED SEQUENCE 12 OS=Arabidopsis thaliana OX=3702 GN=FRS12 PE=2 SV=1	Protein FAR1-RELATED SEQUENCE OS=Cuscuta campestris OX=132261 GN=CCAM_LOCUS15827 PE=3 SV=1	S	Function unknown	protein FAR1-RELATED SEQUENCE 5-like [Ipomoea triloba]	cellular component: cell (GO:0005623);; cellular component: organelle (GO:0043226);; cellular component: cell part (GO:0044464);; biological process: biological regulation (GO:0065007);; molecular function: binding (GO:0005488)	--
c54473.graph_c0	49	3.96	20	1.49	28	2.1	67	5.33	146	9.22	68	4.88	0.00134016	0.89195	up	[R]	General function prediction only	--	K06995|2.5e-33|aof:109839709|K06995 uncharacterized protein | (RefSeq) uncharacterized protein LOC109839709	--	--	--	--	Cupin_3 domain-containing protein OS=Handroanthus impetiginosus OX=429701 GN=CDL12_08862 PE=4 SV=1	S	Function unknown	hypothetical protein CDL12_08862 [Handroanthus impetiginosus]	--	--
c63844.graph_c0	537	30.71	448	28.95	424	22.67	861	73.35	1156	61.63	993	59.87	3.83168e-10	0.824414	up	--	--	Molecular Function: calcium ion binding (GO:0005509);;	K13448|4.6e-39|han:110878952|K13448 calcium-binding protein CML | (RefSeq) probable calcium-binding protein CML23	[T]	Signal transduction mechanisms	EF hand;; EF-hand domain pair;; EF-hand domain;; EF hand;; EF-hand domain pair;; Secreted protein acidic and rich in cysteine Ca binding region;; Cytoskeletal-regulatory complex EF hand	Probable calcium-binding protein CML16 OS=Oryza sativa subsp. japonica OX=39947 GN=CML16 PE=2 SV=1	Uncharacterized protein OS=Erythranthe guttata OX=4155 GN=MIMGU_mgv1a015814mg PE=4 SV=1	T	Signal transduction mechanisms	PREDICTED: probable calcium-binding protein CML18 [Erythranthe guttata]	molecular function: binding (GO:0005488)	Plant-pathogen interaction (ko04626)
c40940.graph_c0	0	0	0	0	0	0	23	3.81	79	9.39	33	4.17	6.31338e-11	1.97035	up	--	--	--	--	--	--	--	--	--	--	--	--	--	--
c55572.graph_c0	267	9.72	274	10.07	259	9.45	448	16.71	676	20.31	557	19.93	1.23815e-07	0.78042	up	--	--	--	--	--	--	--	--	TPR_REGION domain-containing protein OS=Salvia splendens OX=180675 GN=Saspl_051127 PE=4 SV=1	S	Function unknown	hypothetical protein Saspl_051127 [Salvia splendens]	--	--
c64302.graph_c0	250	7.27	185	5.61	199	6.27	360	12.13	425	10.39	434	8.98	5.97289e-05	0.663656	up	[T]	Signal transduction mechanisms	Molecular Function: protein kinase activity (GO:0004672);; Molecular Function: ATP binding (GO:0005524);;	K13414|2.1e-162|sind:105159501|K13414 mitogen-activated protein kinase kinase kinase 1 [EC:2.7.11.25] | (RefSeq) mitogen-activated protein kinase kinase kinase 1 isoform X1	[T]	Signal transduction mechanisms	Protein kinase domain;; Protein tyrosine and serine/threonine kinase;; Kinase-like	Mitogen-activated protein kinase kinase kinase 1 OS=Arabidopsis thaliana OX=3702 GN=MEKK1 PE=1 SV=2	Mitogen-activated protein kinase kinase kinase 1, plant OS=Salvia splendens OX=180675 GN=MEKK1P PE=4 SV=1	T	Signal transduction mechanisms	mitogen-activated protein kinase kinase kinase 1, plant [Salvia splendens]	molecular function: catalytic activity (GO:0003824);; biological process: metabolic process (GO:0008152);; biological process: cellular process (GO:0009987);; molecular function: binding (GO:0005488)	MAPK signaling pathway - plant (ko04016);; Plant-pathogen interaction (ko04626)
c58015.graph_c0	2489	97.11	1775	65.95	1916	70.7	1377	56.14	1659	51.1	1486	53.14	6.15461e-06	-0.633134	down	[O]	Posttranslational modification, protein turnover, chaperones	Biological Process: protein peptidyl-prolyl isomerization (GO:0000413);; Molecular Function: molecular_function (GO:0003674);; Molecular Function: peptidyl-prolyl cis-trans isomerase activity (GO:0003755);; Molecular Function: catalytic activity (GO:0003824);; Cellular Component: cellular_component (GO:0005575);; Cellular Component: intracellular (GO:0005622);; Cellular Component: obsolete cell (…	--	--	--	Cyclophilin type peptidyl-prolyl cis-trans isomerase/CLD	Peptidyl-prolyl cis-trans isomerase CYP37, chloroplastic OS=Arabidopsis thaliana OX=3702 GN=CYP37 PE=1 SV=3	Peptidylprolyl isomerase OS=Salvia splendens OX=180675 GN=Saspl_033733 PE=4 SV=1	O	Posttranslational modification, protein turnover, chaperones	peptidyl-prolyl cis-trans isomerase CYP37, chloroplastic [Sesamum indicum]	biological process: metabolic process (GO:0008152);; biological process: cellular process (GO:0009987);; molecular function: catalytic activity (GO:0003824);; cellular component: cell (GO:0005623);; cellular component: cell part (GO:0044464);; cellular component: organelle (GO:0043226);; cellular component: organelle part (GO:0044422);; cellular component: membrane (GO:0016020)	--
c63864.graph_c0	5555	251.44	6733	306.5	5714	248.29	14317	644.35	19287	619.31	17955	702.66	5.30599e-22	1.22566	up	--	--	Biological Process: response to stress (GO:0006950);; Biological Process: biological_process (GO:0008150);; Biological Process: response to external stimulus (GO:0009605);; Biological Process: response to extracellular stimulus (GO:0009991);; Cellular Component: integral component of membrane (GO:0016021);; Biological Process: response to nutrient levels (GO:0031667);; Biological Process: respons…	--	--	--	Conserved in the green lineage and diatoms 27	Protein CONSERVED IN THE GREEN LINEAGE AND DIATOMS 27, chloroplastic OS=Arabidopsis thaliana OX=3702 GN=CGLD27 PE=2 SV=1	Uncharacterized protein OS=Salvia splendens OX=180675 GN=Saspl_007609 PE=4 SV=1	S	Function unknown	hypothetical protein Saspl_007609 [Salvia splendens]	biological process: response to stimulus (GO:0050896);; cellular component: membrane (GO:0016020);; cellular component: membrane part (GO:0044425)	--
c53355.graph_c2	284	22.14	143	14.02	211	17.86	371	26.41	485	33.8	435	29.51	0.000607317	0.691123	up	--	--	--	K07342|1.4e-28|cann:107862719|K07342 protein transport protein SEC61 subunit gamma and related proteins | (RefSeq) protein transport protein Sec61 subunit gamma-1	[U]	Intracellular trafficking, secretion, and vesicular transport	SecE/Sec61-gamma subunits of protein translocation complex	Protein TAPETUM DETERMINANT 1 OS=Arabidopsis thaliana OX=3702 GN=TPD1 PE=1 SV=1	Uncharacterized protein OS=Dorcoceras hygrometricum OX=472368 GN=F511_32016 PE=4 SV=1	S	Function unknown	hypothetical protein F511_32016 [Dorcoceras hygrometricum]	--	Protein export (ko03060);; Protein processing in endoplasmic reticulum (ko04141);; Phagosome (ko04145)
c58893.graph_c0	19	1.13	9	0.68	0	0	40	2.62	91	4.96	19	0.99	0.00537507	0.824615	up	--	--	Cellular Component: integral component of membrane (GO:0016021);;	--	--	--	--	--	Uncharacterized protein OS=Dorcoceras hygrometricum OX=472368 GN=F511_24887 PE=4 SV=1	--	--	uncharacterized protein LOC110012109 [Sesamum indicum]	cellular component: membrane (GO:0016020);; cellular component: membrane part (GO:0044425)	--
c55570.graph_c0	6	0.23	4	0.13	18	0.6	95	3.59	91	2.5	100	3.33	2.73986e-11	1.92862	up	--	--	Molecular Function: UDP-glycosyltransferase activity (GO:0008194);;	K13496|5.5e-149|vvi:100248767|K13496 UDP-glucosyltransferase 73C [EC:2.4.1.-] | (RefSeq) UDP-glycosyltransferase 73C2	[GC]	--	UDP-glucoronosyl and UDP-glucosyl transferase	UDP-glycosyltransferase 73D1 OS=Arabidopsis thaliana OX=3702 GN=UGT73D1 PE=3 SV=1	Glycosyltransferase OS=Salvia splendens OX=180675 GN=UGT73C PE=3 SV=1	--	--	UDP-glycosyltransferase 73D1 [Sesamum indicum]	molecular function: catalytic activity (GO:0003824)	Zeatin biosynthesis (ko00908)
c40414.graph_c0	121	21.38	114	18.64	137	22.08	188	31.74	269	37.75	277	41.55	0.000565475	0.659166	up	--	--	--	--	--	--	--	--	Uncharacterized protein OS=Salvia splendens OX=180675 GN=Saspl_006943 PE=4 SV=1	--	--	hypothetical protein Saspl_006943 [Salvia splendens]	--	--
c59680.graph_c0	397	21.84	988	49.4	452	23.42	261	14.46	358	17.59	458	22.51	0.00132616	-0.791054	down	[Q]	Secondary metabolites biosynthesis, transport and catabolism	Molecular Function: oxidoreductase activity (GO:0016491);; Molecular Function: metal ion binding (GO:0046872);;	K04124|8.4e-176|sind:105157564|K04124 gibberellin 3beta-dioxygenase [EC:1.14.11.15] | (RefSeq) gibberellin 3-beta-dioxygenase 1-like	[QR]	--	2OG-Fe(II) oxygenase superfamily;; non-haem dioxygenase in morphine synthesis N-terminal	Gibberellin 3-beta-dioxygenase 1 OS=Pisum sativum OX=3888 GN=LE PE=1 SV=1	Gibberellin biosynthesis-related protein GA3ox2 OS=Salvia miltiorrhiza OX=226208 GN=GA3ox2 PE=2 SV=1	Q	Secondary metabolites biosynthesis, transport and catabolism	gibberellin 3-beta-dioxygenase 1-like [Sesamum indicum]	molecular function: catalytic activity (GO:0003824);; biological process: metabolic process (GO:0008152);; biological process: single-organism process (GO:0044699);; molecular function: binding (GO:0005488)	Diterpenoid biosynthesis (ko00904)
c44132.graph_c1	351	18.6	241	12.77	342	21.35	205	9.65	235	9.75	201	9.9	0.00024061	-0.686308	down	[H]	Coenzyme transport and metabolism	Molecular Function: prenyltransferase activity (GO:0004659);; Cellular Component: integral component of membrane (GO:0016021);; Biological Process: phylloquinone biosynthetic process (GO:0042372);;	K23094|2.4e-74|oeu:111394670|K23094 2-carboxy-1,4-naphthoquinone phytyltransferase [EC:2.5.1.130] | (RefSeq) 2-carboxy-1,4-naphthoquinone phytyltransferase, chloroplastic isoform X1	[S]	Function unknown	--	2-carboxy-1,4-naphthoquinone phytyltransferase, chloroplastic OS=Arabidopsis thaliana OX=3702 GN=ABC4 PE=1 SV=2	Putative membrane protein OS=Handroanthus impetiginosus OX=429701 GN=CDL12_17216 PE=3 SV=1	H	Coenzyme transport and metabolism	putative membrane protein [Handroanthus impetiginosus]	molecular function: catalytic activity (GO:0003824);; cellular component: membrane (GO:0016020);; cellular component: membrane part (GO:0044425);; biological process: metabolic process (GO:0008152);; biological process: cellular process (GO:0009987);; biological process: single-organism process (GO:0044699)	Ubiquinone and other terpenoid-quinone biosynthesis (ko00130)
c65876.graph_c1	85	4.38	138	7.06	92	4.36	70	3.93	52	2.06	75	3.54	0.0058137	-0.689085	down	--	--	Cellular Component: integral component of membrane (GO:0016021);; Biological Process: recognition of pollen (GO:0048544);;	--	--	--	--	--	Uncharacterized protein OS=Handroanthus impetiginosus OX=429701 GN=CDL12_11613 PE=4 SV=1	S	Function unknown	PAN domain-containing protein At5g03700 [Sesamum indicum]	cellular component: membrane (GO:0016020);; cellular component: membrane part (GO:0044425);; biological process: reproduction (GO:0000003);; biological process: cellular process (GO:0009987);; biological process: reproductive process (GO:0022414);; biological process: multicellular organismal process (GO:0032501);; biological process: single-organism process (GO:0044699);; biological process: mul…	--
c60536.graph_c0	115	6.24	120	4.75	100	4.06	84	4.38	86	3.06	49	1.78	0.00428648	-0.673745	down	[I]	Lipid transport and metabolism	Molecular Function: lanosterol synthase activity (GO:0000250);; Cellular Component: lipid droplet (GO:0005811);; Biological Process: triterpenoid biosynthetic process (GO:0016104);; Molecular Function: beta-amyrin synthase activity (GO:0042300);;	K15813|0.0e+00|sind:105173656|K15813 beta-amyrin synthase [EC:5.4.99.39] | (RefSeq) beta-amyrin synthase	[I]	Lipid transport and metabolism	Squalene-hopene cyclase C-terminal domain;; Prenyltransferase and squalene oxidase repeat;; Squalene-hopene cyclase N-terminal domain;; Pectic acid lyase	Beta-amyrin synthase OS=Betula platyphylla OX=78630 GN=OSCBPY PE=1 SV=1	Terpene cyclase/mutase family member OS=Ocimum basilicum OX=39350 PE=2 SV=1	I	Lipid transport and metabolism	2,3-oxidosqualene cyclase [Ocimum basilicum]	molecular function: catalytic activity (GO:0003824);; cellular component: cell (GO:0005623);; cellular component: organelle (GO:0043226);; cellular component: cell part (GO:0044464);; biological process: metabolic process (GO:0008152);; biological process: cellular process (GO:0009987);; biological process: single-organism process (GO:0044699)	Sesquiterpenoid and triterpenoid biosynthesis (ko00909)
c62143.graph_c0	84	3.17	87	3.38	73	2.8	44	1.88	69	2.29	50	1.95	0.00348332	-0.673641	down	[G]	Carbohydrate transport and metabolism	Molecular Function: hydrolase activity, hydrolyzing O-glycosyl compounds (GO:0004553);; Biological Process: carbohydrate metabolic process (GO:0005975);;	K05349|7.7e-141|sind:105173942|K05349 beta-glucosidase [EC:3.2.1.21] | (RefSeq) uncharacterized protein LOC105173942	--	--	Glycosyl hydrolase family 3 N terminal domain;; Glycosyl hydrolase family 3 C-terminal domain	Beta-xylosidase/alpha-L-arabinofuranosidase 2 OS=Medicago sativa subsp. varia OX=36902 GN=Xyl2 PE=2 SV=1	Beta-glucosidase OS=Salvia splendens OX=180675 GN=bglX PE=3 SV=1	G	Carbohydrate transport and metabolism	beta-glucosidase [Salvia splendens]	molecular function: catalytic activity (GO:0003824);; biological process: metabolic process (GO:0008152)	Cyanoamino acid metabolism (ko00460);; Starch and sucrose metabolism (ko00500);; Phenylpropanoid biosynthesis (ko00940)
c64502.graph_c0	922	33.39	734	25.68	606	20.94	1028	38.55	2733	77.78	1473	48.72	0.000113918	0.812811	up	--	--	Molecular Function: DNA-binding transcription factor activity (GO:0003700);; Cellular Component: nucleus (GO:0005634);; Molecular Function: sequence-specific DNA binding (GO:0043565);;	K13424|3.7e-73|tcc:18591046|K13424 WRKY transcription factor 33 | (RefSeq) tcw4; probable WRKY transcription factor 33	--	--	WRKY DNA -binding domain;; WRKY DNA -binding domain	WRKY transcription factor WRKY24 OS=Oryza sativa subsp. japonica OX=39947 GN=WRKY24 PE=2 SV=1	WRKY protein OS=Salvia miltiorrhiza OX=226208 GN=WRKY2 PE=2 SV=1	K	Transcription	WRKY protein [Salvia miltiorrhiza]	molecular function: nucleic acid binding transcription factor activity (GO:0001071);; biological process: biological regulation (GO:0065007);; cellular component: cell (GO:0005623);; cellular component: organelle (GO:0043226);; cellular component: cell part (GO:0044464);; molecular function: binding (GO:0005488)	MAPK signaling pathway - plant (ko04016);; Plant-pathogen interaction (ko04626)
c48511.graph_c0	27	6.57	43	9.47	52	11.26	25	5.63	16	3.06	13	2.6	0.00442771	-0.840014	down	[CHR]	--	Cellular Component: cytosol (GO:0005829);; Molecular Function: hydroxypyruvate reductase activity (GO:0016618);; Molecular Function: glyoxylate reductase (NADP) activity (GO:0030267);; Molecular Function: NAD binding (GO:0051287);;	K15919|1.2e-43|sind:105164166|K15919 glyoxylate/hydroxypyruvate reductase [EC:1.1.1.79 1.1.1.81] | (RefSeq) glyoxylate/hydroxypyruvate reductase HPR3	[C]	Energy production and conversion	D-isomer specific 2-hydroxyacid dehydrogenase, catalytic domain	Glyoxylate/hydroxypyruvate reductase HPR3 OS=Arabidopsis thaliana OX=3702 GN=HPR3 PE=2 SV=1	Uncharacterized protein OS=Erythranthe guttata OX=4155 GN=MIMGU_mgv1a022933mg PE=3 SV=1	E	Amino acid transport and metabolism	PREDICTED: glyoxylate/hydroxypyruvate reductase HPR3 [Erythranthe guttata]	cellular component: cell (GO:0005623);; cellular component: cell part (GO:0044464);; molecular function: catalytic activity (GO:0003824);; biological process: metabolic process (GO:0008152);; biological process: single-organism process (GO:0044699);; molecular function: binding (GO:0005488)	Glycine, serine and threonine metabolism (ko00260);; Glyoxylate and dicarboxylate metabolism (ko00630);; Carbon metabolism (ko01200)
c55429.graph_c2	83	8.58	139	15.12	113	11.49	58	6.76	90	8.31	68	6.91	0.00236804	-0.714663	down	--	--	Cellular Component: extracellular region (GO:0005576);; Cellular Component: cell wall (GO:0005618);; Biological Process: plant-type cell wall organization (GO:0009664);; Cellular Component: membrane (GO:0016020);;	K20628|1.8e-38|sind:105166984|K20628 expansin | (RefSeq) expansin-A2	--	--	Expansin C-terminal domain	Expansin-A4 OS=Arabidopsis thaliana OX=3702 GN=EXPA4 PE=1 SV=1	Expansin OS=Handroanthus impetiginosus OX=429701 GN=CDL12_26160 PE=3 SV=1	S	Function unknown	hypothetical protein CDL12_26160 [Handroanthus impetiginosus]	cellular component: extracellular region (GO:0005576);; cellular component: cell (GO:0005623);; cellular component: cell part (GO:0044464);; biological process: cellular process (GO:0009987);; biological process: cellular component organization or biogenesis (GO:0071840);; cellular component: membrane (GO:0016020)	--
c53533.graph_c0	71	7.55	80	7.84	58	5.9	191	14.21	300	15.55	206	13.74	1.00102e-10	1.30735	up	[P]	Inorganic ion transport and metabolism	Molecular Function: copper ion binding (GO:0005507);; Molecular Function: ATP binding (GO:0005524);; Cellular Component: integral component of membrane (GO:0016021);; Molecular Function: ATPase-coupled cation transmembrane transporter activity (GO:0019829);; Biological Process: metal ion transport (GO:0030001);;	K17686|2.0e-151|sind:105175894|K17686 P-type Cu+ transporter [EC:7.2.2.8] | (RefSeq) copper-transporting ATPase RAN1	[P]	Inorganic ion transport and metabolism	Heavy-metal-associated domain	Copper-transporting ATPase RAN1 OS=Arabidopsis thaliana OX=3702 GN=RAN1 PE=1 SV=1	Cation-transporting P-type ATPase A/B OS=Salvia splendens OX=180675 GN=ctpA_B PE=3 SV=1	P	Inorganic ion transport and metabolism	cation-transporting P-type ATPase A/B [Salvia splendens]	molecular function: binding (GO:0005488);; cellular component: membrane (GO:0016020);; cellular component: membrane part (GO:0044425);; molecular function: catalytic activity (GO:0003824);; molecular function: transporter activity (GO:0005215);; biological process: localization (GO:0051179)	MAPK signaling pathway - plant (ko04016)
c56957.graph_c0	1124	130.4	748	81.85	797	85.97	672	77.61	718	67.96	571	59.8	0.000446572	-0.599072	down	[J]	Translation, ribosomal structure and biogenesis	Molecular Function: RNA binding (GO:0003723);;	K11294|1.0e-55|sind:105179876|K11294 nucleolin | (RefSeq) 28 kDa ribonucleoprotein, chloroplastic-like	[R]	General function prediction only	RNA recognition motif. (a.k.a. RRM, RBD, or RNP domain)	RNA-binding protein CP31B, chloroplastic OS=Arabidopsis thaliana OX=3702 GN=CP31B PE=1 SV=1	Uncharacterized protein OS=Salvia splendens OX=180675 GN=Saspl_029631 PE=4 SV=1	A	RNA processing and modification	hypothetical protein Saspl_029631 [Salvia splendens]	molecular function: binding (GO:0005488)	--
c58005.graph_c0	26	0.76	41	1.16	19	0.53	62	1.87	126	2.94	54	1.45	0.00230254	0.853252	up	--	--	Molecular Function: protein binding (GO:0005515);;	--	--	--	WD domain, G-beta repeat;; Anaphase-promoting complex subunit 4 WD40 domain;; Uncharacterised protein domain (DUF2415)	--	WD40-like repeat containing protein OS=Handroanthus impetiginosus OX=429701 GN=CDL12_14354 PE=4 SV=1	S	Function unknown	uncharacterized WD repeat-containing protein C2A9.03-like [Sesamum indicum]	molecular function: binding (GO:0005488)	--
c48957.graph_c0	38	2.48	46	2.86	41	2.52	69	4.55	98	5.08	101	5.99	0.00365391	0.696668	up	[I]	Lipid transport and metabolism	--	K01054|2.1e-145|sind:105175512|K01054 acylglycerol lipase [EC:3.1.1.23] | (RefSeq) caffeoylshikimate esterase	[I]	Lipid transport and metabolism	Serine aminopeptidase, S33;; alpha/beta hydrolase fold;; Alpha/beta hydrolase family;; Prolyl oligopeptidase family	Caffeoylshikimate esterase OS=Arabidopsis thaliana OX=3702 GN=CSE PE=1 SV=1	Caffeoylshikimate esterase OS=Salvia splendens OX=180675 GN=CSE PE=4 SV=1	I	Lipid transport and metabolism	caffeoylshikimate esterase [Salvia splendens]	--	Glycerolipid metabolism (ko00561)
c44162.graph_c0	36	6.27	95	15.35	43	6.85	117	19.81	110	15.21	202	30.29	0.00579949	0.763413	up	--	--	Molecular Function: electron transfer activity (GO:0009055);; Molecular Function: protein disulfide oxidoreductase activity (GO:0015035);;	K03676|3.7e-39|sind:105171261|K03676 glutaredoxin 3 | (RefSeq) monothiol glutaredoxin-S2-like	[O]	Posttranslational modification, protein turnover, chaperones	Glutaredoxin	Monothiol glutaredoxin-S2 OS=Arabidopsis thaliana OX=3702 GN=GRXS2 PE=3 SV=1	Glutaredoxin 3 OS=Salvia splendens OX=180675 GN=grxC PE=3 SV=1	O	Posttranslational modification, protein turnover, chaperones	glutaredoxin 3 [Salvia splendens]	molecular function: electron carrier activity (GO:0009055);; molecular function: catalytic activity (GO:0003824);; biological process: metabolic process (GO:0008152);; biological process: single-organism process (GO:0044699)	--
c60365.graph_c2	9	0.87	0	0	6	0.54	28	3.31	26	2	18	1.54	0.00792335	0.789559	up	--	--	Cellular Component: integral component of membrane (GO:0016021);;	--	--	--	PLAC8 family	Protein PLANT CADMIUM RESISTANCE 2 OS=Arabidopsis thaliana OX=3702 GN=PCR2 PE=1 SV=1	Uncharacterized protein OS=Erythranthe guttata OX=4155 GN=MIMGU_mgv1a023749mg PE=4 SV=1	S	Function unknown	protein PLANT CADMIUM RESISTANCE 2 [Sesamum indicum]	cellular component: membrane (GO:0016020);; cellular component: membrane part (GO:0044425)	--
c61771.graph_c1	145	6.12	89	3.79	132	5.41	327	14.38	439	15.26	265	10.46	2.69605e-07	1.083	up	--	--	Molecular Function: GTPase activity (GO:0003924);; Molecular Function: GTP binding (GO:0005525);; Biological Process: G protein-coupled receptor signaling pathway (GO:0007186);; Molecular Function: G-protein beta/gamma-subunit complex binding (GO:0031683);;	K19729|9.2e-25|pop:7476677|K19729 guanine nucleotide-binding protein G(t) subunit alpha 3 | (RefSeq) guanine nucleotide-binding protein alpha-1 subunit isoform X1	[DT]	--	G-protein alpha subunit	Extra-large guanine nucleotide-binding protein 1 OS=Arabidopsis thaliana OX=3702 GN=XLG1 PE=1 SV=2	Uncharacterized protein OS=Salvia splendens OX=180675 GN=Saspl_016001 PE=4 SV=1	--	--	hypothetical protein Saspl_016001 [Salvia splendens]	molecular function: catalytic activity (GO:0003824);; molecular function: binding (GO:0005488);; biological process: cellular process (GO:0009987);; biological process: signaling (GO:0023052);; biological process: single-organism process (GO:0044699);; biological process: response to stimulus (GO:0050896);; biological process: biological regulation (GO:0065007)	--
c60570.graph_c0	614	20.64	475	15.27	621	19.64	890	29.46	1079	28.87	1158	34.8	0.000181871	0.5948	up	--	--	Molecular Function: DNA binding (GO:0003677);; Cellular Component: nucleus (GO:0005634);; Biological Process: regulation of transcription, DNA-templated (GO:0006355);; Cellular Component: integral component of membrane (GO:0016021);;	K00521|9.3e-35|cmos:111447866|K00521 ferric-chelate reductase [EC:1.16.1.7] | (RefSeq) ferric reduction oxidase 7, chloroplastic-like	--	--	No apical meristem (NAM) protein	NAC domain-containing protein 62 OS=Arabidopsis thaliana OX=3702 GN=NAC062 PE=1 SV=1	NAC domain-containing protein OS=Erythranthe guttata OX=4155 GN=MIMGU_mgv1a003123mg PE=4 SV=1	P	Inorganic ion transport and metabolism	NAC domain-containing protein 62 [Sesamum indicum]	molecular function: binding (GO:0005488);; cellular component: cell (GO:0005623);; cellular component: organelle (GO:0043226);; cellular component: cell part (GO:0044464);; biological process: biological regulation (GO:0065007);; cellular component: membrane (GO:0016020);; cellular component: membrane part (GO:0044425)	--
c64253.graph_c0	8	2.64	5	1.46	15	4.29	226	66.51	248	64.41	378	98.62	1.21026e-37	3.35814	up	--	--	--	--	--	--	--	--	--	--	--	--	--	--
c50702.graph_c0	278	18.2	264	16.03	246	14.39	147	9.51	239	12.18	169	10	7.36333e-05	-0.679642	down	[C]	Energy production and conversion	Biological Process: carbohydrate metabolic process (GO:0005975);; Biological Process: tricarboxylic acid cycle (GO:0006099);; Biological Process: malate metabolic process (GO:0006108);; Cellular Component: membrane (GO:0016020);; Molecular Function: oxidoreductase activity, acting on the CH-CH group of donors (GO:0016627);; Molecular Function: L-malate dehydrogenase activity (GO:0030060);;	K00026|1.8e-44|tcc:18594136|K00026 malate dehydrogenase [EC:1.1.1.37] | (RefSeq) malate dehydrogenase, mitochondrial	[C]	Energy production and conversion	lactate/malate dehydrogenase, alpha/beta C-terminal domain;; Succinate dehydrogenase/Fumarate reductase transmembrane subunit	Malate dehydrogenase 1, mitochondrial OS=Arabidopsis thaliana OX=3702 GN=At1g53240 PE=1 SV=1	Malate dehydrogenase OS=Salvia splendens OX=180675 GN=MDH2 PE=3 SV=1	C	Energy production and conversion	malate dehydrogenase [Salvia splendens]	biological process: metabolic process (GO:0008152);; biological process: cellular process (GO:0009987);; biological process: single-organism process (GO:0044699);; cellular component: membrane (GO:0016020);; molecular function: catalytic activity (GO:0003824)	Citrate cycle (TCA cycle) (ko00020);; Cysteine and methionine metabolism (ko00270);; Pyruvate metabolism (ko00620);; Glyoxylate and dicarboxylate metabolism (ko00630);; Carbon fixation in photosynthetic organisms (ko00710);; Carbon metabolism (ko01200)
c58446.graph_c0	376	9.91	581	13.77	353	9.44	163	4.64	279	6.81	360	10.56	0.000425168	-0.79076	down	--	--	Cellular Component: integral component of membrane (GO:0016021);;	--	--	--	--	--	Uncharacterized protein OS=Salvia splendens OX=180675 GN=Saspl_035651 PE=4 SV=1	--	--	hypothetical protein Saspl_035651 [Salvia splendens]	cellular component: membrane (GO:0016020);; cellular component: membrane part (GO:0044425)	--
c64874.graph_c0	80	2.31	132	3.74	89	2.24	124	3.54	446	9.7	173	3.82	0.00580757	0.739531	up	--	--	Molecular Function: molecular_function (GO:0003674);; Molecular Function: catalytic activity (GO:0003824);; Molecular Function: protein kinase activity (GO:0004672);; Molecular Function: protein serine/threonine kinase activity (GO:0004674);; Molecular Function: transmembrane receptor protein serine/threonine kinase activity (GO:0004675);; Molecular Function: transmembrane signaling receptor acti…	K13466|6.3e-48|cic:CICLE_v10017769mg|K13466 EIX receptor 1/2 | (RefSeq) hypothetical protein	[R]	General function prediction only	Leucine rich repeat;; Leucine Rich repeats (2 copies);; Leucine rich repeat N-terminal domain;; Leucine Rich Repeat;; Leucine Rich repeats (2 copies);; Leucine rich repeat;; Leucine Rich Repeat;; Leucine Rich repeat	Receptor-like protein 47 OS=Arabidopsis thaliana OX=3702 GN=RLP47 PE=3 SV=2	LRRNT_2 domain-containing protein OS=Salvia splendens OX=180675 GN=Saspl_037026 PE=4 SV=1	S	Function unknown	hypothetical protein Saspl_037026 [Salvia splendens]	molecular function: catalytic activity (GO:0003824);; biological process: metabolic process (GO:0008152);; biological process: cellular process (GO:0009987);; molecular function: signal transducer activity (GO:0004871);; molecular function: molecular transducer activity (GO:0060089);; biological process: signaling (GO:0023052);; biological process: single-organism process (GO:0044699);; biologica…	Plant-pathogen interaction (ko04626)
c48341.graph_c0	62	9.2	33	4.56	45	6.09	18	2.56	28	3.3	31	3.95	0.00689477	-0.754839	down	--	--	--	--	--	--	--	--	Uncharacterized protein OS=Salvia splendens OX=180675 GN=Saspl_020078 PE=4 SV=1	--	--	hypothetical protein Saspl_020078 [Salvia splendens]	--	--
c27056.graph_c0	24	10.29	39	14.43	72	26.27	12	4.48	14	4.78	24	7.81	0.00154897	-0.948543	down	--	--	Molecular Function: NADH dehydrogenase (ubiquinone) activity (GO:0008137);; Molecular Function: electron transfer activity (GO:0009055);; Cellular Component: membrane (GO:0016020);; Biological Process: ATP synthesis coupled electron transport (GO:0042773);; Molecular Function: iron-sulfur cluster binding (GO:0051536);;	K03934|2.9e-34|oeu:111401201|K03934 NADH dehydrogenase (ubiquinone) Fe-S protein 1 [EC:7.1.1.2] | (RefSeq) NADH dehydrogenase [ubiquinone] iron-sulfur protein 1, mitochondrial	[C]	Energy production and conversion	--	NADH dehydrogenase [ubiquinone] iron-sulfur protein 1, mitochondrial OS=Solanum tuberosum OX=4113 PE=2 SV=1	NADH dehydrogenase (Ubiquinone) Fe-S protein 1 OS=Salvia splendens OX=180675 GN=NDUFS1 PE=3 SV=1	C	Energy production and conversion	NADH dehydrogenase (ubiquinone) Fe-S protein 1 [Salvia splendens]	molecular function: catalytic activity (GO:0003824);; biological process: metabolic process (GO:0008152);; biological process: single-organism process (GO:0044699);; molecular function: electron carrier activity (GO:0009055);; cellular component: membrane (GO:0016020);; biological process: cellular process (GO:0009987);; molecular function: binding (GO:0005488)	Oxidative phosphorylation (ko00190)
c48830.graph_c1	1806	127.28	1539	101.44	1072	71.36	4371	306.96	10598	583.58	5593	350.71	1.56847e-16	1.699	up	[V]	Defense mechanisms	Molecular Function: antiporter activity (GO:0015297);; Cellular Component: integral component of membrane (GO:0016021);; Molecular Function: xenobiotic transmembrane transporter activity (GO:0042910);;	K03327|1.8e-48|sind:105162637|K03327 multidrug resistance protein, MATE family | (RefSeq) protein DETOXIFICATION 21	[R]	General function prediction only	MatE	Protein DETOXIFICATION 20 OS=Arabidopsis thaliana OX=3702 GN=DTX20 PE=3 SV=1	Protein DETOXIFICATION OS=Handroanthus impetiginosus OX=429701 GN=CDL12_06397 PE=3 SV=1	V	Defense mechanisms	putative membrane protein, predicted efflux pump [Handroanthus impetiginosus]	molecular function: transporter activity (GO:0005215);; biological process: localization (GO:0051179);; cellular component: membrane (GO:0016020);; cellular component: membrane part (GO:0044425);; biological process: single-organism process (GO:0044699)	--
c60208.graph_c0	108	8	81	5.76	78	5.49	163	12.17	242	14.21	116	7.69	0.00897071	0.602164	up	[G]	Carbohydrate transport and metabolism	Molecular Function: carbohydrate:proton symporter activity (GO:0005351);; Cellular Component: integral component of plasma membrane (GO:0005887);; Biological Process: glucose import (GO:0046323);;	K24193|2.7e-88|sind:105160629|K24193 MFS transporter, SP family, sugar:H+ symporter | (RefSeq) hexose carrier protein HEX6 isoform X1	[R]	General function prediction only	Sugar (and other) transporter;; Major Facilitator Superfamily;; Sugar (and other) transporter	Hexose carrier protein HEX6 OS=Ricinus communis OX=3988 GN=HEX6 PE=2 SV=1	MFS domain-containing protein OS=Erythranthe guttata OX=4155 GN=MIMGU_mgv1a005029mg PE=3 SV=1	P	Inorganic ion transport and metabolism	hexose carrier protein HEX6 isoform X1 [Sesamum indicum]	molecular function: transporter activity (GO:0005215);; biological process: single-organism process (GO:0044699);; biological process: localization (GO:0051179);; cellular component: cell (GO:0005623);; cellular component: membrane (GO:0016020);; cellular component: membrane part (GO:0044425);; cellular component: cell part (GO:0044464)	--
c57792.graph_c0	109	4.75	80	3.28	68	2.7	450	20.1	482	17.63	483	19.43	8.1628e-28	2.01473	up	--	--	Molecular Function: endonuclease activity (GO:0004519);; Biological Process: rRNA processing (GO:0006364);; Cellular Component: Las1 complex (GO:0090730);;	K16912|9.5e-145|sind:105164994|K16912 ribosomal biogenesis protein LAS1 | (RefSeq) uncharacterized protein LOC105164994	[R]	General function prediction only	Las1-like	--	Uncharacterized protein OS=Salvia splendens OX=180675 GN=Saspl_006471 PE=4 SV=1	L	Replication, recombination and repair	hypothetical protein Saspl_006471 [Salvia splendens]	molecular function: catalytic activity (GO:0003824);; biological process: metabolic process (GO:0008152);; biological process: cellular process (GO:0009987);; biological process: cellular component organization or biogenesis (GO:0071840);; cellular component: cell (GO:0005623);; cellular component: macromolecular complex (GO:0032991);; cellular component: cell part (GO:0044464)	--
c47429.graph_c0	125	8.2	105	7.12	135	8.77	188	12.87	278	14.99	225	14	0.00129889	0.606758	up	--	--	Biological Process: positive regulation of circadian rhythm (GO:0042753);;	--	--	--	Early Flowering 4 domain	Protein ELF4-LIKE 4 OS=Arabidopsis thaliana OX=3702 GN=EFL4 PE=2 SV=1	Elf4 domain-containing protein OS=Salvia splendens OX=180675 GN=Saspl_026120 PE=3 SV=1	S	Function unknown	hypothetical protein Saspl_026120 [Salvia splendens]	biological process: biological regulation (GO:0065007)	--
c44250.graph_c0	2404	482.36	2344	430.73	2603	470.9	4228	800.71	5891	931.84	4343	731.29	1.32811e-07	0.700452	up	--	--	Biological Process: response to reactive oxygen species (GO:0000302);; Biological Process: response to acid chemical (GO:0001101);; Biological Process: regulation of response to biotic stimulus (GO:0002831);; Cellular Component: cellular_component (GO:0005575);; Cellular Component: intracellular (GO:0005622);; Cellular Component: obsolete cell (GO:0005623);; Cellular Component: nucleus (GO:000563…	--	--	--	Late embryogenesis abundant protein	Protein SENESCENCE-ASSOCIATED GENE 21, mitochondrial OS=Arabidopsis thaliana OX=3702 GN=SAG21 PE=2 SV=1	Uncharacterized protein OS=Salvia splendens OX=180675 GN=Saspl_011490 PE=4 SV=1	S	Function unknown	hypothetical protein Saspl_011490 [Salvia splendens]	biological process: response to stimulus (GO:0050896);; biological process: biological regulation (GO:0065007);; cellular component: cell (GO:0005623);; cellular component: cell part (GO:0044464);; cellular component: organelle (GO:0043226);; biological process: cellular process (GO:0009987);; biological process: multicellular organismal process (GO:0032501);; biological process: developmental pr…	--
c32491.graph_c0	115	10.38	78	6.66	119	10.05	205	18.48	204	14.62	181	14.53	0.00511603	0.598406	up	--	--	--	--	--	--	--	--	--	--	--	--	--	--
c63398.graph_c1	602	14.23	527	12.42	596	13.41	376	9.8	476	9.17	402	9.21	5.63755e-06	-0.649133	down	[E]	Amino acid transport and metabolism	Molecular Function: serine-type endopeptidase activity (GO:0004252);; Molecular Function: serine-type exopeptidase activity (GO:0070008);;	K01322|0.0e+00|sind:105178116|K01322 prolyl oligopeptidase [EC:3.4.21.26] | (RefSeq) prolyl endopeptidase	[O]	Posttranslational modification, protein turnover, chaperones	Prolyl oligopeptidase, N-terminal beta-propeller domain;; Prolyl oligopeptidase family	--	Prolyl oligopeptidase OS=Salvia splendens OX=180675 GN=Saspl_030649 PE=3 SV=1	O	Posttranslational modification, protein turnover, chaperones	hypothetical protein Saspl_030649 [Salvia splendens]	molecular function: catalytic activity (GO:0003824);; biological process: metabolic process (GO:0008152)	--
c49573.graph_c0	153	14.36	83	7.67	160	12.37	234	19.13	265	21.59	285	22.3	0.00426604	0.636299	up	--	--	Molecular Function: G protein-coupled receptor binding (GO:0001664);; Molecular Function: molecular_function (GO:0003674);; Molecular Function: catalytic activity (GO:0003824);; Molecular Function: ubiquitin-protein transferase activity (GO:0004842);; Molecular Function: signaling receptor binding (GO:0005102);; Molecular Function: frizzled binding (GO:0005109);; Molecular Function: binding (GO:0…	--	[O]	Posttranslational modification, protein turnover, chaperones	--	--	Uncharacterized protein OS=Erythranthe guttata OX=4155 GN=MIMGU_mgv1a016123mg PE=4 SV=1	O	Posttranslational modification, protein turnover, chaperones	hypothetical protein MIMGU_mgv1a016123mg [Erythranthe guttata]	molecular function: binding (GO:0005488);; molecular function: catalytic activity (GO:0003824);; biological process: metabolic process (GO:0008152);; biological process: cellular process (GO:0009987);; cellular component: cell (GO:0005623);; cellular component: membrane (GO:0016020);; cellular component: cell part (GO:0044464);; cellular component: membrane part (GO:0044425);; biological process:…	--
c50965.graph_c1	122	5.63	99	4.38	92	4.03	26	1.22	87	3.19	28	1.18	0.000217576	-1.01362	down	[H]	Coenzyme transport and metabolism	Biological Process: protoporphyrinogen IX biosynthetic process (GO:0006782);; Molecular Function: glutamyl-tRNA reductase activity (GO:0008883);; Molecular Function: NADP binding (GO:0050661);;	K02492|3.7e-198|sind:105169321|K02492 glutamyl-tRNA reductase [EC:1.2.1.70] | (RefSeq) glutamyl-tRNA reductase 1, chloroplastic	--	--	Shikimate / quinate 5-dehydrogenase;; Glutamyl-tRNAGlu reductase, N-terminal domain;; Glutamyl-tRNAGlu reductase, dimerisation domain;; NADP oxidoreductase coenzyme F420-dependent;; NAD binding domain of 6-phosphogluconate dehydrogenase	Glutamyl-tRNA reductase 1, chloroplastic OS=Cucumis sativus OX=3659 GN=HEMA1 PE=2 SV=1	Glutamyl-tRNA reductase OS=Salvia splendens OX=180675 GN=hemA PE=3 SV=1	H	Coenzyme transport and metabolism	glutamyl-tRNA reductase [Salvia splendens]	biological process: metabolic process (GO:0008152);; biological process: cellular process (GO:0009987);; biological process: single-organism process (GO:0044699);; molecular function: catalytic activity (GO:0003824);; molecular function: binding (GO:0005488)	Porphyrin and chlorophyll metabolism (ko00860)
c61170.graph_c0	240	11	225	8.5	220	9.87	106	7	149	7.73	194	8.75	0.000235698	-0.735443	down	--	--	--	--	--	--	Domain of unknown function (DUF966)	Protein UPSTREAM OF FLC OS=Arabidopsis thaliana OX=3702 GN=UFC PE=2 SV=1	Uncharacterized protein OS=Salvia splendens OX=180675 GN=Saspl_005255 PE=4 SV=1	S	Function unknown	hypothetical protein Saspl_005255 [Salvia splendens]	--	--
c64843.graph_c0	4738	204.18	702	28.99	1230	49.67	239	10.2	481	15.16	522	19.84	0.00311806	-0.853554	down	--	--	Molecular Function: catechol oxidase activity (GO:0004097);; Biological Process: pigment biosynthetic process (GO:0046148);; Molecular Function: metal ion binding (GO:0046872);;	K00422|8.8e-231|sind:105176878|K00422 polyphenol oxidase [EC:1.10.3.1] | (RefSeq) polyphenol oxidase I, chloroplastic-like	--	--	Common central domain of tyrosinase;; Protein of unknown function (DUF_B2219);; Polyphenol oxidase middle domain	Catechol oxidase B, chloroplastic (Fragment) OS=Solanum tuberosum OX=4113 PE=2 SV=1	Polyphenol oxidase OS=Sesamum indicum OX=4182 GN=PPO PE=2 SV=1	Q	Secondary metabolites biosynthesis, transport and catabolism	polyphenol oxidase I, chloroplastic-like [Sesamum indicum]	molecular function: catalytic activity (GO:0003824);; biological process: metabolic process (GO:0008152);; biological process: single-organism process (GO:0044699);; molecular function: binding (GO:0005488)	Tyrosine metabolism (ko00350);; Isoquinoline alkaloid biosynthesis (ko00950)
c60902.graph_c0	109	2.92	107	6.54	54	2.07	168	5.48	293	6.82	191	6.01	0.000174071	0.858717	up	[T]	Signal transduction mechanisms	Molecular Function: protein serine/threonine kinase activity (GO:0004674);; Molecular Function: ATP binding (GO:0005524);; Cellular Component: integral component of membrane (GO:0016021);;	K13416|6.5e-51|gra:105779798|K13416 brassinosteroid insensitive 1-associated receptor kinase 1 [EC:2.7.10.1 2.7.11.1] | (RefSeq) BRASSINOSTEROID INSENSITIVE 1-associated receptor kinase 1-like	--	--	Protein kinase domain;; Protein tyrosine and serine/threonine kinase;; D-mannose binding lectin	G-type lectin S-receptor-like serine/threonine-protein kinase LECRK4 OS=Oryza sativa subsp. indica OX=39946 GN=LECRK4 PE=3 SV=1	Receptor-like serine/threonine-protein kinase OS=Salvia splendens OX=180675 GN=Saspl_011441 PE=3 SV=1	T	Signal transduction mechanisms	hypothetical protein Saspl_011441 [Salvia splendens]	molecular function: catalytic activity (GO:0003824);; biological process: metabolic process (GO:0008152);; biological process: cellular process (GO:0009987);; molecular function: binding (GO:0005488);; cellular component: membrane (GO:0016020);; cellular component: membrane part (GO:0044425)	MAPK signaling pathway - plant (ko04016);; Plant hormone signal transduction (ko04075);; Plant-pathogen interaction (ko04626)
c46005.graph_c0	75	6.49	23	1.83	43	3.46	97	8.86	149	10.32	86	6.94	0.00891981	0.716042	up	--	--	Molecular Function: DNA binding (GO:0003677);; Cellular Component: nucleus (GO:0005634);; Biological Process: regulation of transcription, DNA-templated (GO:0006355);;	K00521|9.1e-36|cmos:111447866|K00521 ferric-chelate reductase [EC:1.16.1.7] | (RefSeq) ferric reduction oxidase 7, chloroplastic-like	--	--	No apical meristem (NAM) protein	NAC domain-containing protein 6 OS=Glycine max OX=3847 GN=NAC6 PE=2 SV=1	NAC domain-containing protein OS=Striga asiatica OX=4170 GN=STAS_12217 PE=4 SV=1	K	Transcription	NAC domain-containing protein [Striga asiatica]	molecular function: binding (GO:0005488);; cellular component: cell (GO:0005623);; cellular component: organelle (GO:0043226);; cellular component: cell part (GO:0044464);; biological process: biological regulation (GO:0065007)	--
c60628.graph_c0	109	4.02	109	3.85	102	3.61	55	2.08	95	2.81	83	2.82	0.00576877	-0.594551	down	[G]	Carbohydrate transport and metabolism	Biological Process: cellular glucose homeostasis (GO:0001678);; Molecular Function: hexokinase activity (GO:0004396);; Molecular Function: ATP binding (GO:0005524);; Molecular Function: glucose binding (GO:0005536);; Biological Process: glycolytic process (GO:0006096);;	K00844|3.4e-151|oeu:111376020|K00844 hexokinase [EC:2.7.1.1] | (RefSeq) hexokinase-1-like isoform X1	[G]	Carbohydrate transport and metabolism	Hexokinase;; Hexokinase;; Hexokinase	Hexokinase-2 OS=Solanum tuberosum OX=4113 GN=HXK2 PE=2 SV=1	Phosphotransferase OS=Salvia splendens OX=180675 GN=HK PE=3 SV=1	G	Carbohydrate transport and metabolism	hexokinase [Salvia splendens]	biological process: cellular process (GO:0009987);; biological process: single-organism process (GO:0044699);; biological process: biological regulation (GO:0065007);; molecular function: catalytic activity (GO:0003824);; biological process: metabolic process (GO:0008152);; molecular function: binding (GO:0005488)	Glycolysis / Gluconeogenesis (ko00010);; Fructose and mannose metabolism (ko00051);; Galactose metabolism (ko00052);; Starch and sucrose metabolism (ko00500);; Amino sugar and nucleotide sugar metabolism (ko00520);; Carbon metabolism (ko01200)
c61496.graph_c2	225	36.46	337	50	249	37.57	442	67.9	607	78.51	457	62.22	0.000910244	0.59409	up	[G]	Carbohydrate transport and metabolism	Cellular Component: integral component of membrane (GO:0016021);; Molecular Function: transmembrane transporter activity (GO:0022857);;	K08150|6.3e-23|smo:SELMODRAFT_168181|K08150 MFS transporter, SP family, solute carrier family 2 (myo-inositol transporter), member 13 | (RefSeq) INT1-1; hypothetical protein	[R]	General function prediction only	Sugar (and other) transporter;; Major Facilitator Superfamily;; Sugar-tranasporters, 12 TM	Putative polyol transporter 1 OS=Arabidopsis thaliana OX=3702 GN=PLT1 PE=3 SV=1	MFS domain-containing protein OS=Salvia splendens OX=180675 GN=Saspl_016022 PE=3 SV=1	U	Intracellular trafficking, secretion, and vesicular transport	hypothetical protein Saspl_016022 [Salvia splendens]	cellular component: membrane (GO:0016020);; cellular component: membrane part (GO:0044425);; molecular function: transporter activity (GO:0005215);; biological process: localization (GO:0051179)	--
c49724.graph_c0	0	0	0	0	0	0	231	43.08	298	46.26	175	28.86	2.77715e-53	4.28858	up	--	--	--	--	--	--	--	--	--	--	--	--	--	--
c40426.graph_c0	111	20.6	83	14.31	91	15.31	38	6.71	67	9.82	54	8.48	0.000132127	-0.887052	down	[F]	Nucleotide transport and metabolism	Molecular Function: adenylate kinase activity (GO:0004017);; Molecular Function: ATP binding (GO:0005524);;	K00939|3.2e-77|adu:107463615|K00939 adenylate kinase [EC:2.7.4.3] | (RefSeq) adenylate kinase 4	[F]	Nucleotide transport and metabolism	Adenylate kinase;; AAA domain	Adenylate kinase 4 OS=Oryza sativa subsp. japonica OX=39947 GN=ADK-B PE=2 SV=1	ATP:AMP phosphotransferase OS=Arachis hypogaea OX=3818 GN=Ahy_A08g041243 PE=3 SV=1	F	Nucleotide transport and metabolism	adenylate kinase 4 [Arachis hypogaea]	molecular function: catalytic activity (GO:0003824);; biological process: metabolic process (GO:0008152);; biological process: cellular process (GO:0009987);; biological process: single-organism process (GO:0044699);; molecular function: binding (GO:0005488)	Purine metabolism (ko00230);; Thiamine metabolism (ko00730)
c51681.graph_c0	282	70.49	567	131.61	376	84.36	109	24.49	131	26.27	112	24.32	1.36093e-14	-1.70445	down	--	--	Molecular Function: ferroxidase activity (GO:0004322);; Biological Process: iron ion transport (GO:0006826);; Biological Process: cellular iron ion homeostasis (GO:0006879);; Molecular Function: ferric iron binding (GO:0008199);;	K00522|6.9e-06|qsu:112008621|K00522 ferritin heavy chain [EC:1.16.3.2] | (RefSeq) ferritin-3, chloroplastic-like	[P]	Inorganic ion transport and metabolism	--	Ferritin-3, chloroplastic OS=Arabidopsis thaliana OX=3702 GN=FER3 PE=1 SV=1	Ferritin OS=Vitis vinifera OX=29760 GN=FRI3_1 PE=3 SV=1	--	--	hypothetical protein DKX38_012512 [Salix brachista]	molecular function: catalytic activity (GO:0003824);; biological process: metabolic process (GO:0008152);; biological process: single-organism process (GO:0044699);; biological process: localization (GO:0051179);; biological process: cellular process (GO:0009987);; biological process: biological regulation (GO:0065007);; molecular function: binding (GO:0005488)	--
c57564.graph_c0	40	3.08	26	1.79	15	1.07	65	4.59	82	4.55	71	4.83	0.00114741	0.878912	up	--	--	Molecular Function: protein binding (GO:0005515);;	--	--	--	F-box domain;; F-box-like	F-box protein PP2-A13 OS=Arabidopsis thaliana OX=3702 GN=PP2A13 PE=1 SV=1	F-box domain-containing protein OS=Salvia splendens OX=180675 GN=Saspl_018696 PE=4 SV=1	S	Function unknown	hypothetical protein Saspl_018696 [Salvia splendens]	molecular function: binding (GO:0005488)	--
c50968.graph_c0	105	7.21	89	6.18	98	6.62	176	12.55	239	13.09	200	12.97	5.03633e-05	0.753841	up	--	--	Cellular Component: integral component of membrane (GO:0016021);;	--	[R]	General function prediction only	Cholesterol-capturing domain	--	MENTAL domain-containing protein OS=Salvia splendens OX=180675 GN=Saspl_024527 PE=4 SV=1	S	Function unknown	hypothetical protein Saspl_024527 [Salvia splendens]	cellular component: membrane (GO:0016020);; cellular component: membrane part (GO:0044425)	--
c57639.graph_c2	375	20.34	327	17.27	285	15.61	166	10.59	189	8.8	217	11.71	8.14201e-08	-0.916971	down	--	--	Molecular Function: hydrolase activity, acting on ester bonds (GO:0016788);;	--	--	--	GDSL-like Lipase/Acylhydrolase	GDSL esterase/lipase At3g48460 OS=Arabidopsis thaliana OX=3702 GN=At3g48460 PE=2 SV=1	Lipase_GDSL domain-containing protein OS=Erythranthe guttata OX=4155 GN=MIMGU_mgv1a008158mg PE=3 SV=1	S	Function unknown	PREDICTED: GDSL esterase/lipase At3g48460-like [Erythranthe guttata]	molecular function: catalytic activity (GO:0003824)	--
c63880.graph_c2	268	13.74	336	13.09	289	12.63	94	6.98	237	8.31	182	7.7	2.87293e-05	-0.903874	down	--	--	--	--	--	--	--	--	--	--	--	--	--	--
c46188.graph_c0	1036	70.23	652	42.19	803	51.37	1553	106.37	1574	84.97	1722	105.07	5.45221e-05	0.685488	up	--	--	--	--	--	--	--	--	Uncharacterized protein OS=Salvia splendens OX=180675 GN=Saspl_027116 PE=4 SV=1	--	--	hypothetical protein Saspl_027116 [Salvia splendens]	--	--
c65353.graph_c0	39	1.65	23	1.05	8	0.5	70	3.13	129	6.43	69	2.78	0.000150302	1.09679	up	[I]	Lipid transport and metabolism	Molecular Function: hydroxymethylglutaryl-CoA reductase (NADPH) activity (GO:0004420);; Cellular Component: endoplasmic reticulum membrane (GO:0005789);; Biological Process: isoprenoid biosynthetic process (GO:0008299);; Biological Process: coenzyme A metabolic process (GO:0015936);; Cellular Component: integral component of membrane (GO:0016021);;	K00021|1.4e-223|sind:105172989|K00021 hydroxymethylglutaryl-CoA reductase (NADPH) [EC:1.1.1.34] | (RefSeq) 3-hydroxy-3-methylglutaryl-coenzyme A reductase	[I]	Lipid transport and metabolism	Hydroxymethylglutaryl-coenzyme A reductase	3-hydroxy-3-methylglutaryl-coenzyme A reductase OS=Camptotheca acuminata OX=16922 PE=3 SV=1	3-hydroxy-3-methylglutaryl coenzyme A reductase OS=Salvia splendens OX=180675 GN=HMGCR PE=3 SV=1	I	Lipid transport and metabolism	hydroxymethylglutaryl-CoA reductase (NADPH) [Salvia splendens]	molecular function: catalytic activity (GO:0003824);; biological process: metabolic process (GO:0008152);; biological process: single-organism process (GO:0044699);; cellular component: cell (GO:0005623);; cellular component: membrane (GO:0016020);; cellular component: organelle (GO:0043226);; cellular component: organelle part (GO:0044422);; cellular component: membrane part (GO:0044425);; cellu…	Terpenoid backbone biosynthesis (ko00900)
c60250.graph_c1	185	14.25	143	8.55	130	7.52	269	18.7	434	25.29	230	13.44	0.000808354	0.685217	up	--	--	Molecular Function: nucleic acid binding (GO:0003676);; Molecular Function: zinc ion binding (GO:0008270);; Biological Process: DNA integration (GO:0015074);;	--	[R]	General function prediction only	--	--	Uncharacterized protein OS=Malus baccata OX=106549 GN=C1H46_005776 PE=4 SV=1	--	--	hypothetical protein C1H46_005776 [Malus baccata]	molecular function: binding (GO:0005488);; biological process: metabolic process (GO:0008152);; biological process: cellular process (GO:0009987)	--
c45383.graph_c0	85	8.12	58	5.2	93	8.21	150	14.13	195	14.64	135	11.31	0.00314305	0.660473	up	--	--	Biological Process: reproduction (GO:0000003);; Biological Process: protein polyubiquitination (GO:0000209);; Biological Process: cell morphogenesis (GO:0000902);; Biological Process: cell morphogenesis involved in differentiation (GO:0000904);; Biological Process: developmental process involved in reproduction (GO:0003006);; Molecular Function: molecular_function (GO:0003674);; Molecular Functio…	K11982|1.6e-57|oeu:111406194|K11982 E3 ubiquitin-protein ligase RNF115/126 [EC:2.3.2.27] | (RefSeq) E3 ubiquitin-protein ligase SIRP1 isoform X1	[O]	Posttranslational modification, protein turnover, chaperones	Ring finger domain;; Zinc finger, C3HC4 type (RING finger);; RING-like zinc finger;; Zinc finger, C3HC4 type (RING finger);; RING-type zinc-finger	E3 ubiquitin-protein ligase MPSR1 OS=Arabidopsis thaliana OX=3702 GN=MPSR1 PE=1 SV=1	RING-type domain-containing protein OS=Salvia splendens OX=180675 GN=Saspl_010980 PE=4 SV=1	O	Posttranslational modification, protein turnover, chaperones	hypothetical protein Saspl_010980 [Salvia splendens]	biological process: reproduction (GO:0000003);; biological process: metabolic process (GO:0008152);; biological process: cellular process (GO:0009987);; biological process: developmental process (GO:0032502);; biological process: single-organism process (GO:0044699);; biological process: cellular component organization or biogenesis (GO:0071840);; biological process: reproductive process (GO:0022…	--
c50588.graph_c0	6242	282.65	3676	159.82	4203	181.26	2792	129.21	3089	111	2782	114.42	7.0901e-07	-0.838398	down	[H]	Coenzyme transport and metabolism	Molecular Function: transaminase activity (GO:0008483);; Molecular Function: pyridoxal phosphate binding (GO:0030170);; Biological Process: tetrapyrrole biosynthetic process (GO:0033014);; Molecular Function: glutamate-1-semialdehyde 2,1-aminomutase activity (GO:0042286);;	K01845|1.2e-231|mcha:111022441|K01845 glutamate-1-semialdehyde 2,1-aminomutase [EC:5.4.3.8] | (RefSeq) glutamate-1-semialdehyde 2,1-aminomutase, chloroplastic-like	[E]	Amino acid transport and metabolism	Aminotransferase class-III	Glutamate-1-semialdehyde 2,1-aminomutase, chloroplastic OS=Nicotiana tabacum OX=4097 GN=GSA PE=2 SV=1	Glutamate-1-semialdehyde 2,1-aminomutase OS=Handroanthus impetiginosus OX=429701 GN=CDL12_01032 PE=3 SV=1	E	Amino acid transport and metabolism	Acetylornithine aminotransferase [Handroanthus impetiginosus]	molecular function: catalytic activity (GO:0003824);; molecular function: binding (GO:0005488);; biological process: metabolic process (GO:0008152);; biological process: cellular process (GO:0009987)	Porphyrin and chlorophyll metabolism (ko00860)
c65834.graph_c0	15	0.18	23	0.29	11	0.21	27	0.44	42	0.75	126	1.49	0.0020808	0.929677	up	--	--	Molecular Function: nucleic acid binding (GO:0003676);; Molecular Function: RNA-DNA hybrid ribonuclease activity (GO:0004523);; Molecular Function: zinc ion binding (GO:0008270);;	K19525|1.7e-24|dct:110098611|K19525 vacuolar protein sorting-associated protein 13A/C | (RefSeq) uncharacterized protein LOC110098611	[R]	General function prediction only	Reverse transcriptase (RNA-dependent DNA polymerase);; Retroviral aspartyl protease;; Cauliflower mosaic virus peptidase (A3);; Zinc knuckle	--	Endonuclease (Fragment) OS=Dioscorea rotundata OX=55577 PE=4 SV=1	--	--	ORF3, partial [Dioscorea rotundata]	molecular function: binding (GO:0005488);; molecular function: catalytic activity (GO:0003824);; biological process: metabolic process (GO:0008152);; biological process: cellular process (GO:0009987)	--
c65718.graph_c0	1732	27.68	888	14.84	1165	19.83	2427	45.48	7372	128.94	2530	38.34	0.0082784	0.793539	up	[P]	Inorganic ion transport and metabolism	Molecular Function: ATP binding (GO:0005524);; Cellular Component: integral component of membrane (GO:0016021);; Molecular Function: ATPase-coupled cation transmembrane transporter activity (GO:0019829);; Molecular Function: metal ion binding (GO:0046872);;	K01534|0.0e+00|sind:105177767|K01534 Zn2+/Cd2+-exporting ATPase [EC:7.2.2.12 7.2.2.21] | (RefSeq) probable cadmium/zinc-transporting ATPase HMA1, chloroplastic	[P]	Inorganic ion transport and metabolism	E1-E2 ATPase;; haloacid dehalogenase-like hydrolase;; Myb-like DNA-binding domain;; Myb-like DNA-binding domain	Probable cadmium/zinc-transporting ATPase HMA1, chloroplastic OS=Arabidopsis thaliana OX=3702 GN=HMA1 PE=2 SV=2	Cation transport ATPase OS=Handroanthus impetiginosus OX=429701 GN=CDL12_09601 PE=3 SV=1	P	Inorganic ion transport and metabolism	probable cadmium/zinc-transporting ATPase HMA1, chloroplastic [Sesamum indicum]	molecular function: binding (GO:0005488);; cellular component: membrane (GO:0016020);; cellular component: membrane part (GO:0044425);; molecular function: catalytic activity (GO:0003824);; molecular function: transporter activity (GO:0005215);; biological process: localization (GO:0051179)	--
c50564.graph_c1	66	5.28	90	7	102	7.96	46	3.8	74	5.06	44	3.51	0.00465562	-0.707348	down	--	--	Molecular Function: RNA polymerase II transcription regulatory region sequence-specific DNA binding (GO:0000977);; Molecular Function: DNA-binding transcription factor activity (GO:0003700);; Cellular Component: nucleus (GO:0005634);; Biological Process: positive regulation of transcription by RNA polymerase II (GO:0045944);; Molecular Function: protein dimerization activity (GO:0046983);;	K09264|5.9e-78|sind:105180242|K09264 MADS-box transcription factor, plant | (RefSeq) MADS-box protein CMB1-like	[K]	Transcription	SRF-type transcription factor (DNA-binding and dimerisation domain);; K-box region	MADS-box protein 04g005320 OS=Solanum lycopersicum OX=4081 GN=Solyc04g005320 PE=3 SV=1	MADS-box transcription factor, plant OS=Salvia splendens OX=180675 GN=K09264 PE=4 SV=1	K	Transcription	MADS-box transcription factor, plant [Salvia splendens]	molecular function: binding (GO:0005488);; molecular function: nucleic acid binding transcription factor activity (GO:0001071);; biological process: biological regulation (GO:0065007);; cellular component: cell (GO:0005623);; cellular component: organelle (GO:0043226);; cellular component: cell part (GO:0044464)	--
c42272.graph_c0	261	137.41	411	183.53	332	145.13	157	69.7	247	101.89	166	64.91	3.46933e-06	-0.929524	down	[F]	Nucleotide transport and metabolism	Molecular Function: nucleoside diphosphate kinase activity (GO:0004550);; Biological Process: GTP biosynthetic process (GO:0006183);; Biological Process: UTP biosynthetic process (GO:0006228);; Biological Process: CTP biosynthetic process (GO:0006241);; Molecular Function: hydrolase activity (GO:0016787);;	K00940|1.8e-43|oeu:111367080|K00940 nucleoside-diphosphate kinase [EC:2.7.4.6] | (RefSeq) nucleoside diphosphate kinase 1	[F]	Nucleotide transport and metabolism	Nucleoside diphosphate kinase	Nucleoside diphosphate kinase OS=Helianthus annuus OX=4232 PE=2 SV=1	Nucleoside-diphosphate kinase OS=Salvia splendens OX=180675 GN=ndk PE=3 SV=1	F	Nucleotide transport and metabolism	nucleoside-diphosphate kinase [Salvia splendens]	molecular function: catalytic activity (GO:0003824);; biological process: metabolic process (GO:0008152);; biological process: cellular process (GO:0009987);; biological process: single-organism process (GO:0044699)	Purine metabolism (ko00230);; Pyrimidine metabolism (ko00240);; MAPK signaling pathway - plant (ko04016)
c62556.graph_c0	120	8.11	220	14.29	171	10.75	106	6.74	141	6.3	100	6.01	0.00355302	-0.66164	down	--	--	--	--	--	--	--	--	Remorin_C domain-containing protein OS=Davidia involucrata OX=16924 GN=Din_015469 PE=3 SV=1	S	Function unknown	hypothetical protein F0562_006591 [Nyssa sinensis]	--	--
c58898.graph_c0	110	3.55	118	3.38	119	3.33	204	6.16	214	5.13	222	5.93	0.00164095	0.5908	up	--	--	--	--	--	--	Tify domain binding domain	--	Jas domain-containing protein OS=Salvia splendens OX=180675 GN=Saspl_041912 PE=4 SV=1	S	Function unknown	hypothetical protein Saspl_041912 [Salvia splendens]	--	--
c64752.graph_c0	57	1.56	74	1.95	46	1.2	240	6.77	364	7.94	319	8.05	1.18066e-20	1.8736	up	--	--	Molecular Function: nucleic acid binding (GO:0003676);; Molecular Function: aspartic-type endopeptidase activity (GO:0004190);; Molecular Function: zinc ion binding (GO:0008270);;	K19525|6.1e-70|dct:110098611|K19525 vacuolar protein sorting-associated protein 13A/C | (RefSeq) uncharacterized protein LOC110098611	[R]	General function prediction only	Retroviral aspartyl protease;; Retrotransposon gag protein;; gag-polyprotein putative aspartyl protease;; Aspartyl protease;; Aspartyl protease;; RNase H-like domain found in reverse transcriptase;; RNase H-like domain found in reverse transcriptase;; Reverse transcriptase (RNA-dependent DNA polymerase)	RNA-directed DNA polymerase homolog OS=Oenothera berteroana OX=3950 PE=4 SV=1	Endonuclease OS=Fagus sylvatica OX=28930 GN=FSB_LOCUS35185 PE=4 SV=1	L	Replication, recombination and repair	uncharacterized protein LOC115965205 [Quercus lobata]	molecular function: binding (GO:0005488);; molecular function: catalytic activity (GO:0003824);; biological process: metabolic process (GO:0008152)	--
c60640.graph_c1	184	8.11	267	10.27	209	8.01	390	14.66	572	18.3	434	15.11	1.93784e-05	0.760848	up	[E]	Amino acid transport and metabolism	Molecular Function: nucleic acid binding (GO:0003676);; Biological Process: DNA integration (GO:0015074);;	K03006|3.9e-157|adu:107466525|K03006 DNA-directed RNA polymerase II subunit RPB1 [EC:2.7.7.6] | (RefSeq) LOW QUALITY PROTEIN: DNA-directed RNA polymerase II subunit 1-like	[R]	General function prediction only	Reverse transcriptase (RNA-dependent DNA polymerase);; Integrase core domain	Retrovirus-related Pol polyprotein from transposon RE1 OS=Arabidopsis thaliana OX=3702 GN=RE1 PE=2 SV=1	Putative ribonuclease H-like domain-containing protein OS=Helianthus annuus OX=4232 GN=HannXRQ_Chr15g0474481 PE=4 SV=1	L	Replication, recombination and repair	putative RNA-directed DNA polymerase [Helianthus annuus]	molecular function: binding (GO:0005488);; biological process: metabolic process (GO:0008152);; biological process: cellular process (GO:0009987)	RNA polymerase (ko03020)
c65780.graph_c0	9264	104.98	7993	87.82	9107	99.23	5521	65.2	6636	59.98	5146	54.17	1.78904e-09	-0.792917	down	--	--	--	K03255|0.0e+00|sind:105162893|K03255 protein TIF31 | (RefSeq) protein TSS	[R]	General function prediction only	Tetratricopeptide repeat;; Translation initiation factor eIF3 subunit 135;; Tetratricopeptide repeat;; Mitochondrial function, CLU-N-term;; Tetratricopeptide repeat	Protein TSS OS=Arabidopsis thaliana OX=3702 GN=TSS PE=1 SV=1	Protein TIF31 OS=Salvia splendens OX=180675 GN=TIF31 PE=4 SV=1	S	Function unknown	protein TIF31 [Salvia splendens]	--	--
c50582.graph_c0	388	24.24	280	16.7	287	16.94	147	9.37	175	8.7	280	15.8	0.000460942	-0.753085	down	--	--	Molecular Function: calcium ion binding (GO:0005509);; Molecular Function: calcium-dependent phospholipid binding (GO:0005544);;	K17098|3.1e-144|sind:105177121|K17098 annexin D | (RefSeq) annexin D1	[U]	Intracellular trafficking, secretion, and vesicular transport	Annexin	Annexin Gh1 (Fragment) OS=Gossypium hirsutum OX=3635 GN=AnnGh1 PE=1 SV=2	Annexin OS=Salvia splendens OX=180675 GN=ANXA7_11 PE=3 SV=1	U	Intracellular trafficking, secretion, and vesicular transport	annexin D1 [Sesamum indicum]	molecular function: binding (GO:0005488)	--
c46509.graph_c0	171	7.4	252	10.47	139	5.72	344	15.25	321	11.06	560	22.12	0.00111764	0.753932	up	--	--	Molecular Function: magnesium ion binding (GO:0000287);; Molecular Function: terpene synthase activity (GO:0010333);;	K15803|7.8e-191|sind:105180301|K15803 (-)-germacrene D synthase [EC:4.2.3.75] | (RefSeq) gamma-cadinene synthase	--	--	Terpene synthase family, metal binding domain;; Terpene synthase, N-terminal domain;; Terpene synthase family 2, C-terminal metal binding	Gamma-cadinene synthase OS=Ocimum basilicum OX=39350 GN=CDS PE=1 SV=1	Uncharacterized protein OS=Salvia splendens OX=180675 GN=Saspl_030334 PE=4 SV=1	S	Function unknown	RecName: Full=Gamma-cadinene synthase; AltName: Full=(+)-gamma-cadinene synthase [Ocimum basilicum]	molecular function: binding (GO:0005488);; molecular function: catalytic activity (GO:0003824)	Sesquiterpenoid and triterpenoid biosynthesis (ko00909)
c50589.graph_c0	1050	95.45	684	58.94	945	80.54	590	53.46	514	36.19	527	40.14	9.97391e-06	-0.824393	down	[P]	Inorganic ion transport and metabolism	Molecular Function: gamma-glutamylcyclotransferase activity (GO:0003839);; Cellular Component: cytoplasm (GO:0005737);; Biological Process: glutathione catabolic process (GO:0006751);;	K22596|1.0e-53|sind:105164943|K22596 gamma-glutamylcyclotransferase, plant [EC:4.3.2.9] | (RefSeq) gamma-glutamylcyclotransferase 2-1-like	[P]	Inorganic ion transport and metabolism	ChaC-like protein;; ChaC-like protein	Gamma-glutamylcyclotransferase 2-2 OS=Arabidopsis thaliana OX=3702 GN=GGCT2;2 PE=1 SV=1	Gamma-glutamylcyclotransferase OS=Erythranthe guttata OX=4155 GN=MIMGU_mgv1a013369mg PE=3 SV=1	P	Inorganic ion transport and metabolism	PREDICTED: putative glutathione-specific gamma-glutamylcyclotransferase 2 [Erythranthe guttata]	molecular function: catalytic activity (GO:0003824);; cellular component: cell (GO:0005623);; cellular component: cell part (GO:0044464);; biological process: metabolic process (GO:0008152);; biological process: cellular process (GO:0009987)	Glutathione metabolism (ko00480)
c62410.graph_c0	86	2.1	49	1.15	57	1.33	125	3.15	233	4.55	251	5.65	1.33109e-06	1.15185	up	--	--	--	--	--	--	--	--	Uncharacterized protein OS=Salvia splendens OX=180675 GN=Saspl_002072 PE=4 SV=1	--	--	hypothetical protein Saspl_002072 [Salvia splendens]	--	--
c60234.graph_c3	705	95.79	1104	141.87	732	91.73	1312	180.08	1885	205.09	1660	202.61	0.000241989	0.636111	up	--	--	Molecular Function: ADP binding (GO:0043531);;	K06689|1.1e-54|ini:109167674|K06689 ubiquitin-conjugating enzyme E2 D [EC:2.3.2.23] | (RefSeq) ubiquitin-conjugating enzyme E2 28-like	[O]	Posttranslational modification, protein turnover, chaperones	NB-ARC domain;; Leucine rich repeat;; AAA domain;; Ubiquitin-conjugating enzyme	Ubiquitin-conjugating enzyme E2 29 OS=Arabidopsis thaliana OX=3702 GN=UBC29 PE=2 SV=1	Apoptotic ATPase OS=Handroanthus impetiginosus OX=429701 GN=CDL12_08683 PE=4 SV=1	T	Signal transduction mechanisms	Apoptotic ATPase [Handroanthus impetiginosus]	molecular function: binding (GO:0005488)	Ubiquitin mediated proteolysis (ko04120);; Protein processing in endoplasmic reticulum (ko04141)
c51475.graph_c0	73	4.01	42	2.37	35	1.7	109	4.99	183	6.83	105	4.77	0.000259151	0.914477	up	--	--	Cellular Component: integral component of membrane (GO:0016021);;	K16286|2.7e-26|ats:109740546|K16286 E3 ubiquitin-protein ligase EL5 [EC:2.3.2.27] | (RefSeq) LOC109740546; E3 ubiquitin-protein ligase EL5-like	[O]	Posttranslational modification, protein turnover, chaperones	Ring finger domain;; RING-like zinc finger;; RING-H2 zinc finger domain;; Zinc finger, C3HC4 type (RING finger);; Zinc finger, C3HC4 type (RING finger)	RING-H2 finger protein ATL3 OS=Arabidopsis thaliana OX=3702 GN=ATL3 PE=2 SV=1	RING-type domain-containing protein OS=Dorcoceras hygrometricum OX=472368 GN=F511_09907 PE=4 SV=1	O	Posttranslational modification, protein turnover, chaperones	RING-H2 finger protein ATL3 [Sesamum indicum]	cellular component: membrane (GO:0016020);; cellular component: membrane part (GO:0044425)	--
c57407.graph_c1	27	1.5	28	1.36	25	1.06	60	2.22	102	4.39	48	2.45	0.00206143	0.831045	up	[T]	Signal transduction mechanisms	Molecular Function: protein kinase activity (GO:0004672);; Molecular Function: calcium ion binding (GO:0005509);; Molecular Function: ATP binding (GO:0005524);; Cellular Component: integral component of membrane (GO:0016021);; Molecular Function: polysaccharide binding (GO:0030247);;	K23544|8.9e-67|brp:103842861|K23544 serine incorporator 1/3 | (RefSeq) serine incorporator 3	--	--	Protein tyrosine and serine/threonine kinase;; Protein kinase domain;; Protein kinase domain;; Protein tyrosine and serine/threonine kinase	Wall-associated receptor kinase-like 8 OS=Arabidopsis thaliana OX=3702 GN=WAKL8 PE=2 SV=1	Uncharacterized protein OS=Salvia splendens OX=180675 GN=Saspl_015786 PE=4 SV=1	T	Signal transduction mechanisms	hypothetical protein Saspl_015786 [Salvia splendens]	molecular function: catalytic activity (GO:0003824);; biological process: metabolic process (GO:0008152);; biological process: cellular process (GO:0009987);; molecular function: binding (GO:0005488);; cellular component: membrane (GO:0016020);; cellular component: membrane part (GO:0044425)	--
c60568.graph_c1	83	16.02	86	18.5	87	18.11	317	65.48	332	59.18	466	87.57	3.12292e-16	1.656	up	--	--	Biological Process: regulation of transcription, DNA-templated (GO:0006355);; Biological Process: circadian rhythm (GO:0007623);;	--	--	--	--	--	Uncharacterized protein OS=Salvia splendens OX=180675 GN=Saspl_006945 PE=4 SV=1	--	--	hypothetical protein Saspl_006945 [Salvia splendens]	biological process: biological regulation (GO:0065007);; biological process: rhythmic process (GO:0048511)	--
c60172.graph_c1	79	2.8	48	1.64	67	2.27	157	5.71	159	4.52	105	3.41	0.00245669	0.726667	up	--	--	Molecular Function: molecular_function (GO:0003674);; Molecular Function: nucleic acid binding (GO:0003676);; Molecular Function: RNA binding (GO:0003723);; Molecular Function: catalytic activity (GO:0003824);; Molecular Function: nuclease activity (GO:0004518);; Molecular Function: endonuclease activity (GO:0004519);; Molecular Function: binding (GO:0005488);; Cellular Component: cellular_compon…	K23541|1.1e-69|jcu:105644867|K23541 Ca2+/H+ antiporter, TMEM165/GDT1 family | (RefSeq) pentatricopeptide repeat-containing protein At2g03880, mitochondrial	[R]	General function prediction only	PPR repeat;; PPR repeat family;; PPR repeat;; Pentatricopeptide repeat domain;; Tetratricopeptide repeat	Pentatricopeptide repeat-containing protein At2g45350, chloroplastic OS=Arabidopsis thaliana OX=3702 GN=CRR4 PE=1 SV=2	Pentatricopeptide repeat protein OS=Salvia miltiorrhiza OX=226208 PE=2 SV=1	S	Function unknown	pentatricopeptide repeat protein [Salvia miltiorrhiza]	molecular function: binding (GO:0005488);; molecular function: catalytic activity (GO:0003824);; biological process: metabolic process (GO:0008152);; biological process: cellular process (GO:0009987);; cellular component: cell (GO:0005623);; cellular component: cell part (GO:0044464);; cellular component: organelle (GO:0043226)	--
c61153.graph_c0	2111	172.41	1066	82.84	1143	87.34	3453	285.25	2787	182.14	4864	357.79	1.33281e-05	0.978715	up	--	--	Molecular Function: hydrolase activity, hydrolyzing O-glycosyl compounds (GO:0004553);; Cellular Component: cell wall (GO:0005618);; Biological Process: xyloglucan metabolic process (GO:0010411);; Molecular Function: xyloglucan:xyloglucosyl transferase activity (GO:0016762);; Biological Process: cell wall biogenesis (GO:0042546);; Cellular Component: apoplast (GO:0048046);; Biological Process: ce…	K08235|4.2e-65|sind:105165569|K08235 xyloglucan:xyloglucosyl transferase [EC:2.4.1.207] | (RefSeq) LOW QUALITY PROTEIN: xyloglucan endotransglucosylase/hydrolase protein 24-like	--	--	Glycosyl hydrolases family 16;; Xyloglucan endo-transglycosylase (XET) C-terminus;; Glycosyl hydrolases family 16	Xyloglucan endotransglucosylase/hydrolase protein 22 OS=Arabidopsis thaliana OX=3702 GN=XTH22 PE=1 SV=1	Xyloglucan endotransglucosylase/hydrolase OS=Handroanthus impetiginosus OX=429701 GN=CDL12_05942 PE=3 SV=1	G	Carbohydrate transport and metabolism	LOW QUALITY PROTEIN: xyloglucan endotransglucosylase/hydrolase protein 24-like [Sesamum indicum]	molecular function: catalytic activity (GO:0003824);; cellular component: cell (GO:0005623);; cellular component: cell part (GO:0044464);; biological process: metabolic process (GO:0008152);; biological process: cellular process (GO:0009987);; biological process: cellular component organization or biogenesis (GO:0071840);; cellular component: extracellular region (GO:0005576)	--
c59271.graph_c0	11690	1664.61	6976	923.48	9953	1302.79	6657	918	6857	770.21	6751	831.51	0.000177459	-0.648425	down	--	--	Biological Process: fatty acid biosynthetic process (GO:0006633);; Molecular Function: phosphopantetheine binding (GO:0031177);;	K11433|2.6e-11|sind:105173917|K11433 [histone H3]-lysine36 N-dimethyltransferase SETMAR [EC:2.1.1.357] | (RefSeq) histone-lysine N-methyltransferase SUVR3	[BK]	--	Phosphopantetheine attachment site	Histone-lysine N-methyltransferase SUVR3 OS=Arabidopsis thaliana OX=3702 GN=SUVR3 PE=2 SV=4	Acyl carrier protein OS=Salvia miltiorrhiza OX=226208 GN=ACP7 PE=2 SV=1	I	Lipid transport and metabolism	Acyl Carrier Protein [Salvia miltiorrhiza]	biological process: metabolic process (GO:0008152);; biological process: cellular process (GO:0009987);; biological process: single-organism process (GO:0044699);; molecular function: binding (GO:0005488)	Lysine degradation (ko00310)
c48847.graph_c0	5	0.4	4	0.3	5	0.37	94	7.47	120	7.54	142	10.05	2.22709e-25	2.87713	up	--	--	--	--	--	--	--	--	Uncharacterized protein OS=Salvia splendens OX=180675 GN=Saspl_025750 PE=4 SV=1	--	--	uncharacterized protein LOC105166323 [Sesamum indicum]	--	--
c54939.graph_c0	92	12.62	112	15.37	116	10.52	156	17.54	224	19.04	265	36.14	0.00169517	0.662784	up	--	--	--	--	--	--	--	--	--	--	--	--	--	--
c65997.graph_c0	946	6.16	1133	6.96	1013	6.69	716	4.73	950	5.29	644	3.64	7.48094e-05	-0.609341	down	--	--	--	K11253|6.1e-08|mesc:110629262|K11253 histone H3 | (RefSeq) uncharacterized protein LOC110629262	--	--	--	--	Uncharacterized protein OS=Hibiscus syriacus OX=106335 GN=F3Y22_tig00111427pilonHSYRG00326 PE=4 SV=1	L	Replication, recombination and repair	hypothetical protein F3Y22_tig00111427pilonHSYRG00326 [Hibiscus syriacus]	--	--
c56709.graph_c0	570	41.25	408	28.1	536	36.45	319	23.23	428	24.63	360	23.4	0.000132001	-0.629173	down	[J]	Translation, ribosomal structure and biogenesis	Biological Process: translation (GO:0006412);; Cellular Component: chloroplast (GO:0009507);; Biological Process: N-terminal protein amino acid modification (GO:0031365);; Molecular Function: peptide deformylase activity (GO:0042586);; Biological Process: co-translational protein modification (GO:0043686);; Molecular Function: metal ion binding (GO:0046872);;	K01462|3.5e-107|sind:105157529|K01462 peptide deformylase [EC:3.5.1.88] | (RefSeq) peptide deformylase 1A, chloroplastic	[J]	Translation, ribosomal structure and biogenesis	Polypeptide deformylase	Peptide deformylase 1A, chloroplastic OS=Solanum lycopersicum OX=4081 GN=PDF1A PE=2 SV=1	Peptide deformylase OS=Erythranthe guttata OX=4155 GN=MIMGU_mgv1a011974mg PE=3 SV=1	J	Translation, ribosomal structure and biogenesis	PREDICTED: peptide deformylase 1A, chloroplastic [Erythranthe guttata]	biological process: metabolic process (GO:0008152);; biological process: cellular process (GO:0009987);; cellular component: cell (GO:0005623);; cellular component: organelle (GO:0043226);; cellular component: cell part (GO:0044464);; molecular function: catalytic activity (GO:0003824);; molecular function: binding (GO:0005488)	--
c58993.graph_c0	17	0.41	4	0.09	9	0.21	29	0.73	40	0.76	28	0.62	0.00903331	0.787338	up	[P]	Inorganic ion transport and metabolism	Molecular Function: potassium ion transmembrane transporter activity (GO:0015079);; Cellular Component: integral component of membrane (GO:0016021);;	K03549|3.1e-171|oeu:111402955|K03549 KUP system potassium uptake protein | (RefSeq) potassium transporter 26-like	--	--	K+ potassium transporter;; K+ potassium transporter	Potassium transporter 26 OS=Oryza sativa subsp. japonica OX=39947 GN=HAK26 PE=2 SV=1	Potassium transporter OS=Salvia splendens OX=180675 GN=kup PE=3 SV=1	P	Inorganic ion transport and metabolism	KUP system potassium uptake protein [Salvia splendens]	molecular function: transporter activity (GO:0005215);; biological process: cellular process (GO:0009987);; biological process: single-organism process (GO:0044699);; biological process: localization (GO:0051179);; cellular component: membrane (GO:0016020);; cellular component: membrane part (GO:0044425)	--
c65279.graph_c0	25	4.5	48	7.76	28	5.34	113	19.37	170	23.49	122	20.2	2.19391e-08	1.38482	up	[T]	Signal transduction mechanisms	Molecular Function: protein kinase activity (GO:0004672);; Molecular Function: ATP binding (GO:0005524);; Cellular Component: integral component of membrane (GO:0016021);;	K13415|7.4e-57|han:110929858|K13415 protein brassinosteroid insensitive 1 [EC:2.7.10.1 2.7.11.1] | (RefSeq) systemin receptor SR160-like	--	--	Protein kinase domain;; Protein tyrosine and serine/threonine kinase;; Leucine rich repeat	MDIS1-interacting receptor like kinase 2 OS=Arabidopsis thaliana OX=3702 GN=MIK2 PE=1 SV=3	Protein kinase domain-containing protein OS=Salvia splendens OX=180675 GN=Saspl_006102 PE=4 SV=1	T	Signal transduction mechanisms	hypothetical protein Saspl_006102 [Salvia splendens]	molecular function: catalytic activity (GO:0003824);; biological process: metabolic process (GO:0008152);; biological process: cellular process (GO:0009987);; molecular function: binding (GO:0005488);; cellular component: membrane (GO:0016020);; cellular component: membrane part (GO:0044425)	Plant hormone signal transduction (ko04075)
c56488.graph_c0	1334	35.59	1366	35.05	1238	31.81	880	23.87	1069	22.33	878	21.55	4.16851e-08	-0.673367	down	--	--	Biological Process: reproduction (GO:0000003);; Biological Process: developmental process involved in reproduction (GO:0003006);; Molecular Function: molecular_function (GO:0003674);; Molecular Function: transporter activity (GO:0005215);; Cellular Component: cellular_component (GO:0005575);; Cellular Component: intracellular (GO:0005622);; Cellular Component: obsolete cell (GO:0005623);; Cellula…	--	--	--	MORN repeat	Protein TIC 100 OS=Arabidopsis thaliana OX=3702 GN=TIC100 PE=1 SV=1	Uncharacterized protein OS=Dorcoceras hygrometricum OX=472368 GN=F511_32889 PE=4 SV=1	S	Function unknown	hypothetical protein F511_32889 [Dorcoceras hygrometricum]	biological process: reproduction (GO:0000003);; biological process: reproductive process (GO:0022414);; biological process: developmental process (GO:0032502);; molecular function: transporter activity (GO:0005215);; biological process: localization (GO:0051179);; cellular component: cell (GO:0005623);; cellular component: cell part (GO:0044464);; biological process: cellular process (GO:0009987)…	--
c64540.graph_c0	60	2.54	81	3.27	94	3.57	113	4.23	201	5.8	147	4.99	0.0096236	0.592174	up	[G]	Carbohydrate transport and metabolism	Molecular Function: hydrolase activity, hydrolyzing O-glycosyl compounds (GO:0004553);; Biological Process: carbohydrate metabolic process (GO:0005975);;	K05349|1.5e-160|sind:105164008|K05349 beta-glucosidase [EC:3.2.1.21] | (RefSeq) uncharacterized protein LOC105164008 isoform X1	--	--	Glycosyl hydrolase family 3 N terminal domain;; Glycosyl hydrolase family 3 C-terminal domain	Beta-xylosidase/alpha-L-arabinofuranosidase 2 OS=Medicago sativa subsp. varia OX=36902 GN=Xyl2 PE=2 SV=1	Beta-D-xylosidase 3 OS=Catalpa bungei OX=265496 PE=2 SV=1	G	Carbohydrate transport and metabolism	beta-D-xylosidase 3 [Catalpa bungei]	molecular function: catalytic activity (GO:0003824);; biological process: metabolic process (GO:0008152)	Cyanoamino acid metabolism (ko00460);; Starch and sucrose metabolism (ko00500);; Phenylpropanoid biosynthesis (ko00940)
c59198.graph_c0	611	23.08	342	12.76	413	14.74	965	36.93	1309	39.18	914	31.55	1.45845e-06	0.893007	up	[T]	Signal transduction mechanisms	Molecular Function: protein serine/threonine kinase activity (GO:0004674);; Molecular Function: ATP binding (GO:0005524);;	K00924|8.1e-47|bna:106414264|K00924 kinase [EC:2.7.1.-] | (RefSeq) probable serine/threonine-protein kinase PBL1 isoform X1	[T]	Signal transduction mechanisms	Protein tyrosine and serine/threonine kinase;; Protein kinase domain;; Protein kinase domain;; Protein tyrosine and serine/threonine kinase	Probable serine/threonine-protein kinase PBL17 OS=Arabidopsis thaliana OX=3702 GN=PBL17 PE=1 SV=1	Protein kinase domain-containing protein OS=Salvia splendens OX=180675 GN=Saspl_041316 PE=3 SV=1	T	Signal transduction mechanisms	hypothetical protein Saspl_041316 [Salvia splendens]	molecular function: catalytic activity (GO:0003824);; biological process: metabolic process (GO:0008152);; biological process: cellular process (GO:0009987);; molecular function: binding (GO:0005488)	--
c49141.graph_c2	105	2.65	17	0.41	79	1.91	14	0.37	30	0.65	19	0.44	0.000578293	-1.03714	down	[P]	Inorganic ion transport and metabolism	Molecular Function: ATP binding (GO:0005524);; Cellular Component: plasma membrane (GO:0005886);; Molecular Function: proton-exporting ATPase activity, phosphorylative mechanism (GO:0008553);; Cellular Component: integral component of membrane (GO:0016021);; Biological Process: proton export across plasma membrane (GO:0120029);;	K01535|0.0e+00|sind:105164362|K01535 H+-transporting ATPase [EC:7.1.2.1] | (RefSeq) plasma membrane ATPase 1-like	[P]	Inorganic ion transport and metabolism	E1-E2 ATPase;; haloacid dehalogenase-like hydrolase	ATPase 11, plasma membrane-type OS=Arabidopsis thaliana OX=3702 GN=AHA11 PE=1 SV=1	Plasma membrane ATPase OS=Salvia splendens OX=180675 GN=Saspl_018492 PE=3 SV=1	P	Inorganic ion transport and metabolism	hypothetical protein Saspl_018492 [Salvia splendens]	molecular function: binding (GO:0005488);; cellular component: cell (GO:0005623);; cellular component: membrane (GO:0016020);; cellular component: cell part (GO:0044464);; molecular function: catalytic activity (GO:0003824);; molecular function: transporter activity (GO:0005215);; biological process: single-organism process (GO:0044699);; biological process: localization (GO:0051179);; cellular c…	Oxidative phosphorylation (ko00190)
c55823.graph_c0	37	1.6	41	1.68	39	1.61	72	3.16	92	3.14	75	2.98	0.00745501	0.642897	up	--	--	Cellular Component: integral component of membrane (GO:0016021);;	K21867|1.3e-114|sind:105165851|K21867 potassium channel | (RefSeq) potassium channel SKOR	[PT]	--	Ankyrin repeats (many copies);; Ankyrin repeats (3 copies);; Ankyrin repeats (many copies);; Ankyrin repeat;; Ankyrin repeat	Potassium channel SKOR OS=Arabidopsis thaliana OX=3702 GN=SKOR PE=1 SV=1	Uncharacterized protein OS=Salvia splendens OX=180675 GN=Saspl_051410 PE=3 SV=1	--	--	hypothetical protein Saspl_051410 [Salvia splendens]	cellular component: membrane (GO:0016020);; cellular component: membrane part (GO:0044425)	--
c58677.graph_c0	127	5.24	75	2.88	82	3.09	65	2.84	56	1.76	36	1.42	0.00200959	-0.799622	down	[G]	Carbohydrate transport and metabolism	Molecular Function: cellulase activity (GO:0008810);; Biological Process: cellulose catabolic process (GO:0030245);;	K01179|8.3e-245|sind:105169699|K01179 endoglucanase [EC:3.2.1.4] | (RefSeq) endoglucanase 24	--	--	Glycosyl hydrolase family 9;; Glycosyl hydrolase family 9	Endoglucanase 24 OS=Arabidopsis thaliana OX=3702 GN=At4g39010 PE=2 SV=1	Endoglucanase OS=Salvia splendens OX=180675 GN=Saspl_016084 PE=3 SV=1	G	Carbohydrate transport and metabolism	hypothetical protein Saspl_016084 [Salvia splendens]	molecular function: catalytic activity (GO:0003824);; biological process: metabolic process (GO:0008152);; biological process: cellular process (GO:0009987)	Starch and sucrose metabolism (ko00500)
c46810.graph_c0	50	5.32	48	4.17	58	5.65	135	13.55	131	10.86	155	14.19	7.66297e-06	1.00979	up	[O]	Posttranslational modification, protein turnover, chaperones	--	K03686|1.2e-09|ini:109156564|K03686 molecular chaperone DnaJ | (RefSeq) chaperone protein DnaJ	[O]	Posttranslational modification, protein turnover, chaperones	DnaJ domain	Chaperone protein dnaJ 20, chloroplastic OS=Arabidopsis thaliana OX=3702 GN=ATJ20 PE=1 SV=2	J domain-containing protein OS=Salvia splendens OX=180675 GN=Saspl_004094 PE=4 SV=1	O	Posttranslational modification, protein turnover, chaperones	hypothetical protein Saspl_004094 [Salvia splendens]	--	--
c32659.graph_c0	100	28.55	162	45.31	152	37.83	87	24.22	109	26.43	97	23.54	0.00613083	-0.614533	down	--	--	--	--	--	--	--	--	Uncharacterized protein OS=Ensete ventricosum OX=4639 GN=B296_00029182 PE=4 SV=1	S	Function unknown	hypothetical protein B296_00029182 [Ensete ventricosum]	--	--
c65901.graph_c0	186	23.89	166	20.14	82	9.21	333	45.48	539	54.17	202	22.05	0.00103087	0.832377	up	--	--	Cellular Component: integral component of membrane (GO:0016021);;	K13466|8.9e-57|pmum:103343029|K13466 EIX receptor 1/2 | (RefSeq) probable LRR receptor-like serine/threonine-protein kinase At4g36180	[R]	General function prediction only	Leucine rich repeat;; Leucine Rich repeats (2 copies);; Leucine Rich Repeat	Receptor-like protein EIX2 OS=Solanum lycopersicum OX=4081 GN=EIX2 PE=1 SV=2	EIX receptor 1/2 OS=Salvia splendens OX=180675 GN=EIX1_2 PE=4 SV=1	T	Signal transduction mechanisms	EIX receptor 1/2 [Salvia splendens]	cellular component: membrane (GO:0016020);; cellular component: membrane part (GO:0044425)	Plant-pathogen interaction (ko04626)
c47827.graph_c0	41	1.76	23	0.98	29	1.23	256	11.45	392	13.86	327	13.19	2.63617e-36	2.68003	up	[G]	Carbohydrate transport and metabolism	Biological Process: carbohydrate metabolic process (GO:0005975);; Molecular Function: UDP-glycosyltransferase activity (GO:0008194);; Molecular Function: transferase activity, transferring hexosyl groups (GO:0016758);; Biological Process: lipid glycosylation (GO:0030259);;	K05841|4.7e-151|sind:105166897|K05841 sterol 3beta-glucosyltransferase [EC:2.4.1.173] | (RefSeq) sterol 3-beta-glucosyltransferase UGT80A2-like isoform X1	[GC]	--	Glycosyltransferase family 28 N-terminal domain	Sterol 3-beta-glucosyltransferase UGT80A2 OS=Arabidopsis thaliana OX=3702 GN=UGT80A2 PE=1 SV=1	Glyco_transf_28 domain-containing protein OS=Salvia splendens OX=180675 GN=Saspl_032761 PE=4 SV=1	--	--	hypothetical protein Saspl_032761 [Salvia splendens]	biological process: metabolic process (GO:0008152);; molecular function: catalytic activity (GO:0003824);; biological process: cellular process (GO:0009987);; biological process: single-organism process (GO:0044699)	--
c59410.graph_c0	178	4.72	144	3.85	167	4.54	110	3.39	156	3.41	95	2.37	0.00394796	-0.586071	down	[J]	Translation, ribosomal structure and biogenesis	Molecular Function: RNA binding (GO:0003723);; Molecular Function: structural constituent of ribosome (GO:0003735);; Biological Process: translation (GO:0006412);; Cellular Component: large ribosomal subunit (GO:0015934);; Cellular Component: small ribosomal subunit (GO:0015935);; Molecular Function: transferase activity (GO:0016740);;	K02886|2.7e-161|mtr:MTR_4g051430|K02886 large subunit ribosomal protein L2 | (RefSeq) 50S ribosomal protein L2	[J]	Translation, ribosomal structure and biogenesis	Ribosomal protein L22p/L17e;; Ribosomal Proteins L2, C-terminal domain;; Ribosomal Proteins L2, RNA binding domain;; Ribosomal protein L23;; Ribosomal protein S3, C-terminal domain;; Ribosomal protein S19	50S ribosomal protein L2, chloroplastic OS=Nicotiana sylvestris OX=4096 GN=rpl2-A PE=3 SV=1	Ribosomal_L2_C domain-containing protein OS=Papaver somniferum OX=3469 GN=C5167_005297 PE=3 SV=1	J	Translation, ribosomal structure and biogenesis	hypothetical protein C5167_005297 [Papaver somniferum]	molecular function: binding (GO:0005488);; molecular function: structural molecule activity (GO:0005198);; biological process: metabolic process (GO:0008152);; biological process: cellular process (GO:0009987);; cellular component: cell (GO:0005623);; cellular component: macromolecular complex (GO:0032991);; cellular component: organelle (GO:0043226);; cellular component: organelle part (GO:00444…	Ribosome (ko03010)
c56469.graph_c1	128	5.96	142	6.35	157	6.97	55	2.62	95	3.52	63	2.67	1.23946e-06	-1.05899	down	--	--	--	--	--	--	--	--	--	--	--	--	--	--
c62300.graph_c3	9	0.89	20	1.6	6	0.59	40	3.37	59	3.91	24	1.87	0.00448988	0.855893	up	[QV]	--	Molecular Function: monooxygenase activity (GO:0004497);; Molecular Function: iron ion binding (GO:0005506);; Molecular Function: oxidoreductase activity, acting on paired donors, with incorporation or reduction of molecular oxygen (GO:0016705);; Molecular Function: heme binding (GO:0020037);;	K24179|1.2e-104|lja:Lj3g3v3776580.1|K24179 cytochrome P450 family 72 subfamily A polypeptide 61 [EC:1.14.14.-] | (RefSeq) Lj3g3v3776580.1; -	[QI]	--	Cytochrome P450	Cytochrome P450 72A225 OS=Catharanthus roseus OX=4058 GN=CYP72A225 PE=2 SV=1	Cytochrome P450 CYP72A331 OS=Salvia miltiorrhiza OX=226208 PE=2 SV=1	Q	Secondary metabolites biosynthesis, transport and catabolism	cytochrome P450 CYP72A331 [Salvia miltiorrhiza]	molecular function: catalytic activity (GO:0003824);; biological process: metabolic process (GO:0008152);; biological process: single-organism process (GO:0044699);; molecular function: binding (GO:0005488)	--
c59284.graph_c0	82	2.03	79	1.91	88	2.09	32	0.82	61	1.22	66	1.51	0.00406691	-0.70658	down	[L]	Replication, recombination and repair	Molecular Function: chromatin binding (GO:0003682);; Molecular Function: thymidylate kinase activity (GO:0004798);; Molecular Function: ATP binding (GO:0005524);; Biological Process: dTDP biosynthetic process (GO:0006233);; Cellular Component: integral component of membrane (GO:0016021);; Molecular Function: metal ion binding (GO:0046872);;	K02603|0.0e+00|sind:105163574|K02603 origin recognition complex subunit 1 | (RefSeq) origin of replication complex subunit 1A	[L]	Replication, recombination and repair	ATPase family associated with various cellular activities (AAA);; BAH domain;; AAA lid domain;; PHD-finger;; AAA ATPase domain;; AAA domain	Origin of replication complex subunit 1B OS=Arabidopsis thaliana OX=3702 GN=ORC1B PE=1 SV=1	dTMP kinase OS=Salvia splendens OX=180675 GN=Saspl_019297 PE=3 SV=1	L	Replication, recombination and repair	origin of replication complex subunit 1A [Sesamum indicum]	molecular function: binding (GO:0005488);; molecular function: catalytic activity (GO:0003824);; biological process: metabolic process (GO:0008152);; biological process: cellular process (GO:0009987);; biological process: single-organism process (GO:0044699);; cellular component: membrane (GO:0016020);; cellular component: membrane part (GO:0044425)	--
c63861.graph_c1	364	7.02	510	9.54	494	9.14	161	3.22	258	3.98	152	2.71	2.78223e-11	-1.32435	down	[G]	Carbohydrate transport and metabolism	Molecular Function: magnesium ion binding (GO:0000287);; Molecular Function: pyruvate kinase activity (GO:0004743);; Molecular Function: kinase activity (GO:0016301);; Molecular Function: potassium ion binding (GO:0030955);;	K00873|0.0e+00|sind:105160374|K00873 pyruvate kinase [EC:2.7.1.40] | (RefSeq) plastidial pyruvate kinase 4, chloroplastic	[G]	Carbohydrate transport and metabolism	Pyruvate kinase, barrel domain;; Cyclic nucleotide-binding domain	Plastidial pyruvate kinase 4, chloroplastic OS=Arabidopsis thaliana OX=3702 GN=PKP4 PE=2 SV=1	Pyruvate kinase OS=Salvia splendens OX=180675 GN=PK PE=3 SV=1	G	Carbohydrate transport and metabolism	pyruvate kinase [Salvia splendens]	molecular function: binding (GO:0005488);; molecular function: catalytic activity (GO:0003824);; biological process: metabolic process (GO:0008152);; biological process: cellular process (GO:0009987);; biological process: single-organism process (GO:0044699)	Glycolysis / Gluconeogenesis (ko00010);; Purine metabolism (ko00230);; Pyruvate metabolism (ko00620);; Carbon metabolism (ko01200);; Biosynthesis of amino acids (ko01230)
c58635.graph_c1	76	11.36	91	13.59	88	12.2	39	6.59	50	6.04	34	4.27	1.96147e-05	-1.02939	down	--	--	Cellular Component: integral component of membrane (GO:0016021);;	--	--	--	--	--	Uncharacterized protein OS=Salvia splendens OX=180675 GN=Saspl_018136 PE=4 SV=1	--	--	--	cellular component: membrane (GO:0016020);; cellular component: membrane part (GO:0044425)	--
c56551.graph_c0	1651	175.07	1068	114.07	1410	154.22	978	118.82	1028	92.8	1050	116.74	0.000337315	-0.596511	down	[O]	Posttranslational modification, protein turnover, chaperones	Molecular Function: peptidyl-prolyl cis-trans isomerase activity (GO:0003755);;	K01802|4.4e-37|ini:109174349|K01802 peptidylprolyl isomerase [EC:5.2.1.8] | (RefSeq) peptidyl-prolyl cis-trans isomerase FKBP16-3, chloroplastic	[O]	Posttranslational modification, protein turnover, chaperones	FKBP-type peptidyl-prolyl cis-trans isomerase	Peptidyl-prolyl cis-trans isomerase FKBP16-3, chloroplastic OS=Arabidopsis thaliana OX=3702 GN=FKBP16-3 PE=1 SV=2	Peptidylprolyl isomerase OS=Nicotiana attenuata OX=49451 GN=FKBP16-3 PE=4 SV=1	O	Posttranslational modification, protein turnover, chaperones	PREDICTED: peptidyl-prolyl cis-trans isomerase FKBP16-3, chloroplastic [Ipomoea nil]	molecular function: catalytic activity (GO:0003824);; biological process: metabolic process (GO:0008152);; biological process: cellular process (GO:0009987)	--
c61297.graph_c0	1195	29.53	772	18.9	790	19.69	2686	72.64	2834	58.8	3203	75.93	1.66196e-15	1.33207	up	[MDT]	--	Molecular Function: ATP binding (GO:0005524);;	K03231|8.4e-128|mtr:MTR_1g101870|K03231 elongation factor 1-alpha | (RefSeq) elongation factor 1-alpha	[O]	Posttranslational modification, protein turnover, chaperones	ATPase family associated with various cellular activities (AAA);; AAA+ lid domain;; Holliday junction DNA helicase RuvB P-loop domain;; AAA domain (dynein-related subfamily)	ATPase family AAA domain-containing protein FIGL1 OS=Arabidopsis thaliana OX=3702 GN=FIGL1 PE=2 SV=2	Katanin p60 ATPase-containing subunit A1 OS=Salvia splendens OX=180675 GN=KATNA1 PE=4 SV=1	O	Posttranslational modification, protein turnover, chaperones	katanin p60 ATPase-containing subunit A1 [Salvia splendens]	molecular function: binding (GO:0005488)	RNA transport (ko03013)
c52853.graph_c0	48	7.12	48	6.3	37	4.84	129	11.98	83	7.22	157	12.72	0.000178328	0.970114	up	--	--	--	--	--	--	--	--	--	--	--	--	--	--
c61434.graph_c0	25	1.66	40	4.02	32	2.02	81	6.97	99	7.3	49	2.8	0.00738138	0.726351	up	[M]	Cell wall/membrane/envelope biogenesis	Molecular Function: protein serine/threonine kinase activity (GO:0004674);; Molecular Function: ATP binding (GO:0005524);; Cellular Component: integral component of membrane (GO:0016021);;	K13435|2.0e-81|sly:101268866|K13435 serine/threonine-protein kinase Pto | (RefSeq) Pto; serine/threonine protein kinase Pto	[T]	Signal transduction mechanisms	Protein tyrosine and serine/threonine kinase;; Protein kinase domain;; Malectin-like domain;; Malectin domain	Receptor-like protein kinase FERONIA OS=Arabidopsis thaliana OX=3702 GN=FER PE=1 SV=1	Serine/threonine protein kinase OS=Handroanthus impetiginosus OX=429701 GN=CDL12_00042 PE=4 SV=1	T	Signal transduction mechanisms	receptor-like protein kinase FERONIA [Sesamum indicum]	molecular function: catalytic activity (GO:0003824);; biological process: metabolic process (GO:0008152);; biological process: cellular process (GO:0009987);; molecular function: binding (GO:0005488);; cellular component: membrane (GO:0016020);; cellular component: membrane part (GO:0044425)	Plant-pathogen interaction (ko04626)
c55553.graph_c0	1346	117.87	717	60.56	851	70.82	584	51.88	700	48.57	545	42.99	3.6119e-05	-0.788059	down	--	--	Biological Process: metal ion transport (GO:0030001);; Molecular Function: metal ion binding (GO:0046872);;	--	--	--	--	--	HMA domain-containing protein OS=Salvia splendens OX=180675 GN=Saspl_007659 PE=4 SV=1	S	Function unknown	hypothetical protein Saspl_007659 [Salvia splendens]	biological process: localization (GO:0051179);; molecular function: binding (GO:0005488)	--
c52550.graph_c0	37	1.55	27	1.09	27	1.08	56	2.4	71	2.37	79	3.02	0.00451879	0.729305	up	[T]	Signal transduction mechanisms	Molecular Function: protein kinase activity (GO:0004672);; Molecular Function: ATP binding (GO:0005524);;	K00924|7.2e-99|bna:106350736|K00924 kinase [EC:2.7.1.-] | (RefSeq) probable serine/threonine-protein kinase CST isoform X1	[T]	Signal transduction mechanisms	Protein kinase domain;; Protein tyrosine and serine/threonine kinase	Probable serine/threonine-protein kinase PIX13 OS=Arabidopsis thaliana OX=3702 GN=PIX13 PE=1 SV=2	Uncharacterized protein OS=Salvia splendens OX=180675 GN=Saspl_014986 PE=4 SV=1	T	Signal transduction mechanisms	hypothetical protein Saspl_014986 [Salvia splendens]	molecular function: catalytic activity (GO:0003824);; biological process: metabolic process (GO:0008152);; biological process: cellular process (GO:0009987);; molecular function: binding (GO:0005488)	--
c65061.graph_c0	321	6.08	430	8.43	273	4.85	256	4.72	299	4.59	194	3.43	0.00302304	-0.58914	down	[KT]	--	Molecular Function: phosphorelay sensor kinase activity (GO:0000155);; Cellular Component: integral component of membrane (GO:0016021);;	K14489|7.9e-237|sind:105156165|K14489 arabidopsis histidine kinase 2/3/4 (cytokinin receptor) [EC:2.7.13.3] | (RefSeq) histidine kinase 4	[T]	Signal transduction mechanisms	CHASE domain;; His Kinase A (phospho-acceptor) domain;; Response regulator receiver domain;; Histidine kinase-, DNA gyrase B-, and HSP90-like ATPase	Histidine kinase 4 OS=Arabidopsis thaliana OX=3702 GN=AHK4 PE=1 SV=1	Histidine kinase OS=Salvia splendens OX=180675 GN=AHK2_3_4 PE=4 SV=1	T	Signal transduction mechanisms	histidine kinase 2/3/4 (cytokinin receptor) [Salvia splendens]	molecular function: catalytic activity (GO:0003824);; molecular function: signal transducer activity (GO:0004871);; molecular function: molecular transducer activity (GO:0060089);; biological process: metabolic process (GO:0008152);; biological process: cellular process (GO:0009987);; biological process: signaling (GO:0023052);; biological process: single-organism process (GO:0044699);; biologica…	Plant hormone signal transduction (ko04075)
c59530.graph_c0	349	11.64	161	4.69	200	5.6	124	3.63	174	4.15	156	4.21	0.00138877	-0.721814	down	[G]	Carbohydrate transport and metabolism	Molecular Function: hydrolase activity, hydrolyzing O-glycosyl compounds (GO:0004553);; Biological Process: carbohydrate metabolic process (GO:0005975);;	K05349|4.5e-284|sind:110012609|K05349 beta-glucosidase [EC:3.2.1.21] | (RefSeq) uncharacterized protein LOC110012609 isoform X1	--	--	Glycosyl hydrolase family 3 N terminal domain;; Glycosyl hydrolase family 3 C-terminal domain	Beta-xylosidase/alpha-L-arabinofuranosidase 1 (Fragment) OS=Medicago sativa subsp. varia OX=36902 GN=Xyl1 PE=1 SV=1	Beta-glucosidase OS=Salvia splendens OX=180675 GN=bglX PE=3 SV=1	G	Carbohydrate transport and metabolism	beta-glucosidase [Salvia splendens]	molecular function: catalytic activity (GO:0003824);; biological process: metabolic process (GO:0008152)	Cyanoamino acid metabolism (ko00460);; Starch and sucrose metabolism (ko00500);; Phenylpropanoid biosynthesis (ko00940)
c49016.graph_c0	179	18.23	113	10.86	175	16.61	253	25.58	325	26.26	306	27.54	0.00197639	0.607267	up	--	--	Molecular Function: calcium ion binding (GO:0005509);; Biological Process: calcium-mediated signaling (GO:0019722);;	K13448|9.3e-68|sind:105156440|K13448 calcium-binding protein CML | (RefSeq) probable calcium-binding protein CML15	[T]	Signal transduction mechanisms	EF-hand domain pair;; EF hand;; EF-hand domain;; EF-hand domain pair;; EF hand;; Secreted protein acidic and rich in cysteine Ca binding region	Probable calcium-binding protein CML16 OS=Arabidopsis thaliana OX=3702 GN=CML16 PE=2 SV=2	Uncharacterized protein OS=Erythranthe guttata OX=4155 GN=MIMGU_mgv1a015304mg PE=4 SV=1	T	Signal transduction mechanisms	PREDICTED: probable calcium-binding protein CML16 [Erythranthe guttata]	molecular function: binding (GO:0005488);; biological process: cellular process (GO:0009987);; biological process: signaling (GO:0023052);; biological process: single-organism process (GO:0044699);; biological process: response to stimulus (GO:0050896);; biological process: biological regulation (GO:0065007)	Plant-pathogen interaction (ko04626)
c57820.graph_c0	208	10.68	232	11.81	175	9.05	370	20.61	551	26.01	409	19.82	8.14405e-07	0.808352	up	--	--	Molecular Function: N-acetyltransferase activity (GO:0008080);;	--	--	--	--	--	N-acetyltransferase domain-containing protein OS=Salvia splendens OX=180675 GN=Saspl_026692 PE=4 SV=1	S	Function unknown	hypothetical protein Saspl_026692 [Salvia splendens]	molecular function: catalytic activity (GO:0003824)	--
c50629.graph_c0	40	2.83	37	2.35	34	2.48	15	1.19	28	1.63	14	1.15	0.00496267	-0.80139	down	--	--	Molecular Function: protein-N-terminal asparagine amidohydrolase activity (GO:0008418);; Molecular Function: protein-N-terminal glutamine amidohydrolase activity (GO:0070773);;	K21286|2.3e-101|sind:105159762|K21286 protein N-terminal glutamine amidohydrolase [EC:3.5.1.122] | (RefSeq) protein N-terminal glutamine amidohydrolase	[S]	Function unknown	N-terminal glutamine amidase	Protein N-terminal glutamine amidohydrolase OS=Arabidopsis thaliana OX=3702 GN=NTAQ1 PE=1 SV=1	Protein N-terminal glutamine amidohydrolase OS=Salvia splendens OX=180675 GN=Saspl_027983 PE=3 SV=1	S	Function unknown	hypothetical protein Saspl_027983 [Salvia splendens]	molecular function: catalytic activity (GO:0003824)	--
c60683.graph_c1	83	2.87	115	3.72	113	4.97	65	2.53	77	2.28	72	2.42	0.00470611	-0.640944	down	[J]	Translation, ribosomal structure and biogenesis	--	K23518|2.2e-29|qsu:112034050|K23518 O-acetyl-ADP-ribose deacetylase [EC:3.1.1.106] | (RefSeq) uncharacterized protein LOC112034050	[BK]	--	Macro domain;; Divergent CRAL/TRIO domain	--	Hismacro and SEC14 domain-containing protein OS=Handroanthus impetiginosus OX=429701 GN=CDL12_25026 PE=3 SV=1	--	--	Hismacro and SEC14 domain-containing protein [Handroanthus impetiginosus]	--	--
c56470.graph_c0	335	16.85	168	8.02	156	7.54	127	6.8	177	7.41	120	5.53	0.0028056	-0.697965	down	--	--	Cellular Component: chloroplast (GO:0009507);;	K14012|2.9e-06|lsv:111912352|K14012 UBX domain-containing protein 1 | (RefSeq) plant UBX domain-containing protein 5-like	--	--	--	--	Uncharacterized protein OS=Erythranthe guttata OX=4155 GN=MIMGU_mgv1a006952mg PE=4 SV=1	--	--	uncharacterized protein LOC105176983 [Sesamum indicum]	cellular component: cell (GO:0005623);; cellular component: organelle (GO:0043226);; cellular component: cell part (GO:0044464)	Protein processing in endoplasmic reticulum (ko04141)
c60079.graph_c0	120	4.43	63	2.26	144	5.04	241	9.03	430	12.63	351	11.76	1.8964e-06	1.12631	up	--	--	Biological Process: protein homooligomerization (GO:0051260);;	--	[R]	General function prediction only	BTB/POZ domain	BTB/POZ domain-containing protein At5g41330 OS=Arabidopsis thaliana OX=3702 GN=At5g41330 PE=2 SV=1	BTB domain-containing protein OS=Salvia splendens OX=180675 GN=Saspl_041924 PE=4 SV=1	S	Function unknown	hypothetical protein Saspl_041924 [Salvia splendens]	biological process: cellular process (GO:0009987);; biological process: cellular component organization or biogenesis (GO:0071840)	--
c39983.graph_c0	8	0.54	12	0.77	1	0.07	45	3.05	38	2.03	20	1.21	0.00187587	0.939134	up	--	--	--	--	--	--	--	--	--	--	--	--	--	--
c62752.graph_c1	2478	118.57	2629	120.76	2638	120.48	1252	60.67	2086	78.85	1585	67.66	1.16756e-09	-0.850244	down	--	--	--	K03883|5.7e-32|sly:112940610|K03883 NADH-ubiquinone oxidoreductase chain 5 [EC:7.1.1.2] | (RefSeq) LOW QUALITY PROTEIN: uncharacterized protein LOC112940610	--	--	PPR repeat family;; PPR repeat;; PPR repeat;; Pentatricopeptide repeat domain;; Pentacotripeptide-repeat region of PRORP;; Tetratricopeptide repeat;; Mitochondrial 28S ribosomal protein S27;; Tetratricopeptide repeat	--	Uncharacterized protein OS=Punica granatum OX=22663 GN=CRG98_038866 PE=4 SV=1	S	Function unknown	unnamed protein product [Ananas comosus var. bracteatus]	--	Oxidative phosphorylation (ko00190)
c65857.graph_c0	1426	13.37	1975	18.01	1274	11.49	925	8.96	1276	9.3	1109	9.39	3.19279e-05	-0.672145	down	[E]	Amino acid transport and metabolism	Molecular Function: iron ion binding (GO:0005506);; Biological Process: glutamate biosynthetic process (GO:0006537);; Molecular Function: FMN binding (GO:0010181);; Molecular Function: glutamate synthase (NADH) activity (GO:0016040);; Molecular Function: flavin adenine dinucleotide binding (GO:0050660);; Molecular Function: 3 iron, 4 sulfur cluster binding (GO:0051538);;	K00264|0.0e+00|sind:105160371|K00264 glutamate synthase (NADH) [EC:1.4.1.14] | (RefSeq) glutamate synthase 1 [NADH], chloroplastic isoform X1	[E]	Amino acid transport and metabolism	Glutamine amidotransferases class-II;; Conserved region in glutamate synthase;; Glutamate synthase central domain;; GXGXG motif;; Pyridine nucleotide-disulphide oxidoreductase;; Dihydroprymidine dehydrogenase domain II, 4Fe-4S cluster;; NAD(P)-binding Rossmann-like domain;; Pyridine nucleotide-disulphide oxidoreductase;; Pyridine nucleotide-disulphide oxidoreductase;; FAD dependent oxidoreductase…	Glutamate synthase 1 [NADH], chloroplastic OS=Arabidopsis thaliana OX=3702 GN=GLT1 PE=1 SV=2	Glutamate synthase (NADPH/NADH) OS=Salvia splendens OX=180675 GN=GLT1 PE=3 SV=1	E	Amino acid transport and metabolism	glutamate synthase (NADPH/NADH) [Salvia splendens]	molecular function: binding (GO:0005488);; biological process: metabolic process (GO:0008152);; biological process: cellular process (GO:0009987);; biological process: single-organism process (GO:0044699);; molecular function: catalytic activity (GO:0003824)	Alanine, aspartate and glutamate metabolism (ko00250);; Nitrogen metabolism (ko00910);; Biosynthesis of amino acids (ko01230)
c49553.graph_c0	36	1.87	44	2.29	55	2.76	159	8.83	148	7.35	158	7.71	5.48739e-08	1.27355	up	--	--	Molecular Function: DNA binding (GO:0003677);;	K15601|3.2e-95|sind:105160354|K15601 [histone H3]-dimethyl-L-lysine9 demethylase [EC:1.14.11.65] | (RefSeq) uncharacterized protein LOC105160354	[K]	Transcription	--	--	Putative transcription factor 5qNCA, contains JmjC domain OS=Handroanthus impetiginosus OX=429701 GN=CDL12_00117 PE=4 SV=1	K	Transcription	uncharacterized protein LOC105160354 [Sesamum indicum]	molecular function: binding (GO:0005488)	--
c49568.graph_c0	102	12.69	41	4.69	65	7.43	103	12.41	304	29.56	127	13.62	0.00457853	0.775976	up	--	--	Molecular Function: molecular_function (GO:0003674);; Molecular Function: binding (GO:0005488);; Molecular Function: calcium ion binding (GO:0005509);; Cellular Component: cellular_component (GO:0005575);; Cellular Component: intracellular (GO:0005622);; Cellular Component: obsolete cell (GO:0005623);; Cellular Component: cytoplasm (GO:0005737);; Cellular Component: mitochondrion (GO:0005739);; C…	K02183|1.7e-25|tcc:18594957|K02183 calmodulin | (RefSeq) probable calcium-binding protein CML45	[T]	Signal transduction mechanisms	EF hand;; EF hand;; EF-hand domain;; EF-hand domain pair;; EF-hand domain pair	Probable calcium-binding protein CML45 OS=Arabidopsis thaliana OX=3702 GN=CML45 PE=2 SV=1	Calcium-binding EF-hand family protein OS=Striga asiatica OX=4170 GN=STAS_04077 PE=4 SV=1	T	Signal transduction mechanisms	calcium-binding EF-hand family protein [Striga asiatica]	molecular function: binding (GO:0005488);; cellular component: cell (GO:0005623);; cellular component: cell part (GO:0044464);; cellular component: organelle (GO:0043226);; cellular component: membrane (GO:0016020);; cellular component: membrane part (GO:0044425)	MAPK signaling pathway - plant (ko04016);; Phosphatidylinositol signaling system (ko04070);; Plant-pathogen interaction (ko04626)
c55956.graph_c0	202	17.31	179	14.51	202	16.51	141	12.25	153	10.37	138	10.76	0.0012813	-0.588588	down	[E]	Amino acid transport and metabolism	Molecular Function: glutamate-ammonia ligase activity (GO:0004356);; Molecular Function: ATP binding (GO:0005524);; Biological Process: glutamine biosynthetic process (GO:0006542);;	K01915|2.1e-154|adu:107482677|K01915 glutamine synthetase [EC:6.3.1.2] | (RefSeq) glutamine synthetase leaf isozyme, chloroplastic	[E]	Amino acid transport and metabolism	Glutamine synthetase, catalytic domain	Glutamine synthetase, chloroplastic OS=Daucus carota OX=4039 GN=GLN2 PE=2 SV=1	Glutamine synthetase OS=Mesembryanthemum crystallinum OX=3544 PE=2 SV=1	E	Amino acid transport and metabolism	glutamine synthetase leaf isozyme, chloroplastic-like [Olea europaea var. sylvestris]	molecular function: catalytic activity (GO:0003824);; molecular function: binding (GO:0005488);; biological process: metabolic process (GO:0008152);; biological process: cellular process (GO:0009987);; biological process: single-organism process (GO:0044699)	Arginine biosynthesis (ko00220);; Alanine, aspartate and glutamate metabolism (ko00250);; Glyoxylate and dicarboxylate metabolism (ko00630);; Nitrogen metabolism (ko00910);; Biosynthesis of amino acids (ko01230)
c51794.graph_c0	660	73.06	817	84.44	749	76.9	1449	158.55	1708	149.68	1457	142.03	6.67232e-08	0.774635	up	--	--	Molecular Function: MAP kinase activity (GO:0004707);; Molecular Function: ATP binding (GO:0005524);; Molecular Function: hydrolase activity (GO:0016787);;	--	[T]	Signal transduction mechanisms	--	Mitogen-activated protein kinase 15 OS=Arabidopsis thaliana OX=3702 GN=MPK15 PE=1 SV=3	Mitogen-activated protein kinase OS=Salvia splendens OX=180675 GN=Saspl_021325 PE=4 SV=1	H	Coenzyme transport and metabolism	hypothetical protein Saspl_021325 [Salvia splendens]	molecular function: catalytic activity (GO:0003824);; molecular function: signal transducer activity (GO:0004871);; biological process: metabolic process (GO:0008152);; biological process: cellular process (GO:0009987);; biological process: signaling (GO:0023052);; biological process: single-organism process (GO:0044699);; biological process: response to stimulus (GO:0050896);; biological process…	--
c44322.graph_c1	22	1.73	13	0.97	14	1.03	35	2.76	68	4.31	56	3.94	0.000559556	0.977374	up	--	--	Molecular Function: RNA polymerase II transcription regulatory region sequence-specific DNA binding (GO:0000977);; Molecular Function: DNA-binding transcription factor activity (GO:0003700);; Cellular Component: nucleus (GO:0005634);; Biological Process: positive regulation of transcription by RNA polymerase II (GO:0045944);; Molecular Function: protein dimerization activity (GO:0046983);;	K09264|1.0e-36|sly:543884|K09264 MADS-box transcription factor, plant | (RefSeq) MADS-box protein 1	[K]	Transcription	SRF-type transcription factor (DNA-binding and dimerisation domain);; K-box region	MADS-box protein SOC1 OS=Arabidopsis thaliana OX=3702 GN=SOC1 PE=1 SV=1	Uncharacterized protein OS=Salvia splendens OX=180675 GN=Saspl_018709 PE=4 SV=1	K	Transcription	hypothetical protein Saspl_018709 [Salvia splendens]	molecular function: binding (GO:0005488);; molecular function: nucleic acid binding transcription factor activity (GO:0001071);; biological process: biological regulation (GO:0065007);; cellular component: cell (GO:0005623);; cellular component: organelle (GO:0043226);; cellular component: cell part (GO:0044464)	--
c59692.graph_c0	5	0.62	1	0.12	1	0.11	31	3.74	23	2.24	53	5.84	1.01219e-06	1.47585	up	--	--	Molecular Function: nucleic acid binding (GO:0003676);; Biological Process: DNA integration (GO:0015074);;	--	--	--	--	--	Integrase catalytic domain-containing protein OS=Fagus sylvatica OX=28930 GN=FSB_LOCUS58180 PE=4 SV=1	L	Replication, recombination and repair	LOW QUALITY PROTEIN: uncharacterized protein LOC111878919 [Lactuca sativa]	molecular function: binding (GO:0005488);; biological process: metabolic process (GO:0008152);; biological process: cellular process (GO:0009987)	--
c50830.graph_c0	3219	345.02	2202	223.38	1850	186.48	1456	156.76	1530	131.4	1683	160.34	8.2415e-06	-0.768479	down	--	--	Cellular Component: apoplast (GO:0048046);;	K01870|6.9e-26|csat:104723377|K01870 isoleucyl-tRNA synthetase [EC:6.1.1.5] | (RefSeq) isoleucine--tRNA ligase, chloroplastic/mitochondrial-like	--	--	Dirigent-like protein	Dirigent protein 21 OS=Arabidopsis thaliana OX=3702 GN=DIR21 PE=3 SV=1	Dirigent protein OS=Salvia splendens OX=180675 GN=Saspl_037948 PE=3 SV=1	S	Function unknown	hypothetical protein Saspl_037948 [Salvia splendens]	cellular component: extracellular region (GO:0005576)	Aminoacyl-tRNA biosynthesis (ko00970)
c59090.graph_c3	96	4.83	109	5.66	114	5.48	45	1.86	86	2.48	68	2.54	0.000727685	-0.771308	down	[E]	Amino acid transport and metabolism	Molecular Function: catalytic activity (GO:0003824);;	K22207|2.1e-170|sind:105169003|K22207 L-cysteine desulfhydrase [EC:4.4.1.28] | (RefSeq) probable L-cysteine desulfhydrase, chloroplastic	[E]	Amino acid transport and metabolism	Aminotransferase class-V	Probable L-cysteine desulfhydrase, chloroplastic OS=Arabidopsis thaliana OX=3702 GN=CpNIFS3 PE=1 SV=1	Aminotran_5 domain-containing protein OS=Salvia splendens OX=180675 GN=Saspl_013190 PE=4 SV=1	E	Amino acid transport and metabolism	hypothetical protein Saspl_013190 [Salvia splendens]	molecular function: catalytic activity (GO:0003824)	Cysteine and methionine metabolism (ko00270)
c65114.graph_c3	2328	208.34	2684	194.27	3046	271.29	4721	498.81	4950	324.85	4946	477.32	0.000165009	0.588381	up	--	--	Molecular Function: protein kinase activity (GO:0004672);; Molecular Function: ATP binding (GO:0005524);; Biological Process: protein phosphorylation (GO:0006468);;	K13414|1.7e-45|oeu:111403602|K13414 mitogen-activated protein kinase kinase kinase 1 [EC:2.7.11.25] | (RefSeq) mitogen-activated protein kinase kinase kinase 1-like	--	--	Aluminium induced protein;; Glutamine amidotransferase domain;; Glutamine amidotransferase domain;; Protein kinase domain	Mitogen-activated protein kinase kinase kinase 1 OS=Arabidopsis thaliana OX=3702 GN=MEKK1 PE=1 SV=2	DUF3700 domain-containing protein OS=Salvia splendens OX=180675 GN=Saspl_005844 PE=4 SV=1	S	Function unknown	stem-specific protein TSJT1-like [Sesamum indicum]	molecular function: catalytic activity (GO:0003824);; biological process: metabolic process (GO:0008152);; biological process: cellular process (GO:0009987);; molecular function: binding (GO:0005488)	MAPK signaling pathway - plant (ko04016);; Plant-pathogen interaction (ko04626)
c46977.graph_c0	6	0.31	0	0	1	0.05	54	2.88	45	1.89	49	2.35	4.15781e-10	1.8891	up	--	--	--	K02875|1.0e-08|egu:105033615|K02875 large subunit ribosomal protein L14e | (RefSeq) uncharacterized protein LOC105033615	--	--	Aluminium induced protein;; Glutamine amidotransferase domain;; Aluminium induced protein	Stem-specific protein TSJT1 OS=Nicotiana tabacum OX=4097 GN=TSJT1 PE=2 SV=1	DUF3700 domain-containing protein OS=Handroanthus impetiginosus OX=429701 GN=CDL12_04662 PE=4 SV=1	S	Function unknown	hypothetical protein CDL12_04662 [Handroanthus impetiginosus]	--	Ribosome (ko03010)
c43529.graph_c1	82	33.97	23	8.28	50	17.61	110	39.49	98	31.82	199	63.37	0.00492825	0.798884	up	--	--	--	--	[R]	General function prediction only	C2H2-type zinc finger	Zinc finger protein ZAT10 OS=Arabidopsis thaliana OX=3702 GN=ZAT10 PE=2 SV=1	Uncharacterized protein OS=Salvia splendens OX=180675 GN=Saspl_031803 PE=4 SV=1	S	Function unknown	hypothetical protein Saspl_031803 [Salvia splendens]	--	--
c64713.graph_c0	223	4.5	172	3.13	73	1.33	89	1.85	75	1.42	98	1.89	0.00368127	-0.763196	down	--	--	Molecular Function: nucleic acid binding (GO:0003676);; Molecular Function: zinc ion binding (GO:0008270);; Biological Process: DNA integration (GO:0015074);;	K12447|5.3e-160|thj:104808371|K12447 UDP-sugar pyrophosphorylase [EC:2.7.7.64] | (RefSeq) uncharacterized protein LOC104808371	[R]	General function prediction only	Reverse transcriptase (RNA-dependent DNA polymerase);; Integrase core domain;; GAG-pre-integrase domain;; gag-polypeptide of LTR copia-type;; gag-polypeptide of LTR copia-type	Retrovirus-related Pol polyprotein from transposon RE2 OS=Arabidopsis thaliana OX=3702 GN=RE2 PE=4 SV=1	Uncharacterized protein OS=Fagus sylvatica OX=28930 GN=FSB_LOCUS57667 PE=4 SV=1	L	Replication, recombination and repair	Copia protein [Vitis vinifera]	molecular function: binding (GO:0005488);; biological process: metabolic process (GO:0008152);; biological process: cellular process (GO:0009987)	Pentose and glucuronate interconversions (ko00040);; Galactose metabolism (ko00052);; Ascorbate and aldarate metabolism (ko00053);; Amino sugar and nucleotide sugar metabolism (ko00520)
c61271.graph_c0	279	13.66	212	10.85	271	12.16	395	21.73	859	37.84	418	19.36	0.000459623	0.744067	up	[H]	Coenzyme transport and metabolism	Molecular Function: methyltransferase activity (GO:0008168);;	K22825|7.4e-08|spen:107016415|K22825 non-structural maintenance of chromosomes element 4 | (RefSeq) non-structural maintenance of chromosomes element 4 homolog A-like	[R]	General function prediction only	Bromodomain	--	Methyltransf_11 domain-containing protein OS=Salvia splendens OX=180675 GN=Saspl_046704 PE=4 SV=1	Q	Secondary metabolites biosynthesis, transport and catabolism	putative methyltransferase DDB_G0268948 isoform X1 [Sesamum indicum]	molecular function: catalytic activity (GO:0003824);; biological process: metabolic process (GO:0008152)	--
c58809.graph_c0	112	5.31	147	7.33	74	3.81	220	11.23	312	11.55	181	7.2	0.00137748	0.724228	up	[G]	Carbohydrate transport and metabolism	Molecular Function: hydrolase activity, hydrolyzing O-glycosyl compounds (GO:0004553);; Biological Process: carbohydrate metabolic process (GO:0005975);;	K05350|3.4e-266|sind:105166691|K05350 beta-glucosidase [EC:3.2.1.21] | (RefSeq) beta-glucosidase 44-like	[G]	Carbohydrate transport and metabolism	Glycosyl hydrolase family 1	Beta-glucosidase 44 OS=Arabidopsis thaliana OX=3702 GN=BGLU44 PE=2 SV=1	Beta-glucosidase OS=Salvia splendens OX=180675 GN=bglB PE=3 SV=1	G	Carbohydrate transport and metabolism	beta-glucosidase [Salvia splendens]	molecular function: catalytic activity (GO:0003824);; biological process: metabolic process (GO:0008152)	Cyanoamino acid metabolism (ko00460);; Starch and sucrose metabolism (ko00500);; Phenylpropanoid biosynthesis (ko00940)
c43166.graph_c0	2	0.26	11	1.33	6	0.72	24	3.06	33	3.59	31	3.54	0.00163326	0.953737	up	--	--	--	--	--	--	--	--	Uncharacterized protein (Fragment) OS=Erythranthe guttata OX=4155 GN=MIMGU_mgv1a025770mg PE=4 SV=1	S	Function unknown	uncharacterized protein At4g38062-like [Sesamum indicum]	--	--
c59648.graph_c0	56	2.53	15	0.66	32	1.36	109	5.08	241	8.68	104	4.3	7.37481e-06	1.26822	up	[I]	Lipid transport and metabolism	Biological Process: lipid metabolic process (GO:0006629);;	K16818|5.9e-74|pvu:PHAVU_008G047100g|K16818 phospholipase A1 [EC:3.1.1.32] | (RefSeq) hypothetical protein	[I]	Lipid transport and metabolism	Lipase (class 3)	Phospholipase A1-Igamma1, chloroplastic OS=Arabidopsis thaliana OX=3702 GN=At1g06800 PE=1 SV=2	Phospholipase A1 OS=Salvia splendens OX=180675 GN=DAD1 PE=4 SV=1	I	Lipid transport and metabolism	phospholipase A1-Igamma1, chloroplastic [Sesamum indicum]	biological process: metabolic process (GO:0008152);; biological process: single-organism process (GO:0044699)	Glycerophospholipid metabolism (ko00564);; alpha-Linolenic acid metabolism (ko00592)
c51528.graph_c0	74283	10232.6	65256	8387.95	80322	10187.6	45169	6062.13	62740	6842.03	41616	4970.67	7.38709e-07	-0.743243	down	--	--	Cellular Component: photosystem I (GO:0009522);; Cellular Component: photosystem II (GO:0009523);; Cellular Component: chloroplast thylakoid membrane (GO:0009535);; Biological Process: photosynthesis, light harvesting (GO:0009765);; Cellular Component: integral component of membrane (GO:0016021);; Molecular Function: chlorophyll binding (GO:0016168);; Biological Process: protein-chromophore linka…	K08913|2.4e-119|sind:105178756|K08913 light-harvesting complex II chlorophyll a/b binding protein 2 | (RefSeq) chlorophyll a-b binding protein 5, chloroplastic	--	--	Chlorophyll A-B binding protein	Chlorophyll a-b binding protein 36, chloroplastic OS=Nicotiana tabacum OX=4097 GN=CAB36 PE=3 SV=1	Chlorophyll a-b binding protein, chloroplastic OS=Salvia splendens OX=180675 GN=LHCB2 PE=3 SV=1	C	Energy production and conversion	light-harvesting complex II chlorophyll a/b binding protein 2 [Salvia splendens]	cellular component: cell (GO:0005623);; cellular component: membrane (GO:0016020);; cellular component: macromolecular complex (GO:0032991);; cellular component: membrane part (GO:0044425);; cellular component: cell part (GO:0044464);; cellular component: organelle (GO:0043226);; cellular component: organelle part (GO:0044422);; biological process: metabolic process (GO:0008152);; biological proc…	Photosynthesis - antenna proteins (ko00196)
c61754.graph_c0	4	0.25	3	0.8	13	1.62	341	59.28	347	35.84	479	51.28	2.07144e-55	4.02455	up	--	--	Biological Process: cytokinesis by cell plate formation (GO:0000911);; Cellular Component: integral component of membrane (GO:0016021);;	--	--	--	--	Coiled-coil domain-containing protein SCD2 OS=Arabidopsis thaliana OX=3702 GN=SCD2 PE=1 SV=1	Uncharacterized protein OS=Salvia splendens OX=180675 GN=Saspl_028976 PE=4 SV=1	--	--	hypothetical protein Saspl_028976 [Salvia splendens]	biological process: cellular process (GO:0009987);; biological process: single-organism process (GO:0044699);; cellular component: membrane (GO:0016020);; cellular component: membrane part (GO:0044425)	--
c55360.graph_c0	571	19.65	230	7.92	242	7.82	739	25.85	721	19.61	977	30.72	0.000495638	0.832241	up	[T]	Signal transduction mechanisms	Molecular Function: protein serine/threonine kinase activity (GO:0004674);; Molecular Function: ATP binding (GO:0005524);; Biological Process: signal transduction (GO:0007165);; Cellular Component: integral component of membrane (GO:0016021);;	K07198|1.0e-148|nnu:104593799|K07198 5'-AMP-activated protein kinase, catalytic alpha subunit [EC:2.7.11.11] | (RefSeq) CBL-interacting protein kinase 18-like	[T]	Signal transduction mechanisms	Protein kinase domain;; Protein tyrosine and serine/threonine kinase;; NAF domain;; Kinase-like	CBL-interacting protein kinase 2 OS=Oryza sativa subsp. japonica OX=39947 GN=CIPK2 PE=2 SV=1	Non-specific serine/threonine protein kinase OS=Erythranthe guttata OX=4155 GN=MIMGU_mgv1a006057mg PE=3 SV=1	T	Signal transduction mechanisms	PREDICTED: CBL-interacting serine/threonine-protein kinase 10-like [Erythranthe guttata]	molecular function: catalytic activity (GO:0003824);; biological process: metabolic process (GO:0008152);; biological process: cellular process (GO:0009987);; molecular function: binding (GO:0005488);; biological process: signaling (GO:0023052);; biological process: single-organism process (GO:0044699);; biological process: response to stimulus (GO:0050896);; biological process: biological regula…	--
c53250.graph_c0	129	6.29	27	1.26	92	4.26	34	1.69	18	0.7	49	2.17	0.00519479	-0.837751	down	[Q]	Secondary metabolites biosynthesis, transport and catabolism	Biological Process: fatty acid biosynthetic process (GO:0006633);; Cellular Component: integral component of membrane (GO:0016021);; Molecular Function: transferase activity, transferring acyl groups other than amino-acyl groups (GO:0016747);;	K15397|3.9e-205|sind:105170368|K15397 3-ketoacyl-CoA synthase [EC:2.3.1.199] | (RefSeq) 3-ketoacyl-CoA synthase 12	--	--	FAE1/Type III polyketide synthase-like protein;; 3-Oxoacyl-[acyl-carrier-protein (ACP)] synthase III C terminal;; Chalcone and stilbene synthases, C-terminal domain	3-ketoacyl-CoA synthase 3 OS=Arabidopsis thaliana OX=3702 GN=KCS3 PE=2 SV=3	3-ketoacyl-CoA synthase OS=Salvia splendens OX=180675 GN=KCS PE=3 SV=1	I	Lipid transport and metabolism	3-ketoacyl-CoA synthase [Salvia splendens]	biological process: metabolic process (GO:0008152);; biological process: cellular process (GO:0009987);; biological process: single-organism process (GO:0044699);; cellular component: membrane (GO:0016020);; cellular component: membrane part (GO:0044425);; molecular function: catalytic activity (GO:0003824)	Fatty acid elongation (ko00062);; Plant-pathogen interaction (ko04626)
c53739.graph_c0	2	0.11	10	0.52	5	0.9	24	1.32	24	1.34	31	1.82	0.00242043	0.917709	up	[G]	Carbohydrate transport and metabolism	Molecular Function: trehalose-phosphatase activity (GO:0004805);; Biological Process: trehalose biosynthetic process (GO:0005992);;	K01087|3.8e-151|sind:105177813|K01087 trehalose 6-phosphate phosphatase [EC:3.1.3.12] | (RefSeq) probable trehalose-phosphate phosphatase D isoform X2	[G]	Carbohydrate transport and metabolism	Trehalose-phosphatase;; haloacid dehalogenase-like hydrolase	Probable trehalose-phosphate phosphatase D OS=Arabidopsis thaliana OX=3702 GN=TPPD PE=2 SV=1	Trehalose 6-phosphate phosphatase OS=Salvia splendens OX=180675 GN=otsB PE=3 SV=1	G	Carbohydrate transport and metabolism	trehalose 6-phosphate phosphatase [Salvia splendens]	molecular function: catalytic activity (GO:0003824);; biological process: metabolic process (GO:0008152);; biological process: cellular process (GO:0009987);; biological process: single-organism process (GO:0044699)	Starch and sucrose metabolism (ko00500)
c61141.graph_c0	176	6.84	159	5.97	209	7.95	131	5.24	158	4.99	101	3.63	0.00346282	-0.613274	down	[P]	Inorganic ion transport and metabolism	Cellular Component: integral component of membrane (GO:0016021);; Molecular Function: metal ion transmembrane transporter activity (GO:0046873);;	K21398|8.1e-70|cmax:111492718|K21398 natural resistance-associated macrophage protein 2 | (RefSeq) metal transporter Nramp6-like	[P]	Inorganic ion transport and metabolism	Natural resistance-associated macrophage protein;; Natural resistance-associated macrophage protein	Metal transporter Nramp1 OS=Oryza sativa subsp. japonica OX=39947 GN=NRAMP1 PE=2 SV=1	Metal transporter Nramp1 like OS=Actinidia chinensis var. chinensis OX=1590841 GN=CEY00_Acc10514 PE=3 SV=1	P	Inorganic ion transport and metabolism	metal transporter Nramp1 [Sesamum indicum]	cellular component: membrane (GO:0016020);; cellular component: membrane part (GO:0044425);; molecular function: transporter activity (GO:0005215);; biological process: localization (GO:0051179)	--
c60889.graph_c0	94	2.93	96	2.88	60	1.79	34	1.1	68	1.69	62	1.78	0.00757683	-0.664128	down	--	--	--	--	--	--	--	--	--	--	--	--	--	--
c55412.graph_c0	703	24.49	734	24.95	976	32.6	416	15.09	746	20.84	475	14.92	0.000120035	-0.729576	down	--	--	Molecular Function: UDP-glycosyltransferase activity (GO:0008194);;	K00927|8.6e-72|ini:109182250|K00927 phosphoglycerate kinase [EC:2.7.2.3] | (RefSeq) uncharacterized LOC109182250	[GC]	--	UDP-glucoronosyl and UDP-glucosyl transferase	UDP-glycosyltransferase 86A1 OS=Arabidopsis thaliana OX=3702 GN=UGT86A1 PE=2 SV=1	UDPGT domain-containing protein OS=Salvia splendens OX=180675 GN=Saspl_044558 PE=3 SV=1	--	--	hypothetical protein Saspl_044558 [Salvia splendens]	molecular function: catalytic activity (GO:0003824)	Glycolysis / Gluconeogenesis (ko00010);; Carbon fixation in photosynthetic organisms (ko00710);; Carbon metabolism (ko01200);; Biosynthesis of amino acids (ko01230)
c45265.graph_c1	128	17.78	167	20.71	145	17.93	294	39.3	254	27.57	295	35.5	0.00135656	0.637741	up	[T]	Signal transduction mechanisms	Molecular Function: peroxidase activity (GO:0004601);; Molecular Function: calcium ion binding (GO:0005509);; Cellular Component: integral component of membrane (GO:0016021);; Molecular Function: oxidoreductase activity, acting on NAD(P)H, oxygen as acceptor (GO:0050664);;	K20715|1.7e-47|sind:105170677|K20715 phototropin [EC:2.7.11.1] | (RefSeq) phototropin-1	[PQ]	--	Protein kinase domain;; FAD-binding domain;; FAD-binding domain	Putative respiratory burst oxidase homolog protein J OS=Arabidopsis thaliana OX=3702 GN=RBOHJ PE=3 SV=2	Respiratory burst oxidase OS=Salvia splendens OX=180675 GN=RBOH PE=3 SV=1	--	--	putative respiratory burst oxidase homolog protein H [Sesamum indicum]	molecular function: catalytic activity (GO:0003824);; molecular function: antioxidant activity (GO:0016209);; biological process: metabolic process (GO:0008152);; biological process: cellular process (GO:0009987);; biological process: single-organism process (GO:0044699);; biological process: response to stimulus (GO:0050896);; biological process: detoxification (GO:0098754);; molecular function:…	--
c65143.graph_c0	142	5.56	234	11.56	143	5.38	314	14.22	560	21.24	270	11.42	0.00115242	0.738592	up	[G]	Carbohydrate transport and metabolism	Molecular Function: UDP-glycosyltransferase activity (GO:0008194);;	K13691|5.3e-197|sind:105167152|K13691 pathogen-inducible salicylic acid glucosyltransferase [EC:2.4.1.-] | (RefSeq) UDP-glycosyltransferase 74F2-like	[GC]	--	UDP-glucoronosyl and UDP-glucosyl transferase	UDP-glycosyltransferase 74F2 OS=Arabidopsis thaliana OX=3702 GN=UGT74F2 PE=1 SV=1	Glycosyltransferase OS=Salvia splendens OX=180675 GN=SGT1 PE=3 SV=1	--	--	pathogen-inducible salicylic acid glucosyltransferase [Salvia splendens]	molecular function: catalytic activity (GO:0003824)	--
c46852.graph_c0	1062	108.81	634	61.23	739	72.22	533	54.91	633	51.69	536	48.31	0.000128461	-0.667235	down	--	--	Cellular Component: cellular_component (GO:0005575);; Cellular Component: intracellular (GO:0005622);; Cellular Component: obsolete cell (GO:0005623);; Cellular Component: cytoplasm (GO:0005737);; Biological Process: transport (GO:0006810);; Biological Process: intracellular protein transport (GO:0006886);; Biological Process: organelle organization (GO:0006996);; Biological Process: protein loca…	--	--	--	--	Protein LHCP TRANSLOCATION DEFECT OS=Arabidopsis thaliana OX=3702 GN=LTD PE=1 SV=1	ANK_REP_REGION domain-containing protein OS=Handroanthus impetiginosus OX=429701 GN=CDL12_11511 PE=4 SV=1	S	Function unknown	hypothetical protein CDL12_11511 [Handroanthus impetiginosus]	cellular component: cell (GO:0005623);; cellular component: cell part (GO:0044464);; biological process: localization (GO:0051179);; biological process: cellular process (GO:0009987);; biological process: cellular component organization or biogenesis (GO:0071840);; cellular component: organelle (GO:0043226);; cellular component: organelle part (GO:0044422);; cellular component: membrane (GO:00160…	--
c54367.graph_c0	87	4.41	127	6.24	89	3.85	211	10.26	264	10.25	165	7.53	0.000803352	0.723162	up	[E]	Amino acid transport and metabolism	Molecular Function: serine-type carboxypeptidase activity (GO:0004185);;	K16297|4.8e-149|sind:105159792|K16297 serine carboxypeptidase-like clade II [EC:3.4.16.-] | (RefSeq) serine carboxypeptidase-like 34	[OE]	--	Serine carboxypeptidase	Serine carboxypeptidase-like 34 OS=Arabidopsis thaliana OX=3702 GN=SCPL34 PE=2 SV=2	Carboxypeptidase OS=Handroanthus impetiginosus OX=429701 GN=CDL12_02159 PE=3 SV=1	O	Posttranslational modification, protein turnover, chaperones	serine carboxypeptidase-like 34 [Sesamum indicum]	molecular function: catalytic activity (GO:0003824);; biological process: metabolic process (GO:0008152)	--
c62469.graph_c0	1249	50	1097	38.52	1296	45.89	842	41.82	989	39.28	866	29.73	6.44421e-06	-0.623992	down	--	--	Biological Process: polysaccharide catabolic process (GO:0000272);; Molecular Function: beta-amylase activity (GO:0016161);; Molecular Function: amylopectin maltohydrolase activity (GO:0102229);;	K01177|2.6e-92|smo:SELMODRAFT_233213|K01177 beta-amylase [EC:3.2.1.2] | (RefSeq) hypothetical protein	--	--	Glycosyl hydrolase family 14	Inactive beta-amylase 9 OS=Arabidopsis thaliana OX=3702 GN=BAM9 PE=2 SV=1	Beta-amylase OS=Handroanthus impetiginosus OX=429701 GN=CDL12_11311 PE=3 SV=1	G	Carbohydrate transport and metabolism	inactive beta-amylase 9-like [Sesamum indicum]	biological process: metabolic process (GO:0008152);; molecular function: catalytic activity (GO:0003824)	Starch and sucrose metabolism (ko00500)
c52933.graph_c0	1402	74.18	969	49.29	702	35.4	453	24.36	720	30.15	976	48.49	0.0045154	-0.622922	down	--	--	Molecular Function: hydrolase activity, acting on ester bonds (GO:0016788);;	K00679|5.1e-42|cic:CICLE_v10027727mg|K00679 phospholipid:diacylglycerol acyltransferase [EC:2.3.1.158] | (RefSeq) hypothetical protein	--	--	GDSL-like Lipase/Acylhydrolase	GDSL esterase/lipase At5g33370 OS=Arabidopsis thaliana OX=3702 GN=At5g33370 PE=2 SV=1	Lipase_GDSL domain-containing protein OS=Salvia splendens OX=180675 GN=Saspl_046041 PE=3 SV=1	I	Lipid transport and metabolism	hypothetical protein Saspl_046041 [Salvia splendens]	molecular function: catalytic activity (GO:0003824)	Glycerolipid metabolism (ko00561)
c59091.graph_c0	1503	80.65	1341	68.86	1717	87.26	809	44.19	910	38.87	1179	57.41	3.35235e-06	-0.802751	down	--	--	Molecular Function: protein binding (GO:0005515);;	K03283|8.7e-10|psom:113298080|K03283 heat shock 70kDa protein 1/2/6/8 | (RefSeq) heat shock 70 kDa protein-like	--	--	F-box associated;; F-box domain;; F-box-like	F-box protein CPR1 OS=Arabidopsis thaliana OX=3702 GN=CPR1 PE=1 SV=2	F-box domain-containing protein OS=Salvia splendens OX=180675 GN=Saspl_044434 PE=4 SV=1	S	Function unknown	hypothetical protein Saspl_044434 [Salvia splendens]	molecular function: binding (GO:0005488)	Spliceosome (ko03040);; Protein processing in endoplasmic reticulum (ko04141);; Endocytosis (ko04144)
c64955.graph_c1	622	30.31	385	17.99	543	24.69	960	47.71	1151	44.9	846	37.82	0.00037639	0.638422	up	--	--	Molecular Function: DNA binding (GO:0003677);; Cellular Component: nucleus (GO:0005634);; Biological Process: regulation of transcription, DNA-templated (GO:0006355);;	--	[K]	Transcription	Associated with HOX	Homeobox protein ATH1 OS=Arabidopsis thaliana OX=3702 GN=ATH1 PE=1 SV=1	Homeobox domain-containing protein OS=Salvia splendens OX=180675 GN=Saspl_009034 PE=3 SV=1	K	Transcription	hypothetical protein Saspl_009034 [Salvia splendens]	molecular function: binding (GO:0005488);; cellular component: cell (GO:0005623);; cellular component: organelle (GO:0043226);; cellular component: cell part (GO:0044464);; biological process: biological regulation (GO:0065007)	--
c54835.graph_c0	1944	75.66	1531	57.31	1607	59.58	960	38.74	1250	38.73	1160	41.63	1.18695e-09	-0.780682	down	[C]	Energy production and conversion	Molecular Function: transferase activity, transferring acyl groups (GO:0016746);;	K00627|5.0e-199|sind:105161131|K00627 pyruvate dehydrogenase E2 component (dihydrolipoamide acetyltransferase) [EC:2.3.1.12] | (RefSeq) dihydrolipoyllysine-residue acetyltransferase component 4 of pyruvate dehydrogenase complex, chloroplastic	[C]	Energy production and conversion	2-oxoacid dehydrogenases acyltransferase (catalytic domain);; Biotin-requiring enzyme;; e3 binding domain	Dihydrolipoyllysine-residue acetyltransferase component 4 of pyruvate dehydrogenase complex, chloroplastic OS=Arabidopsis thaliana OX=3702 GN=LTA2 PE=2 SV=1	Dihydrolipoamide acetyltransferase component of pyruvate dehydrogenase complex OS=Dorcoceras hygrometricum OX=472368 GN=F511_23385 PE=3 SV=1	C	Energy production and conversion	dihydrolipoyllysine-residue acetyltransferase component 4 of pyruvate dehydrogenase complex, chloroplastic [Sesamum indicum]	molecular function: catalytic activity (GO:0003824)	Glycolysis / Gluconeogenesis (ko00010);; Citrate cycle (TCA cycle) (ko00020);; Pyruvate metabolism (ko00620);; Carbon metabolism (ko01200)
c55293.graph_c0	698	27.86	342	13.58	583	21.95	273	11.62	327	10.03	461	18.32	0.00182424	-0.698933	down	--	--	Biological Process: lipid metabolic process (GO:0006629);; Molecular Function: phospholipase A1 activity (GO:0008970);;	--	--	--	Lipase (class 3)	Phospholipase A1 PLIP2, chloroplastic OS=Arabidopsis thaliana OX=3702 GN=PLIP2 PE=1 SV=1	Lipase_3 domain-containing protein OS=Salvia splendens OX=180675 GN=Saspl_012383 PE=4 SV=1	I	Lipid transport and metabolism	hypothetical protein Saspl_012383 [Salvia splendens]	biological process: metabolic process (GO:0008152);; biological process: single-organism process (GO:0044699);; molecular function: catalytic activity (GO:0003824)	--
c40836.graph_c0	5	0.25	9	0.44	5	0.24	136	7.87	39	1.53	51	2.35	5.28773e-08	1.64588	up	--	--	Molecular Function: diacylglycerol kinase activity (GO:0004143);;	--	--	--	C1 domain;; Phorbol esters/diacylglycerol binding domain (C1 domain);; Zinc-ribbon, C4HC2 type	--	Diacylglycerol kinase OS=Handroanthus impetiginosus OX=429701 GN=CDL12_18859 PE=4 SV=1	S	Function unknown	uncharacterized protein LOC105178156 isoform X2 [Sesamum indicum]	molecular function: catalytic activity (GO:0003824);; biological process: metabolic process (GO:0008152);; biological process: cellular process (GO:0009987)	--
c53162.graph_c2	4	0.46	12	0.99	2	0.08	25	1.51	33	1.61	23	2.04	0.00353803	0.881702	up	--	--	--	--	--	--	--	--	--	--	--	--	--	--
c51612.graph_c0	150	16.94	153	14.74	134	14.47	49	5.08	130	11.18	87	7.76	0.000502613	-0.803966	down	--	--	--	--	--	--	Protein of unknown function (DUF740)	--	Uncharacterized protein OS=Handroanthus impetiginosus OX=429701 GN=CDL12_11182 PE=4 SV=1	L	Replication, recombination and repair	uncharacterized protein LOC105155367 [Sesamum indicum]	--	--
c49649.graph_c0	232	13.66	148	8.55	43	2.27	3241	192.34	3685	167.23	3086	162.34	4.03872e-11	1.99905	up	--	--	--	K22849|8.5e-58|sind:105167876|K22849 diacylglycerol O-acyltransferase 3, plant [EC:2.3.1.20] | (RefSeq) diacylglycerol O-acyltransferase 3, cytosolic	--	--	--	Diacylglycerol O-acyltransferase 3 OS=Arabidopsis thaliana OX=3702 GN=DGAT3 PE=1 SV=2	Uncharacterized protein OS=Salvia splendens OX=180675 GN=Saspl_010627 PE=4 SV=1	--	--	hypothetical protein Saspl_010627 [Salvia splendens]	--	Glycerolipid metabolism (ko00561)
c62219.graph_c0	172	8.79	132	6.43	145	6.97	57	2.94	98	4.01	64	2.94	2.88305e-07	-1.09155	down	[J]	Translation, ribosomal structure and biogenesis	Molecular Function: methyltransferase activity (GO:0008168);; Biological Process: methylation (GO:0032259);;	K03438|5.5e-87|sind:105164966|K03438 16S rRNA (cytosine1402-N4)-methyltransferase [EC:2.1.1.199] | (RefSeq) uncharacterized protein LOC105164966	[R]	General function prediction only	MraW methylase family	--	16S rRNA (Cytosine1402-N4)-methyltransferase OS=Salvia splendens OX=180675 GN=mraW PE=3 SV=1	M	Cell wall/membrane/envelope biogenesis	16S rRNA (cytosine1402-N4)-methyltransferase [Salvia splendens]	molecular function: catalytic activity (GO:0003824);; biological process: metabolic process (GO:0008152)	--
c61992.graph_c0	215	4.26	90	1.69	74	1.44	304	6.33	522	8.43	193	3.58	0.00129236	0.869494	up	--	--	Biological Process: defense response (GO:0006952);; Molecular Function: ADP binding (GO:0043531);;	K13453|4.4e-143|nau:109235474|K13453 disease resistance protein | (RefSeq) putative late blight resistance protein homolog R1A-4	[T]	Signal transduction mechanisms	NB-ARC domain;; Rx N-terminal domain	Putative late blight resistance protein homolog R1A-10 OS=Solanum demissum OX=50514 GN=R1A-10 PE=3 SV=1	Uncharacterized protein OS=Coffea canephora OX=49390 GN=GSCOC_T00020675001 PE=4 SV=1	T	Signal transduction mechanisms	putative late blight resistance protein homolog R1B-14 isoform X1 [Sesamum indicum]	biological process: response to stimulus (GO:0050896);; molecular function: binding (GO:0005488)	Plant-pathogen interaction (ko04626)
c60183.graph_c0	262	11.34	172	5.98	125	4.31	355	13.53	539	15.91	405	13.66	2.53236e-05	0.86218	up	[T]	Signal transduction mechanisms	Molecular Function: molecular_function (GO:0003674);; Molecular Function: catalytic activity (GO:0003824);; Molecular Function: protein kinase activity (GO:0004672);; Molecular Function: protein serine/threonine kinase activity (GO:0004674);; Molecular Function: ATP binding (GO:0005524);; Cellular Component: cellular_component (GO:0005575);; Cellular Component: obsolete cell (GO:0005623);; Cellul…	K13416|1.8e-63|lsv:111899016|K13416 brassinosteroid insensitive 1-associated receptor kinase 1 [EC:2.7.10.1 2.7.11.1] | (RefSeq) BRASSINOSTEROID INSENSITIVE 1-associated receptor kinase 1-like isoform X1	--	--	Protein tyrosine and serine/threonine kinase;; Protein kinase domain;; Salt stress response/antifungal	Probable LRR receptor-like serine/threonine-protein kinase At1g53440 OS=Arabidopsis thaliana OX=3702 GN=At1g53440 PE=2 SV=2	Serine/threonine protein kinase OS=Handroanthus impetiginosus OX=429701 GN=CDL12_21186 PE=4 SV=1	T	Signal transduction mechanisms	Serine/threonine protein kinase [Handroanthus impetiginosus]	molecular function: catalytic activity (GO:0003824);; biological process: metabolic process (GO:0008152);; biological process: cellular process (GO:0009987);; molecular function: binding (GO:0005488);; cellular component: cell (GO:0005623);; cellular component: membrane (GO:0016020);; cellular component: cell part (GO:0044464);; cellular component: membrane part (GO:0044425)	MAPK signaling pathway - plant (ko04016);; Plant hormone signal transduction (ko04075);; Plant-pathogen interaction (ko04626)
c62487.graph_c1	964	24.45	779	18.3	682	17.32	535	13.46	556	11.18	670	15.82	0.000123939	-0.619954	down	[J]	Translation, ribosomal structure and biogenesis	Molecular Function: aminoacyl-tRNA editing activity (GO:0002161);; Molecular Function: valine-tRNA ligase activity (GO:0004832);; Molecular Function: ATP binding (GO:0005524);; Biological Process: valyl-tRNA aminoacylation (GO:0006438);;	K01873|0.0e+00|sind:105166006|K01873 valyl-tRNA synthetase [EC:6.1.1.9] | (RefSeq) valine--tRNA ligase, chloroplastic/mitochondrial 2 isoform X1	[J]	Translation, ribosomal structure and biogenesis	tRNA synthetases class I (I, L, M and V);; Anticodon-binding domain of tRNA ligase;; tRNA synthetases class I (M);; Valyl tRNA synthetase tRNA binding arm;; Leucyl-tRNA synthetase, Domain 2;; tRNA synthetases class I (C) catalytic domain	Valine--tRNA ligase, chloroplastic/mitochondrial 2 OS=Arabidopsis thaliana OX=3702 GN=EMB2247 PE=3 SV=1	Valyl-tRNA synthetase OS=Salvia splendens OX=180675 GN=VARS PE=3 SV=1	J	Translation, ribosomal structure and biogenesis	valyl-tRNA synthetase [Salvia splendens]	molecular function: catalytic activity (GO:0003824);; biological process: biological regulation (GO:0065007);; molecular function: binding (GO:0005488);; biological process: metabolic process (GO:0008152);; biological process: cellular process (GO:0009987);; biological process: single-organism process (GO:0044699)	Aminoacyl-tRNA biosynthesis (ko00970)
c63684.graph_c0	568	15.63	392	9.9	471	12.1	748	19.61	841	17.56	1047	24.11	0.000539677	0.602344	up	--	--	--	--	--	--	--	--	C2 NT-type domain-containing protein OS=Salvia splendens OX=180675 GN=Saspl_031168 PE=4 SV=1	S	Function unknown	hypothetical protein Saspl_031168 [Salvia splendens]	--	--
c60265.graph_c0	375	6.04	322	5.2	155	2.24	2372	38.3	2962	37.65	2504	36.69	2.34497e-37	2.60049	up	--	--	Molecular Function: zinc ion binding (GO:0008270);; Cellular Component: integral component of membrane (GO:0016021);;	K16276|0.0e+00|sind:105157125|K16276 zinc finger protein-like protein | (RefSeq) zinc finger protein BRUTUS-like At1g18910 isoform X1	[R]	General function prediction only	Zinc-ribbon;; CHY zinc finger;; Hemerythrin HHE cation binding domain	Zinc finger protein BRUTUS-like At1g74770 OS=Arabidopsis thaliana OX=3702 GN=At1g74770 PE=2 SV=1	RING finger and CHY zinc finger domain-containing protein 1 OS=Salvia splendens OX=180675 GN=RCHY1 PE=4 SV=1	O	Posttranslational modification, protein turnover, chaperones	RING finger and CHY zinc finger domain-containing protein 1 [Salvia splendens]	molecular function: binding (GO:0005488);; cellular component: membrane (GO:0016020);; cellular component: membrane part (GO:0044425)	--
c62903.graph_c0	1313	74.87	1242	64.51	1179	57.8	2009	89.43	2630	102.47	2180	89.56	3.45616e-08	0.617175	up	--	--	--	--	--	--	Proline-rich nuclear receptor coactivator motif	--	Uncharacterized protein OS=Salvia splendens OX=180675 GN=Saspl_043016 PE=4 SV=1	S	Function unknown	hypothetical protein Saspl_043016 [Salvia splendens]	--	--
c65507.graph_c0	189	5.78	91	2.65	144	4.17	241	7.54	638	15.1	221	6.14	0.00148553	0.829143	up	[T]	Signal transduction mechanisms	Molecular Function: protein serine/threonine kinase activity (GO:0004674);; Molecular Function: ATP binding (GO:0005524);; Biological Process: recognition of pollen (GO:0048544);;	K13420|6.9e-50|mesc:110601988|K13420 LRR receptor-like serine/threonine-protein kinase FLS2 [EC:2.7.11.1] | (RefSeq) LRR receptor-like serine/threonine-protein kinase FLS2	--	--	Protein kinase domain;; Protein tyrosine and serine/threonine kinase;; D-mannose binding lectin;; S-locus glycoprotein domain;; PAN-like domain	Putative receptor protein kinase ZmPK1 OS=Zea mays OX=4577 GN=PK1 PE=2 SV=2	Receptor-like serine/threonine-protein kinase OS=Coffea canephora OX=49390 GN=GSCOC_T00034876001 PE=3 SV=1	T	Signal transduction mechanisms	putative receptor protein kinase ZmPK1 [Olea europaea var. sylvestris]	molecular function: catalytic activity (GO:0003824);; biological process: metabolic process (GO:0008152);; biological process: cellular process (GO:0009987);; molecular function: binding (GO:0005488);; biological process: reproduction (GO:0000003);; biological process: reproductive process (GO:0022414);; biological process: multicellular organismal process (GO:0032501);; biological process: singl…	MAPK signaling pathway - plant (ko04016);; Plant-pathogen interaction (ko04626)
c24186.graph_c0	106	21.39	40	7.39	59	10.73	355	67.6	456	72.57	185	31.32	8.62336e-09	1.52368	up	--	--	Molecular Function: fatty acid binding (GO:0005504);; Biological Process: systemic acquired resistance (GO:0009627);;	--	--	--	Probable lipid transfer;; Protease inhibitor/seed storage/LTP family	--	AAI domain-containing protein OS=Handroanthus impetiginosus OX=429701 GN=CDL12_05160 PE=4 SV=1	--	--	hypothetical protein CDL12_05160 [Handroanthus impetiginosus]	molecular function: binding (GO:0005488);; biological process: immune system process (GO:0002376);; biological process: response to stimulus (GO:0050896);; biological process: multi-organism process (GO:0051704)	--
c64443.graph_c1	458	8.93	460	8.73	376	8.78	658	13.61	939	18.98	826	16.22	3.03035e-06	0.637644	up	--	--	Molecular Function: nucleic acid binding (GO:0003676);; Molecular Function: RNA-DNA hybrid ribonuclease activity (GO:0004523);; Biological Process: DNA integration (GO:0015074);;	K17545|1.6e-134|zma:103634684|K17545 serine/threonine-protein kinase ULK4 [EC:2.7.11.1] | (RefSeq) uncharacterized protein LOC103634684	[R]	General function prediction only	GAG-pre-integrase domain;; Myb-like DNA-binding domain;; Reverse transcriptase-like;; Myb-like DNA-binding domain	Retrovirus-related Pol polyprotein from transposon RE2 OS=Arabidopsis thaliana OX=3702 GN=RE2 PE=4 SV=1	Integrase catalytic domain-containing protein OS=Vitis vinifera OX=29760 GN=VITISV_017741 PE=4 SV=1	L	Replication, recombination and repair	hypothetical protein VITISV_017741 [Vitis vinifera]	molecular function: binding (GO:0005488);; molecular function: catalytic activity (GO:0003824);; biological process: metabolic process (GO:0008152);; biological process: cellular process (GO:0009987)	--
c52831.graph_c1	3621	239.25	1969	123.64	1830	113.61	1350	89.1	2485	130.11	1325	77.74	0.00222274	-0.651152	down	--	--	Biological Process: reproduction (GO:0000003);; Biological Process: cell morphogenesis (GO:0000902);; Biological Process: cell morphogenesis involved in differentiation (GO:0000904);; Biological Process: cell fate determination (GO:0001709);; Biological Process: developmental process involved in reproduction (GO:0003006);; Molecular Function: molecular_function (GO:0003674);; Molecular Function: …	--	[R]	General function prediction only	--	Zinc finger protein WIP2 OS=Arabidopsis thaliana OX=3702 GN=WIP2 PE=1 SV=1	Uncharacterized protein OS=Salvia splendens OX=180675 GN=Saspl_011682 PE=4 SV=1	S	Function unknown	zinc finger protein WIP2 [Sesamum indicum]	biological process: reproduction (GO:0000003);; biological process: cellular process (GO:0009987);; biological process: developmental process (GO:0032502);; biological process: single-organism process (GO:0044699);; biological process: cellular component organization or biogenesis (GO:0071840);; biological process: reproductive process (GO:0022414);; molecular function: nucleic acid binding trans…	--
c24306.graph_c0	32	2.18	25	1.63	20	1.29	201	13.86	225	12.21	362	22.3	1.16234e-23	2.46036	up	--	--	--	--	--	--	--	--	Uncharacterized protein OS=Salvia splendens OX=180675 GN=Saspl_009455 PE=4 SV=1	--	--	hypothetical protein Saspl_009455 [Salvia splendens]	--	--
c63431.graph_c0	0	0	16	1.65	6	0.32	615	55.41	886	65.5	637	51.21	0.000670433	0.883362	up	--	--	Cellular Component: integral component of membrane (GO:0016021);; Molecular Function: metal ion transmembrane transporter activity (GO:0046873);;	K14709|3.7e-74|oeu:111405892|K14709 solute carrier family 39 (zinc transporter), member 1/2/3 | (RefSeq) zinc transporter 2	[P]	Inorganic ion transport and metabolism	ZIP Zinc transporter;; ZIP Zinc transporter	Zinc transporter 2 OS=Arabidopsis thaliana OX=3702 GN=ZIP2 PE=2 SV=1	Solute carrier family 39 (Zinc transporter), member 1/2/3 OS=Salvia splendens OX=180675 GN=SLC39A1_2_3 PE=4 SV=1	P	Inorganic ion transport and metabolism	solute carrier family 39 (zinc transporter), member 1/2/3 [Salvia splendens]	cellular component: membrane (GO:0016020);; cellular component: membrane part (GO:0044425);; molecular function: transporter activity (GO:0005215);; biological process: localization (GO:0051179)	--
c56815.graph_c0	14	0.99	7	0.87	21	1.42	47	3.6	156	9.02	12	0.86	0.00404993	0.864029	up	--	--	--	--	--	--	PDDEXK-like family of unknown function	--	Uncharacterized protein OS=Salvia splendens OX=180675 GN=Saspl_023558 PE=4 SV=1	S	Function unknown	hypothetical protein Saspl_023558 [Salvia splendens]	--	--
c58625.graph_c1	34	1.89	39	1.89	24	1.33	121	5.52	76	3	133	6.72	1.44197e-05	1.15692	up	--	--	Molecular Function: calmodulin binding (GO:0005516);;	--	--	--	Calmodulin binding protein-like	Protein SAR DEFICIENT 1 OS=Arabidopsis thaliana OX=3702 GN=SARD1 PE=1 SV=1	Uncharacterized protein OS=Salvia splendens OX=180675 GN=Saspl_041588 PE=3 SV=1	S	Function unknown	hypothetical protein Saspl_041588 [Salvia splendens]	molecular function: binding (GO:0005488)	--
c51502.graph_c0	158	19.97	97	11.43	123	13.6	206	23.47	223	19.04	449	40.83	0.0014738	0.787319	up	--	--	Cellular Component: integral component of membrane (GO:0016021);;	K03260|5.8e-14|pda:103710480|K03260 translation initiation factor 4G | (RefSeq) eukaryotic translation initiation factor-like	[R]	General function prediction only	Proteolipid membrane potential modulator	UPF0057 membrane protein At2g24040 OS=Arabidopsis thaliana OX=3702 GN=At2g24040 PE=3 SV=1	Uncharacterized protein OS=Salvia splendens OX=180675 GN=Saspl_034077 PE=3 SV=1	S	Function unknown	hypothetical protein Saspl_034077 [Salvia splendens]	cellular component: membrane (GO:0016020);; cellular component: membrane part (GO:0044425)	RNA transport (ko03013)
c50873.graph_c0	554	72.94	957	121.14	649	82.28	270	35.73	386	38.13	281	34.45	6.90341e-11	-1.27293	down	[P]	Inorganic ion transport and metabolism	Molecular Function: oxygen binding (GO:0019825);; Molecular Function: heme binding (GO:0020037);;	--	--	--	--	Two-on-two hemoglobin-3 OS=Arabidopsis thaliana OX=3702 GN=GLB3 PE=1 SV=1	Group 2 truncated hemoglobin-like protein OS=Trifolium pratense OX=57577 GN=L195_g028473 PE=4 SV=1	S	Function unknown	group 2 truncated hemoglobin-like protein [Trifolium pratense]	molecular function: binding (GO:0005488)	--
c55441.graph_c1	35	2.18	70	4.26	25	1.71	18	1.35	14	0.77	28	1.66	0.00924469	-0.77439	down	--	--	--	--	--	--	--	--	--	--	--	--	--	--
c57901.graph_c0	47	1.54	40	1.26	33	1.09	61	2	112	2.99	84	2.52	0.00575626	0.678808	up	[P]	Inorganic ion transport and metabolism	Cellular Component: integral component of membrane (GO:0016021);;	--	--	--	CorA-like Mg2+ transporter protein	--	Uncharacterized protein OS=Erythranthe guttata OX=4155 GN=MIMGU_mgv1a003665mg PE=4 SV=1	S	Function unknown	uncharacterized protein LOC105175671 [Sesamum indicum]	cellular component: membrane (GO:0016020);; cellular component: membrane part (GO:0044425)	--
c56140.graph_c4	1151	61.69	892	43.51	1434	47.08	2328	80.8	5573	120.67	2288	74.22	3.91571e-06	1.05228	up	[Q]	Secondary metabolites biosynthesis, transport and catabolism	Cellular Component: integral component of membrane (GO:0016021);;	--	--	--	Filamin/ABP280 repeat;; Bacterial Ig domain	Protein GAMETE EXPRESSED 2 OS=Arabidopsis thaliana OX=3702 GN=GEX2 PE=2 SV=1	Uncharacterized protein OS=Salvia splendens OX=180675 GN=Saspl_022067 PE=4 SV=1	S	Function unknown	hypothetical protein Saspl_022067 [Salvia splendens]	cellular component: membrane (GO:0016020);; cellular component: membrane part (GO:0044425)	--
c51568.graph_c1	583	69.49	585	69.23	418	44.33	361	43.64	447	49.9	358	43.55	8.66937e-05	-0.616079	down	--	--	Cellular Component: integral component of membrane (GO:0016021);;	K02896|1.8e-54|sind:105157517|K02896 large subunit ribosomal protein L24e | (RefSeq) 60S ribosomal protein L24	[J]	Translation, ribosomal structure and biogenesis	Ribosomal protein L24e	60S ribosomal protein L24 OS=Prunus avium OX=42229 GN=RPL24 PE=2 SV=1	TRASH domain-containing protein OS=Prunus persica OX=3760 GN=PRUPE_7G121200 PE=3 SV=1	J	Translation, ribosomal structure and biogenesis	hypothetical protein PRUPE_7G121200 [Prunus persica]	cellular component: membrane (GO:0016020);; cellular component: membrane part (GO:0044425)	Ribosome (ko03010)
c57621.graph_c0	743	33.49	583	25.3	665	29.88	400	20.32	429	15.75	480	22.27	1.04057e-06	-0.76428	down	[QV]	--	Molecular Function: monooxygenase activity (GO:0004497);; Molecular Function: iron ion binding (GO:0005506);; Molecular Function: oxidoreductase activity, acting on paired donors, with incorporation or reduction of molecular oxygen (GO:0016705);; Molecular Function: heme binding (GO:0020037);;	K09588|1.3e-128|sind:105160880|K09588 cytochrome P450 family 90 subfamily A polypeptide 1 [EC:1.14.-.-] | (RefSeq) cytochrome P450 90A1	[QI]	--	Cytochrome P450	Cytochrome P450 90A1 OS=Arabidopsis thaliana OX=3702 GN=CYP90A1 PE=1 SV=1	Cytochrome P450 CYP90A39 OS=Salvia miltiorrhiza OX=226208 PE=2 SV=1	Q	Secondary metabolites biosynthesis, transport and catabolism	cytochrome P450 CYP90A39 [Salvia miltiorrhiza]	molecular function: catalytic activity (GO:0003824);; biological process: metabolic process (GO:0008152);; biological process: single-organism process (GO:0044699);; molecular function: binding (GO:0005488)	Brassinosteroid biosynthesis (ko00905)
c60551.graph_c0	67	2.08	29	0.84	19	0.57	134	4.6	169	4.27	72	2.11	0.000513734	0.9927	up	--	--	Molecular Function: calmodulin binding (GO:0005516);;	--	--	--	Calmodulin binding protein-like	Calmodulin-binding protein 60 C OS=Arabidopsis thaliana OX=3702 GN=CBP60C PE=2 SV=1	Uncharacterized protein OS=Salvia splendens OX=180675 GN=Saspl_033058 PE=3 SV=1	S	Function unknown	hypothetical protein Saspl_033058 [Salvia splendens]	molecular function: binding (GO:0005488)	--
c55453.graph_c2	103	9.11	79	6.04	104	8	50	4.04	52	3.13	55	4.11	0.000135378	-0.889715	down	--	--	--	--	--	--	--	--	--	--	--	--	--	--
c61953.graph_c0	19	0.71	10	0.39	21	0.73	32	1.26	98	2.87	33	0.9	0.00609853	0.818651	up	--	--	Cellular Component: integral component of membrane (GO:0016021);;	K13466|1.3e-59|vvi:104882119|K13466 EIX receptor 1/2 | (RefSeq) receptor-like protein 12	[R]	General function prediction only	Leucine rich repeat;; Leucine Rich repeats (2 copies);; Leucine rich repeat N-terminal domain;; Leucine Rich Repeat	Receptor-like protein 13 OS=Arabidopsis thaliana OX=3702 GN=RLP13 PE=3 SV=1	LRRNT_2 domain-containing protein OS=Salvia splendens OX=180675 GN=Saspl_037026 PE=4 SV=1	S	Function unknown	PREDICTED: LRR receptor-like serine/threonine-protein kinase FLS2 [Erythranthe guttata]	cellular component: membrane (GO:0016020);; cellular component: membrane part (GO:0044425)	Plant-pathogen interaction (ko04626)
c60791.graph_c0	1019	61.58	923	60.62	929	55.74	672	41.85	804	40.1	654	36.89	1.55222e-06	-0.623664	down	--	--	--	--	--	--	--	--	--	--	--	--	--	--
c62231.graph_c0	384	9.99	284	7.18	276	6.9	157	4.22	234	4.88	186	4.41	8.36269e-07	-0.855465	down	[P]	Inorganic ion transport and metabolism	Cellular Component: integral component of membrane (GO:0016021);; Molecular Function: heme binding (GO:0020037);; Molecular Function: sulfite reductase (ferredoxin) activity (GO:0050311);; Molecular Function: 4 iron, 4 sulfur cluster binding (GO:0051539);;	K00392|4.2e-242|sind:105163629|K00392 sulfite reductase (ferredoxin) [EC:1.8.7.1] | (RefSeq) sulfite reductase 1 [ferredoxin], chloroplastic-like	[P]	Inorganic ion transport and metabolism	Nitrite and sulphite reductase 4Fe-4S domain;; Nitrite/Sulfite reductase ferredoxin-like half domain;; Nitrite/Sulfite reductase ferredoxin-like half domain	Sulfite reductase 1 [ferredoxin], chloroplastic OS=Nicotiana tabacum OX=4097 GN=SIR1 PE=1 SV=1	Assimilatory sulfite reductase (ferredoxin) OS=Salvia splendens OX=180675 GN=sir PE=3 SV=1	P	Inorganic ion transport and metabolism	sulfite reductase 1 [ferredoxin], chloroplastic-like [Sesamum indicum]	cellular component: membrane (GO:0016020);; cellular component: membrane part (GO:0044425);; molecular function: binding (GO:0005488);; molecular function: catalytic activity (GO:0003824);; biological process: metabolic process (GO:0008152);; biological process: single-organism process (GO:0044699)	Sulfur metabolism (ko00920)
c53024.graph_c0	209	10.21	227	10.63	240	11.17	422	20.93	684	26.59	432	19.1	1.51006e-06	0.849904	up	[I]	Lipid transport and metabolism	Molecular Function: hydrolase activity (GO:0016787);;	K20506|9.1e-77|egu:105060863|K20506 tuliposide A-converting enzyme [EC:4.2.99.22] | (RefSeq) tuliposide A-converting enzyme 2, chloroplastic-like	[V]	Defense mechanisms	alpha/beta hydrolase fold;; Carboxylesterase family	2-hydroxyisoflavanone dehydratase OS=Glycyrrhiza echinata OX=46348 GN=HIDM PE=1 SV=1	Abhydrolase_3 domain-containing protein OS=Salvia splendens OX=180675 GN=Saspl_013417 PE=4 SV=1	V	Defense mechanisms	hypothetical protein Saspl_013417 [Salvia splendens]	molecular function: catalytic activity (GO:0003824)	--
c59583.graph_c1	860	116.85	721	86.62	699	83.43	1289	158.4	1533	157.29	1374	147.31	5.86718e-07	0.628984	up	--	--	Biological Process: response to oomycetes (GO:0002239);; Cellular Component: cellular_component (GO:0005575);; Cellular Component: cell wall (GO:0005618);; Cellular Component: intracellular (GO:0005622);; Cellular Component: obsolete cell (GO:0005623);; Cellular Component: cytoplasm (GO:0005737);; Cellular Component: Golgi apparatus (GO:0005794);; Cellular Component: cytosol (GO:0005829);; Cellul…	K00020|1.4e-16|mtr:MTR_8g088900|K00020 3-hydroxyisobutyrate dehydrogenase [EC:1.1.1.31] | (RefSeq) 6-phosphogluconate dehydrogenase-like protein	--	--	Phosphate-induced protein 1 conserved region	Protein EXORDIUM-like 2 OS=Arabidopsis thaliana OX=3702 GN=EXL2 PE=2 SV=1	Uncharacterized protein OS=Handroanthus impetiginosus OX=429701 GN=CDL12_12649 PE=4 SV=1	L	Replication, recombination and repair	protein EXORDIUM-like 2 [Sesamum indicum]	biological process: response to stimulus (GO:0050896);; biological process: multi-organism process (GO:0051704);; cellular component: cell (GO:0005623);; cellular component: cell part (GO:0044464);; cellular component: organelle (GO:0043226);; cellular component: cell junction (GO:0030054);; cellular component: symplast (GO:0055044);; cellular component: membrane (GO:0016020)	Valine, leucine and isoleucine degradation (ko00280)
c43117.graph_c0	37	5.03	18	2.29	15	1.88	59	7.83	83	9.01	52	6.14	0.00215849	0.85915	up	--	--	Biological Process: regulation of transcription, DNA-templated (GO:0006355);; Molecular Function: zinc ion binding (GO:0008270);; Molecular Function: sequence-specific DNA binding (GO:0043565);;	--	--	--	--	--	Uncharacterized protein OS=Salvia splendens OX=180675 GN=Saspl_022761 PE=4 SV=1	--	--	hypothetical protein Saspl_022761 [Salvia splendens]	biological process: biological regulation (GO:0065007);; molecular function: binding (GO:0005488)	--
c51517.graph_c1	730	27.87	539	20.59	751	28.87	209	8.97	293	8.93	264	9.23	4.17684e-18	-1.49088	down	--	--	Biological Process: protein glycosylation (GO:0006486);; Cellular Component: integral component of membrane (GO:0016021);; Molecular Function: transferase activity, transferring glycosyl groups (GO:0016757);;	K20889|2.0e-203|sind:105170751|K20889 probable glucuronoxylan glucuronosyltransferase IRX7 [EC:2.4.1.-] | (RefSeq) probable glucuronoxylan glucuronosyltransferase IRX7	[GMW]	--	Exostosin family	Probable glucuronoxylan glucuronosyltransferase IRX7 OS=Arabidopsis thaliana OX=3702 GN=IRX7 PE=2 SV=1	Exostosin domain-containing protein OS=Salvia splendens OX=180675 GN=Saspl_003643 PE=3 SV=1	--	--	hypothetical protein Saspl_003643 [Salvia splendens]	biological process: metabolic process (GO:0008152);; biological process: cellular process (GO:0009987);; biological process: single-organism process (GO:0044699);; cellular component: membrane (GO:0016020);; cellular component: membrane part (GO:0044425);; molecular function: catalytic activity (GO:0003824)	--
c62686.graph_c0	4303	151.24	4958	167.76	4557	152.73	2955	106.84	3978	111.38	3145	101.35	1.40819e-07	-0.65906	down	[K]	Transcription	Molecular Function: translation elongation factor activity (GO:0003746);; Cellular Component: mitochondrion (GO:0005739);;	K02357|4.7e-142|sind:105173535|K02357 elongation factor Ts | (RefSeq) LOW QUALITY PROTEIN: uncharacterized protein LOC105173535	[J]	Translation, ribosomal structure and biogenesis	S1 RNA binding domain	Polyprotein of EF-Ts, chloroplastic OS=Arabidopsis thaliana OX=3702 GN=PETs PE=1 SV=1	Elongation factor Ts, mitochondrial OS=Salvia splendens OX=180675 GN=tsf PE=3 SV=1	J	Translation, ribosomal structure and biogenesis	elongation factor Ts [Salvia splendens]	molecular function: binding (GO:0005488);; biological process: metabolic process (GO:0008152);; biological process: cellular process (GO:0009987);; cellular component: cell (GO:0005623);; cellular component: organelle (GO:0043226);; cellular component: cell part (GO:0044464)	--
c54672.graph_c0	851	47.22	609	32.77	661	35.85	1174	68.79	1615	72.82	1200	62.21	1.84062e-05	0.63796	up	--	--	Biological Process: reproduction (GO:0000003);; Biological Process: cell morphogenesis (GO:0000902);; Biological Process: cell morphogenesis involved in differentiation (GO:0000904);; Biological Process: response to acid chemical (GO:0001101);; Biological Process: developmental process involved in reproduction (GO:0003006);; Molecular Function: molecular_function (GO:0003674);; Molecular Function…	K17098|2.4e-95|sind:105156164|K17098 annexin D | (RefSeq) annexin D5	[U]	Intracellular trafficking, secretion, and vesicular transport	Annexin;; Annexin;; Annexin	Annexin D5 OS=Arabidopsis thaliana OX=3702 GN=ANN5 PE=2 SV=2	Annexin OS=Salvia splendens OX=180675 GN=Saspl_022799 PE=3 SV=1	U	Intracellular trafficking, secretion, and vesicular transport	hypothetical protein Saspl_022799 [Salvia splendens]	biological process: reproduction (GO:0000003);; biological process: cellular process (GO:0009987);; biological process: developmental process (GO:0032502);; biological process: single-organism process (GO:0044699);; biological process: cellular component organization or biogenesis (GO:0071840);; biological process: response to stimulus (GO:0050896);; biological process: reproductive process (GO:0…	--
c54218.graph_c0	371	22.45	172	9.94	272	15.61	521	32.01	706	34.01	834	45.63	1.26144e-05	0.945146	up	--	--	--	K11982|3.1e-70|sind:105177351|K11982 E3 ubiquitin-protein ligase RNF115/126 [EC:2.3.2.27] | (RefSeq) E3 ubiquitin-protein ligase RING1-like	[O]	Posttranslational modification, protein turnover, chaperones	Ring finger domain;; Zinc finger, C3HC4 type (RING finger);; RING-H2 zinc finger domain;; RING-like zinc finger;; Zinc finger, C3HC4 type (RING finger);; Anaphase-promoting complex subunit 11 RING-H2 finger	E3 ubiquitin-protein ligase MPSR1 OS=Arabidopsis thaliana OX=3702 GN=MPSR1 PE=1 SV=1	Anaphase-promoting complex (APC), subunit 11 OS=Handroanthus impetiginosus OX=429701 GN=CDL12_22628 PE=4 SV=1	O	Posttranslational modification, protein turnover, chaperones	E3 ubiquitin-protein ligase RING1-like [Sesamum indicum]	--	--
c45893.graph_c0	38	3.8	23	2.17	19	1.77	12	1.19	6	0.48	10	0.88	0.00307944	-0.893552	down	[G]	Carbohydrate transport and metabolism	Cellular Component: cell wall (GO:0005618);; Molecular Function: manganese ion binding (GO:0030145);; Molecular Function: nutrient reservoir activity (GO:0045735);; Cellular Component: apoplast (GO:0048046);;	--	--	--	Cupin;; Cupin domain	Germin-like protein subfamily 3 member 2 OS=Arabidopsis thaliana OX=3702 GN=At3g10080 PE=2 SV=1	Germin-like protein OS=Salvia splendens OX=180675 GN=Saspl_033122 PE=3 SV=1	S	Function unknown	germin-like protein subfamily 3 member 2 [Sesamum indicum]	cellular component: cell (GO:0005623);; cellular component: cell part (GO:0044464);; molecular function: binding (GO:0005488);; molecular function: nutrient reservoir activity (GO:0045735);; cellular component: extracellular region (GO:0005576)	--
c46842.graph_c0	170	13.23	120	8.88	70	5.12	25	1.93	28	1.77	20	1.41	4.56866e-12	-1.83601	down	--	--	--	--	--	--	--	--	--	--	--	--	--	--
c61042.graph_c0	435	16.98	301	11.29	332	12.35	148	5.97	238	7.41	314	11.21	0.000652484	-0.722002	down	[DPM]	--	Molecular Function: copper ion binding (GO:0005507);; Biological Process: lignin catabolic process (GO:0046274);; Cellular Component: apoplast (GO:0048046);; Molecular Function: hydroquinone:oxygen oxidoreductase activity (GO:0052716);;	K05909|2.6e-296|sind:105169650|K05909 laccase [EC:1.10.3.2] | (RefSeq) laccase-11	[Q]	Secondary metabolites biosynthesis, transport and catabolism	Multicopper oxidase;; Multicopper oxidase;; Multicopper oxidase	Laccase-11 OS=Arabidopsis thaliana OX=3702 GN=LAC11 PE=2 SV=1	Laccase OS=Coffea canephora OX=49390 GN=GSCOC_T00014253001 PE=3 SV=1	Q	Secondary metabolites biosynthesis, transport and catabolism	laccase-11 [Sesamum indicum]	molecular function: binding (GO:0005488);; biological process: metabolic process (GO:0008152);; biological process: cellular process (GO:0009987);; biological process: single-organism process (GO:0044699);; cellular component: extracellular region (GO:0005576);; molecular function: catalytic activity (GO:0003824)	--
c54052.graph_c0	13	3.14	8	1.54	6	1.22	23	4.67	204	36.15	26	5.05	8.05803e-05	1.18549	up	--	--	Molecular Function: DNA binding (GO:0003677);; Molecular Function: DNA-binding transcription factor activity (GO:0003700);; Cellular Component: nucleus (GO:0005634);;	K09286|2.0e-11|dcr:108225663|K09286 EREBP-like factor | (RefSeq) ethylene-responsive transcription factor ERF039-like	--	--	AP2 domain	Ethylene-responsive transcription factor ERF019 OS=Arabidopsis thaliana OX=3702 GN=ERF019 PE=2 SV=1	AP2/ERF domain-containing protein OS=Erythranthe guttata OX=4155 GN=MIMGU_mgv1a015981mg PE=4 SV=1	K	Transcription	PREDICTED: ethylene-responsive transcription factor ERF020 [Erythranthe guttata]	molecular function: binding (GO:0005488);; molecular function: nucleic acid binding transcription factor activity (GO:0001071);; biological process: biological regulation (GO:0065007);; cellular component: cell (GO:0005623);; cellular component: organelle (GO:0043226);; cellular component: cell part (GO:0044464)	--
c57719.graph_c2	4389	208.31	3353	151.75	3202	144	13784	676.67	17102	654.38	17639	770.45	7.50578e-42	1.82748	up	--	--	Molecular Function: DNA binding (GO:0003677);; Cellular Component: nucleus (GO:0005634);; Biological Process: regulation of transcription, DNA-templated (GO:0006355);; Biological Process: auxin-activated signaling pathway (GO:0009734);;	K14486|3.5e-29|nau:109241662|K14486 auxin response factor | (RefSeq) auxin response factor 5	--	--	AUX/IAA family	Auxin response factor 6 OS=Oryza sativa subsp. indica OX=39946 GN=ARF6 PE=3 SV=1	Auxin response factor OS=Salvia splendens OX=180675 GN=Saspl_027873 PE=3 SV=1	K	Transcription	hypothetical protein Saspl_027873 [Salvia splendens]	molecular function: binding (GO:0005488);; cellular component: cell (GO:0005623);; cellular component: organelle (GO:0043226);; cellular component: cell part (GO:0044464);; biological process: biological regulation (GO:0065007);; biological process: cellular process (GO:0009987);; biological process: signaling (GO:0023052);; biological process: single-organism process (GO:0044699);; biological pr…	Plant hormone signal transduction (ko04075)
c61962.graph_c1	314	10.31	332	10.86	339	11.39	545	17.12	1052	27.03	576	16.72	2.61631e-05	0.788333	up	--	--	Molecular Function: molecular_function (GO:0003674);; Molecular Function: DNA binding (GO:0003677);; Molecular Function: binding (GO:0005488);; Molecular Function: protein binding (GO:0005515);; Cellular Component: cellular_component (GO:0005575);; Cellular Component: intracellular (GO:0005622);; Cellular Component: obsolete cell (GO:0005623);; Cellular Component: nucleus (GO:0005634);; Cellular …	--	--	--	SBP domain	Squamosa promoter-binding-like protein 7 OS=Arabidopsis thaliana OX=3702 GN=SPL7 PE=1 SV=2	SBP-type domain-containing protein OS=Salvia splendens OX=180675 GN=Saspl_030767 PE=4 SV=1	S	Function unknown	hypothetical protein Saspl_030767 [Salvia splendens]	molecular function: binding (GO:0005488);; cellular component: cell (GO:0005623);; cellular component: cell part (GO:0044464);; cellular component: organelle (GO:0043226);; cellular component: membrane-enclosed lumen (GO:0031974);; cellular component: organelle part (GO:0044422);; biological process: biological regulation (GO:0065007);; biological process: response to stimulus (GO:0050896);; biol…	--
c56373.graph_c0	80	5.02	119	7.02	64	3.67	153	9.53	234	11.36	166	9.02	0.00158138	0.702845	up	--	--	--	--	--	--	--	--	--	--	--	--	--	--
c52105.graph_c0	2973	115.26	3520	131.53	3009	111.04	1106	44.02	1961	60.57	1062	37.64	1.96199e-14	-1.32379	down	[R]	General function prediction only	Cellular Component: chloroplast (GO:0009507);; Cellular Component: chromoplast (GO:0009509);; Biological Process: carotenoid biosynthetic process (GO:0016117);; Molecular Function: carotene 7,8-desaturase activity (GO:0016719);; Molecular Function: 9,9'-dicis-carotene:quinone oxidoreductase activity (GO:0052886);; Molecular Function: 7,9,9'-tricis-neurosporene:quinone oxidoreductase activity (GO:…	K00514|8.4e-295|sind:105172259|K00514 zeta-carotene desaturase [EC:1.3.5.6] | (RefSeq) zeta-carotene desaturase, chloroplastic/chromoplastic-like	[Q]	Secondary metabolites biosynthesis, transport and catabolism	Flavin containing amine oxidoreductase;; NAD(P)-binding Rossmann-like domain;; FAD dependent oxidoreductase	Zeta-carotene desaturase, chloroplastic/chromoplastic OS=Tagetes erecta OX=13708 PE=2 SV=1	Zeta-carotene desaturase OS=Salvia splendens OX=180675 GN=ZDS PE=3 SV=1	H	Coenzyme transport and metabolism	zeta-carotene desaturase [Salvia splendens]	cellular component: cell (GO:0005623);; cellular component: organelle (GO:0043226);; cellular component: cell part (GO:0044464);; biological process: metabolic process (GO:0008152);; biological process: cellular process (GO:0009987);; biological process: single-organism process (GO:0044699);; molecular function: catalytic activity (GO:0003824)	Carotenoid biosynthesis (ko00906)
c33417.graph_c0	211	62.19	115	30.15	208	53.67	352	93.51	322	74.2	342	80.61	0.00576089	0.604482	up	--	--	Molecular Function: calcium ion binding (GO:0005509);;	K13448|4.0e-35|sind:105159875|K13448 calcium-binding protein CML | (RefSeq) probable calcium-binding protein CML36	[T]	Signal transduction mechanisms	EF-hand domain pair;; EF hand;; EF-hand domain pair;; EF-hand domain;; EF hand	Probable calcium-binding protein CML35 OS=Arabidopsis thaliana OX=3702 GN=CML35 PE=2 SV=2	Calmodulin and related proteins (EF-Hand superfamily) OS=Handroanthus impetiginosus OX=429701 GN=CDL12_07244 PE=4 SV=1	T	Signal transduction mechanisms	Calmodulin and related proteins (EF-Hand superfamily) [Handroanthus impetiginosus]	molecular function: binding (GO:0005488)	Plant-pathogen interaction (ko04626)
c47136.graph_c0	18	2.62	3	0.45	5	0.68	41	5.73	86	9.54	35	4.24	6.55627e-05	1.20723	up	--	--	--	--	--	--	--	--	Uncharacterized protein OS=Salvia splendens OX=180675 GN=Saspl_036887 PE=4 SV=1	--	--	hypothetical protein Saspl_036887 [Salvia splendens]	--	--
c56978.graph_c0	261	17.03	195	12.38	208	13.1	396	26.57	365	19.61	492	29.41	0.000843997	0.630935	up	--	--	Cellular Component: extracellular region (GO:0005576);; Biological Process: sexual reproduction (GO:0019953);;	K20628|1.4e-11|dcr:108212204|K20628 expansin | (RefSeq) expansin-B3-like	--	--	Lytic transglycolase	Expansin-like A2 OS=Arabidopsis thaliana OX=3702 GN=EXLA2 PE=2 SV=1	Uncharacterized protein OS=Handroanthus impetiginosus OX=429701 GN=CDL12_01525 PE=3 SV=1	S	Function unknown	hypothetical protein CDL12_01525 [Handroanthus impetiginosus]	cellular component: extracellular region (GO:0005576);; biological process: reproduction (GO:0000003);; biological process: reproductive process (GO:0022414);; biological process: multi-organism process (GO:0051704)	--
c52164.graph_c0	1274	216.98	1283	201.92	947	146.88	874	142.7	887	119.16	858	124.57	8.43656e-05	-0.588015	down	--	--	Molecular Function: RNA binding (GO:0003723);; Molecular Function: structural constituent of ribosome (GO:0003735);; Cellular Component: ribosome (GO:0005840);; Biological Process: translation (GO:0006412);;	K02974|1.0e-06|cic:CICLE_v10002819mg|K02974 small subunit ribosomal protein S24e | (RefSeq) hypothetical protein	[J]	Translation, ribosomal structure and biogenesis	--	40S ribosomal protein S24-1 OS=Arabidopsis thaliana OX=3702 GN=RPS24A PE=2 SV=1	40S ribosomal protein S18 OS=Striga asiatica OX=4170 GN=STAS_32947 PE=3 SV=1	J	Translation, ribosomal structure and biogenesis	40S ribosomal protein S18 [Striga asiatica]	molecular function: binding (GO:0005488);; molecular function: structural molecule activity (GO:0005198);; cellular component: cell (GO:0005623);; cellular component: macromolecular complex (GO:0032991);; cellular component: organelle (GO:0043226);; cellular component: cell part (GO:0044464);; biological process: metabolic process (GO:0008152);; biological process: cellular process (GO:0009987)	Ribosome (ko03010)
c63201.graph_c1	81	4.68	86	4.57	76	3.81	53	2.88	50	2.22	44	2.1	0.00126218	-0.762793	down	--	--	--	--	--	--	--	--	--	--	--	--	--	--
c58586.graph_c0	15543	1341.29	19382	1588.8	19166	1554.1	6869	590.19	10470	716.85	6849	524.33	9.99133e-17	-1.30573	down	--	--	Molecular Function: iron ion binding (GO:0005506);; Cellular Component: integral component of membrane (GO:0016021);;	K20093|7.8e-14|mis:MICPUN_96340|K20093 DNA excision repair protein ERCC-6-like [EC:3.6.4.12] | (RefSeq) SNF2 super family	--	--	--	--	uncharacterized protein LOC107801289 OS=Nicotiana tabacum OX=4097 GN=LOC107801289 PE=4 SV=1	S	Function unknown	PREDICTED: uncharacterized protein LOC104230935 [Nicotiana sylvestris]	molecular function: binding (GO:0005488);; cellular component: membrane (GO:0016020);; cellular component: membrane part (GO:0044425)	--
c55814.graph_c1	50	7.51	12	2	27	3.71	146	22.35	240	30.69	119	14.52	2.15523e-08	1.56048	up	--	--	Molecular Function: DNA-binding transcription factor activity (GO:0003700);; Cellular Component: nucleus (GO:0005634);; Molecular Function: sequence-specific DNA binding (GO:0043565);;	K13424|1.6e-15|ini:109182090|K13424 WRKY transcription factor 33 | (RefSeq) probable WRKY transcription factor 26	--	--	--	--	WRKY protein OS=Salvia miltiorrhiza OX=226208 GN=WRKY39 PE=2 SV=1	--	--	WRKY protein [Salvia miltiorrhiza]	molecular function: nucleic acid binding transcription factor activity (GO:0001071);; biological process: biological regulation (GO:0065007);; cellular component: cell (GO:0005623);; cellular component: organelle (GO:0043226);; cellular component: cell part (GO:0044464);; molecular function: binding (GO:0005488)	MAPK signaling pathway - plant (ko04016);; Plant-pathogen interaction (ko04626)
c56529.graph_c0	2199	54.65	3003	72.36	2601	62.12	1130	29.16	1667	33.07	983	22.56	1.81222e-11	-1.17147	down	[J]	Translation, ribosomal structure and biogenesis	--	--	--	--	Polyketide cyclase / dehydrase and lipid transport;; Polyketide cyclase / dehydrase and lipid transport	--	Uncharacterized protein OS=Salvia splendens OX=180675 GN=Saspl_015545 PE=3 SV=1	S	Function unknown	uncharacterized protein LOC105176065 isoform X1 [Sesamum indicum]	--	--
c58432.graph_c0	1034	34.91	951	30.93	806	25.97	562	19.53	788	21.19	553	17.13	2.21563e-07	-0.736483	down	[J]	Translation, ribosomal structure and biogenesis	Molecular Function: tRNA binding (GO:0000049);; Molecular Function: glutamate-tRNA ligase activity (GO:0004818);; Molecular Function: ATP binding (GO:0005524);; Biological Process: glutamyl-tRNA aminoacylation (GO:0006424);; Molecular Function: zinc ion binding (GO:0008270);;	K01885|3.4e-268|sind:105169873|K01885 glutamyl-tRNA synthetase [EC:6.1.1.17] | (RefSeq) glutamate--tRNA ligase, chloroplastic/mitochondrial	[J]	Translation, ribosomal structure and biogenesis	tRNA synthetases class I (E and Q), catalytic domain	Glutamate--tRNA ligase, chloroplastic/mitochondrial OS=Arabidopsis thaliana OX=3702 GN=OVA3 PE=1 SV=1	Glutamyl-tRNA synthetase OS=Salvia splendens OX=180675 GN=EARS PE=3 SV=1	J	Translation, ribosomal structure and biogenesis	glutamyl-tRNA synthetase [Salvia splendens]	molecular function: binding (GO:0005488);; molecular function: catalytic activity (GO:0003824);; biological process: metabolic process (GO:0008152);; biological process: cellular process (GO:0009987);; biological process: single-organism process (GO:0044699)	Porphyrin and chlorophyll metabolism (ko00860);; Aminoacyl-tRNA biosynthesis (ko00970)
c50718.graph_c0	1048	67.31	1442	88.4	1332	80.82	173	11.3	289	14.76	117	6.78	1.24085e-31	-2.52667	down	[P]	Inorganic ion transport and metabolism	Molecular Function: ferroxidase activity (GO:0004322);; Biological Process: iron ion transport (GO:0006826);; Biological Process: cellular iron ion homeostasis (GO:0006879);; Molecular Function: ferric iron binding (GO:0008199);;	K00522|2.3e-115|sind:105160855|K00522 ferritin heavy chain [EC:1.16.3.2] | (RefSeq) ferritin-2, chloroplastic	[P]	Inorganic ion transport and metabolism	Ferritin-like domain	Ferritin-2, chloroplastic OS=Nicotiana tabacum OX=4097 GN=FER2 PE=2 SV=1	Ferritin OS=Salvia splendens OX=180675 GN=Saspl_042766 PE=3 SV=1	P	Inorganic ion transport and metabolism	hypothetical protein Saspl_042766 [Salvia splendens]	molecular function: catalytic activity (GO:0003824);; biological process: metabolic process (GO:0008152);; biological process: single-organism process (GO:0044699);; biological process: localization (GO:0051179);; biological process: cellular process (GO:0009987);; biological process: biological regulation (GO:0065007);; molecular function: binding (GO:0005488)	--
c24298.graph_c0	7	1.74	22	4.95	9	1.88	39	8.8	39	7.64	44	8.92	0.00446198	0.848015	up	--	--	--	--	--	--	--	--	--	--	--	--	--	--
c61186.graph_c1	112	17.39	68	9.8	145	20.61	189	28.34	368	45.17	260	34.67	0.0002959	0.861992	up	--	--	--	--	--	--	--	--	--	--	--	--	--	--
c54839.graph_c0	403	15.4	314	11.54	373	13.58	224	8.83	202	6.15	191	6.71	4.71973e-07	-0.925553	down	--	--	Molecular Function: molecular_function (GO:0003674);; Molecular Function: nucleic acid binding (GO:0003676);; Molecular Function: RNA binding (GO:0003723);; Molecular Function: catalytic activity (GO:0003824);; Molecular Function: nuclease activity (GO:0004518);; Molecular Function: endonuclease activity (GO:0004519);; Molecular Function: binding (GO:0005488);; Cellular Component: cellular_compon…	K05849|6.7e-74|tcc:18613571|K05849 solute carrier family 8 (sodium/calcium exchanger) | (RefSeq) uncharacterized LOC18613571	[R]	General function prediction only	PPR repeat;; PPR repeat family;; PPR repeat;; Pentatricopeptide repeat domain;; Pentacotripeptide-repeat region of PRORP	Pentatricopeptide repeat-containing protein At2g42920, chloroplastic OS=Arabidopsis thaliana OX=3702 GN=PCMP-E75 PE=2 SV=1	Uncharacterized protein OS=Handroanthus impetiginosus OX=429701 GN=CDL12_26885 PE=4 SV=1	S	Function unknown	pentatricopeptide repeat-containing protein At2g42920, chloroplastic isoform X1 [Sesamum indicum]	molecular function: binding (GO:0005488);; molecular function: catalytic activity (GO:0003824);; biological process: metabolic process (GO:0008152);; biological process: cellular process (GO:0009987);; cellular component: cell (GO:0005623);; cellular component: cell part (GO:0044464);; cellular component: organelle (GO:0043226)	--
c58845.graph_c0	205	9.46	149	7.37	118	7.64	1296	25.45	1605	29	1444	25.22	1.2273e-62	2.74445	up	--	--	--	--	--	--	--	--	--	--	--	--	--	--
c62511.graph_c0	6868	442.83	1222	74.64	4779	290.88	223	14.49	495	25.28	286	16.54	4.65343e-07	-1.51242	down	[P]	Inorganic ion transport and metabolism	Molecular Function: superoxide dismutase activity (GO:0004784);; Molecular Function: copper ion binding (GO:0005507);; Cellular Component: extracellular region (GO:0005576);; Cellular Component: extracellular space (GO:0005615);; Biological Process: removal of superoxide radicals (GO:0019430);;	K04565|8.4e-105|sind:105169947|K04565 superoxide dismutase, Cu-Zn family [EC:1.15.1.1] | (RefSeq) superoxide dismutase [Cu-Zn], chloroplastic	[P]	Inorganic ion transport and metabolism	Copper/zinc superoxide dismutase (SODC)	Superoxide dismutase [Cu-Zn], chloroplastic OS=Solidago canadensis var. scabra OX=59294 GN=SODCP PE=2 SV=1	Superoxide dismutase [Cu-Zn] OS=Erythranthe guttata OX=4155 GN=MIMGU_mgv1a013225mg PE=3 SV=1	P	Inorganic ion transport and metabolism	superoxide dismutase [Cu-Zn], chloroplastic [Sesamum indicum]	molecular function: catalytic activity (GO:0003824);; molecular function: antioxidant activity (GO:0016209);; biological process: metabolic process (GO:0008152);; biological process: cellular process (GO:0009987);; biological process: single-organism process (GO:0044699);; biological process: response to stimulus (GO:0050896);; biological process: detoxification (GO:0098754);; molecular function:…	Peroxisome (ko04146)
c62600.graph_c2	4452	118.83	3549	91.4	4900	125.22	2688	74.26	3514	74.88	2868	70.38	4.63595e-06	-0.6942	down	--	--	Cellular Component: photosystem I (GO:0009522);; Cellular Component: photosystem II (GO:0009523);; Cellular Component: chloroplast thylakoid membrane (GO:0009535);; Biological Process: photosynthesis, light harvesting (GO:0009765);; Cellular Component: integral component of membrane (GO:0016021);; Molecular Function: chlorophyll binding (GO:0016168);; Biological Process: protein-chromophore linka…	K08908|3.9e-118|sind:105173703|K08908 light-harvesting complex I chlorophyll a/b binding protein 2 | (RefSeq) photosystem I chlorophyll a/b-binding protein 6, chloroplastic	--	--	Chlorophyll A-B binding protein	Photosystem I chlorophyll a/b-binding protein 6, chloroplastic OS=Arabidopsis thaliana OX=3702 GN=LHCA6 PE=1 SV=1	Chlorophyll a-b binding protein, chloroplastic OS=Davidia involucrata OX=16924 GN=Din_038061 PE=3 SV=1	C	Energy production and conversion	photosystem I chlorophyll a/b-binding protein 6, chloroplastic [Cannabis sativa]	cellular component: cell (GO:0005623);; cellular component: membrane (GO:0016020);; cellular component: macromolecular complex (GO:0032991);; cellular component: membrane part (GO:0044425);; cellular component: cell part (GO:0044464);; cellular component: organelle (GO:0043226);; cellular component: organelle part (GO:0044422);; biological process: metabolic process (GO:0008152);; biological proc…	Photosynthesis - antenna proteins (ko00196)
c57146.graph_c0	232	7.97	213	7.02	89	2.87	112	3.97	117	2.89	101	3.16	0.00447836	-0.703131	down	[I]	Lipid transport and metabolism	Molecular Function: transferase activity, transferring acyl groups (GO:0016746);; Molecular Function: 2-hydroxymuconate-semialdehyde hydrolase activity (GO:0018775);;	--	[R]	General function prediction only	alpha/beta hydrolase fold;; Alpha/beta hydrolase family;; Serine aminopeptidase, S33;; Serine hydrolase	Probable lysophospholipase BODYGUARD 3 OS=Arabidopsis thaliana OX=3702 GN=BDG3 PE=2 SV=1	Putative hydrolase/acyltransferase (Alpha/beta hydrolase superfamily) OS=Handroanthus impetiginosus OX=429701 GN=CDL12_18006 PE=4 SV=1	S	Function unknown	putative hydrolase/acyltransferase (alpha/beta hydrolase superfamily) [Handroanthus impetiginosus]	molecular function: catalytic activity (GO:0003824)	--
c51213.graph_c0	118	21.19	112	18.64	101	18.18	218	38.25	210	30.64	220	35.22	0.000396176	0.67324	up	[M]	Cell wall/membrane/envelope biogenesis	Molecular Function: protein serine/threonine kinase activity (GO:0004674);; Molecular Function: ATP binding (GO:0005524);; Cellular Component: integral component of membrane (GO:0016021);;	K08790|2.2e-88|oeu:111403053|K08790 serine/threonine kinase 38 [EC:2.7.11.1] | (RefSeq) serine/threonine-protein kinase tricorner-like isoform X1	[R]	General function prediction only	Protein kinase domain;; Protein tyrosine and serine/threonine kinase	Probable serine/threonine protein kinase IRE OS=Arabidopsis thaliana OX=3702 GN=IRE PE=2 SV=1	Serine/threonine kinase 38 OS=Salvia splendens OX=180675 GN=STK38 PE=4 SV=1	T	Signal transduction mechanisms	serine/threonine-protein kinase tricorner-like isoform X2 [Olea europaea var. sylvestris]	molecular function: catalytic activity (GO:0003824);; biological process: metabolic process (GO:0008152);; biological process: cellular process (GO:0009987);; molecular function: binding (GO:0005488);; cellular component: membrane (GO:0016020);; cellular component: membrane part (GO:0044425)	--
c39024.graph_c0	42	13.22	36	9.93	39	10.54	87	24.24	89	21.65	110	27.19	0.000366215	0.858864	up	--	--	--	--	--	--	Peptidase inhibitor I9	--	Inhibitor I9 domain-containing protein OS=Coffea canephora OX=49390 GN=GSCOC_T00035539001 PE=4 SV=1	S	Function unknown	uncharacterized protein LOC105179129 [Sesamum indicum]	--	--
c58599.graph_c2	2	0.18	3	0.52	3	0.51	605	71.65	478	43.48	517	52.53	1.39297e-82	4.92925	up	--	--	--	--	--	--	--	--	--	--	--	--	--	--
c39086.graph_c0	46	9.74	48	9.28	26	4.94	22	4.37	16	2.67	24	4.24	0.00922347	-0.749186	down	--	--	Cellular Component: cellular_component (GO:0005575);; Cellular Component: intracellular (GO:0005622);; Cellular Component: obsolete cell (GO:0005623);; Cellular Component: nucleus (GO:0005634);; Cellular Component: cytoplasm (GO:0005737);; Cellular Component: organelle (GO:0043226);; Cellular Component: membrane-bounded organelle (GO:0043227);; Cellular Component: intracellular organelle (GO:0043…	--	--	--	--	Uncharacterized protein At4g14450, chloroplastic OS=Arabidopsis thaliana OX=3702 GN=At4g14450 PE=2 SV=1	Uncharacterized protein OS=Salvia splendens OX=180675 GN=Saspl_000276 PE=4 SV=1	S	Function unknown	hypothetical protein Saspl_000276 [Salvia splendens]	cellular component: cell (GO:0005623);; cellular component: cell part (GO:0044464);; cellular component: organelle (GO:0043226)	--
c59222.graph_c0	30	0.98	17	0.54	14	0.44	60	2.03	136	3.57	53	1.59	4.375e-05	1.16855	up	--	--	Molecular Function: protein kinase activity (GO:0004672);; Molecular Function: ATP binding (GO:0005524);; Cellular Component: integral component of membrane (GO:0016021);;	K13429|1.7e-49|ccaj:109804580|K13429 chitin elicitor receptor kinase 1 | (RefSeq) lysM domain receptor-like kinase 3	--	--	Protein kinase domain;; Protein tyrosine and serine/threonine kinase;; LysM domain	LysM domain receptor-like kinase 4 OS=Arabidopsis thaliana OX=3702 GN=LYK4 PE=1 SV=1	Uncharacterized protein OS=Salvia splendens OX=180675 GN=Saspl_007856 PE=4 SV=1	T	Signal transduction mechanisms	lysM domain receptor-like kinase 4 [Sesamum indicum]	molecular function: catalytic activity (GO:0003824);; biological process: metabolic process (GO:0008152);; biological process: cellular process (GO:0009987);; molecular function: binding (GO:0005488);; cellular component: membrane (GO:0016020);; cellular component: membrane part (GO:0044425)	Plant-pathogen interaction (ko04626)
c44154.graph_c0	18	3.68	23	4.28	20	3.68	8	1.54	8	1.28	6	1.03	0.00421326	-0.865579	down	--	--	--	--	--	--	--	--	--	--	--	--	--	--
c23901.graph_c0	19	5.58	16	4.19	15	3.86	46	12.22	42	9.68	55	12.96	0.00168797	0.885118	up	--	--	--	--	--	--	--	--	--	--	--	--	--	--
c63943.graph_c0	851	30.46	419	17.14	635	24.53	1155	44.76	1280	36.43	1929	71.59	0.00013467	0.830931	up	[G]	Carbohydrate transport and metabolism	Molecular Function: hydrolase activity, hydrolyzing O-glycosyl compounds (GO:0004553);; Biological Process: carbohydrate metabolic process (GO:0005975);;	K05349|2.9e-146|sind:105173945|K05349 beta-glucosidase [EC:3.2.1.21] | (RefSeq) lysosomal beta glucosidase-like	--	--	Glycosyl hydrolase family 3 C-terminal domain;; Glycosyl hydrolase family 3 N terminal domain;; Glycosyl hydrolase family 3 N terminal domain;; Glycosyl hydrolase family 3 N terminal domain	Beta-xylosidase/alpha-L-arabinofuranosidase 1 (Fragment) OS=Medicago sativa subsp. varia OX=36902 GN=Xyl1 PE=1 SV=1	Beta-glucosidase OS=Salvia splendens OX=180675 GN=bglX PE=3 SV=1	G	Carbohydrate transport and metabolism	lysosomal beta glucosidase-like [Sesamum indicum]	molecular function: catalytic activity (GO:0003824);; biological process: metabolic process (GO:0008152)	Cyanoamino acid metabolism (ko00460);; Starch and sucrose metabolism (ko00500);; Phenylpropanoid biosynthesis (ko00940)
c52005.graph_c0	11	0.79	5	0.34	5	0.34	19	1.37	24	1.37	31	1.99	0.00847292	0.796951	up	[H]	Coenzyme transport and metabolism	Biological Process: biological_process (GO:0008150);; Biological Process: response to radiation (GO:0009314);; Biological Process: response to light stimulus (GO:0009416);; Biological Process: response to abiotic stimulus (GO:0009628);; Biological Process: response to endogenous stimulus (GO:0009719);; Biological Process: response to hormone (GO:0009725);; Biological Process: response to auxin (G…	K14506|1.2e-158|sind:105173433|K14506 jasmonic acid-amino synthetase [EC:6.3.2.52] | (RefSeq) jasmonic acid-amido synthetase JAR1-like isoform X1	--	--	GH3 auxin-responsive promoter	Jasmonoyl--L-amino acid synthetase JAR4 OS=Nicotiana attenuata OX=49451 GN=JAR4 PE=1 SV=1	Auxin responsive GH3 protein family OS=Salvia splendens OX=180675 GN=GH3 PE=3 SV=1	S	Function unknown	auxin responsive GH3 protein family [Salvia splendens]	biological process: response to stimulus (GO:0050896)	Plant hormone signal transduction (ko04075)
c54493.graph_c0	255	23.26	180	15.1	187	15.36	433	39.04	604	42.26	390	30.54	1.2909e-06	0.873251	up	--	--	Cellular Component: integral component of membrane (GO:0016021);;	--	--	--	GRAM domain	GEM-like protein 6 OS=Arabidopsis thaliana OX=3702 GN=At5g23350 PE=2 SV=2	Peroxisomal membrane protein 2 OS=Salvia splendens OX=180675 GN=PXMP2 PE=3 SV=1	S	Function unknown	peroxisomal membrane protein 2 [Salvia splendens]	cellular component: membrane (GO:0016020);; cellular component: membrane part (GO:0044425)	--
c54397.graph_c0	658	76.08	762	80.28	782	84	2208	241.05	5071	424.97	3069	308.23	5.03804e-20	1.74377	up	--	--	--	--	--	--	Uncharacterized conserved protein (DUF2358)	--	Uncharacterized protein OS=Salvia splendens OX=180675 GN=Saspl_000327 PE=4 SV=1	S	Function unknown	hypothetical protein Saspl_000327 [Salvia splendens]	--	--
c50273.graph_c0	2413	155.02	900	55.21	1508	91.46	2441	158.77	3048	155.71	3755	217.59	0.00849766	0.599449	up	--	--	Molecular Function: DNA-binding transcription factor activity (GO:0003700);; Biological Process: regulation of transcription, DNA-templated (GO:0006355);;	K09286|1.7e-75|oeu:111388199|K09286 EREBP-like factor | (RefSeq) ethylene-responsive transcription factor 1-like	--	--	AP2 domain	Ethylene-responsive transcription factor 2 OS=Nicotiana tabacum OX=4097 GN=ERF2 PE=2 SV=1	Ethylene-responsive transcription factor 1-like protein OS=Isodon rubescens OX=587669 PE=2 SV=1	K	Transcription	ethylene-responsive transcription factor 1-like protein [Isodon rubescens]	molecular function: nucleic acid binding transcription factor activity (GO:0001071);; biological process: biological regulation (GO:0065007)	--
c63268.graph_c0	97	8.35	128	10.37	120	9.65	73	8.23	84	5.75	57	5.2	0.000805115	-0.761864	down	--	--	Biological Process: mitochondrial RNA metabolic process (GO:0000959);; Biological Process: mitochondrial RNA processing (GO:0000963);; Biological Process: RNA 5'-end processing (GO:0000966);; Molecular Function: molecular_function (GO:0003674);; Molecular Function: nucleic acid binding (GO:0003676);; Molecular Function: RNA binding (GO:0003723);; Molecular Function: catalytic activity (GO:0003824…	--	[R]	General function prediction only	PPR repeat family;; PPR repeat;; PPR repeat;; Pentatricopeptide repeat domain;; Pentacotripeptide-repeat region of PRORP	Putative pentatricopeptide repeat-containing protein At1g12700, mitochondrial OS=Arabidopsis thaliana OX=3702 GN=At1g12700 PE=3 SV=1	Pentatricopeptide repeat protein OS=Salvia miltiorrhiza OX=226208 PE=2 SV=1	S	Function unknown	pentatricopeptide repeat protein [Salvia miltiorrhiza]	biological process: metabolic process (GO:0008152);; biological process: cellular process (GO:0009987);; molecular function: binding (GO:0005488);; molecular function: catalytic activity (GO:0003824);; biological process: single-organism process (GO:0044699);; cellular component: cell (GO:0005623);; cellular component: cell part (GO:0044464);; cellular component: organelle (GO:0043226);; biologic…	--
c49009.graph_c0	81	7.73	52	4.72	38	3.26	169	15.82	188	14.16	93	7.55	0.000537128	0.898987	up	--	--	--	K00799|3.2e-20|spen:107032464|K00799 glutathione S-transferase [EC:2.5.1.18] | (RefSeq) glutathione transferase GST 23-like isoform X2	--	--	C1 domain;; Phorbol esters/diacylglycerol binding domain (C1 domain)	--	Uncharacterized protein OS=Dorcoceras hygrometricum OX=472368 GN=F511_19114 PE=4 SV=1	S	Function unknown	uncharacterized protein LOC105158187 [Sesamum indicum]	--	Glutathione metabolism (ko00480)
c58635.graph_c0	257	14.35	231	14.54	271	14.18	174	11.4	185	8.94	148	9.69	8.23658e-05	-0.722369	down	--	--	--	--	--	--	Protein of unknown function (DUF1666)	--	Uncharacterized protein OS=Handroanthus impetiginosus OX=429701 GN=CDL12_11044 PE=4 SV=1	S	Function unknown	hypothetical protein CDL12_11044 [Handroanthus impetiginosus]	--	--
c44763.graph_c0	42	8.42	83	15.25	46	8.32	12	2.27	12	1.9	40	6.73	0.00171248	-0.937395	down	--	--	Biological Process: defense response (GO:0006952);;	--	--	--	Pathogenesis-related protein Bet v 1 family	Kirola OS=Actinidia deliciosa OX=3627 PE=1 SV=1	Bet_v_1 domain-containing protein OS=Salvia splendens OX=180675 GN=Saspl_006237 PE=4 SV=1	S	Function unknown	hypothetical protein Saspl_006237 [Salvia splendens]	biological process: response to stimulus (GO:0050896)	--
c60247.graph_c0	61	25.33	89	31.4	91	33.85	257	45.08	284	31.01	273	34.25	1.24671e-10	1.32291	up	--	--	--	--	--	--	--	--	--	--	--	--	--	--
c47397.graph_c0	35	4.23	50	5.51	18	3.8	143	24.16	153	17.26	168	21.27	2.14185e-09	1.51336	up	--	--	Molecular Function: nucleic acid binding (GO:0003676);; Molecular Function: aspartic-type endopeptidase activity (GO:0004190);; Molecular Function: zinc ion binding (GO:0008270);; Biological Process: DNA integration (GO:0015074);;	K12591|4.2e-12|oeu:111399855|K12591 exosome complex exonuclease RRP6 [EC:3.1.13.-] | (RefSeq) LOW QUALITY PROTEIN: protein RRP6-like 1	[R]	General function prediction only	--	--	Endonuclease OS=Fagus sylvatica OX=28930 GN=FSB_LOCUS42040 PE=4 SV=1	L	Replication, recombination and repair	uncharacterized protein LOC110775037 [Spinacia oleracea]	molecular function: binding (GO:0005488);; molecular function: catalytic activity (GO:0003824);; biological process: metabolic process (GO:0008152);; biological process: cellular process (GO:0009987)	RNA degradation (ko03018)
c47736.graph_c0	150	16.17	89	9.03	105	10.63	69	7.36	90	7.7	82	7.79	0.00601091	-0.615838	down	--	--	--	--	--	--	--	--	Uncharacterized protein OS=Erythranthe guttata OX=4155 GN=MIMGU_mgv1a017913mg PE=4 SV=1	--	--	hypothetical protein MIMGU_mgv1a017913mg [Erythranthe guttata]	--	--
c58145.graph_c1	188	3.55	133	3.62	98	1.77	232	4.45	309	5.83	313	6.28	0.000517001	0.705061	up	[Q]	Secondary metabolites biosynthesis, transport and catabolism	Molecular Function: molecular_function (GO:0003674);; Molecular Function: nucleic acid binding (GO:0003676);; Molecular Function: RNA binding (GO:0003723);; Molecular Function: catalytic activity (GO:0003824);; Molecular Function: nuclease activity (GO:0004518);; Molecular Function: endonuclease activity (GO:0004519);; Molecular Function: binding (GO:0005488);; Cellular Component: cellular_compon…	K15777|7.2e-123|sind:105170324|K15777 4,5-DOPA dioxygenase extradiol [EC:1.13.11.-] | (RefSeq) 4,5-DOPA dioxygenase extradiol	[R]	General function prediction only	PPR repeat family;; PPR repeat;; PPR repeat;; Pentatricopeptide repeat domain;; Pentacotripeptide-repeat region of PRORP;; Catalytic LigB subunit of aromatic ring-opening dioxygenase	Pentatricopeptide repeat-containing protein At2g27800, mitochondrial OS=Arabidopsis thaliana OX=3702 GN=At2g27800 PE=3 SV=2	Uncharacterized protein OS=Salvia splendens OX=180675 GN=Saspl_019065 PE=4 SV=1	S	Function unknown	hypothetical protein Saspl_019065 [Salvia splendens]	molecular function: binding (GO:0005488);; molecular function: catalytic activity (GO:0003824);; biological process: metabolic process (GO:0008152);; biological process: cellular process (GO:0009987);; cellular component: cell (GO:0005623);; cellular component: cell part (GO:0044464);; biological process: single-organism process (GO:0044699);; cellular component: organelle (GO:0043226)	Betalain biosynthesis (ko00965)
c63477.graph_c0	260	6.61	267	6.63	282	7.21	395	11.1	690	14.67	435	10.73	0.000651317	0.598055	up	--	--	Cellular Component: exocyst (GO:0000145);; Biological Process: exocytosis (GO:0006887);; Biological Process: protein transport (GO:0015031);;	K07195|1.5e-284|sind:105177325|K07195 exocyst complex component 7 | (RefSeq) exocyst complex component EXO70B1	[U]	Intracellular trafficking, secretion, and vesicular transport	Exo70 exocyst complex subunit	Exocyst complex component EXO70E2 OS=Arabidopsis thaliana OX=3702 GN=EXO70E2 PE=1 SV=1	Exocyst subunit Exo70 family protein OS=Handroanthus impetiginosus OX=429701 GN=CDL12_23367 PE=3 SV=1	U	Intracellular trafficking, secretion, and vesicular transport	Exocyst component protein [Handroanthus impetiginosus]	cellular component: cell (GO:0005623);; cellular component: macromolecular complex (GO:0032991);; cellular component: cell part (GO:0044464);; biological process: cellular process (GO:0009987);; biological process: single-organism process (GO:0044699);; biological process: localization (GO:0051179)	--
c58553.graph_c0	138	4.16	64	1.8	68	1.95	210	6.65	489	11.65	142	3.9	0.000313722	0.985485	up	[T]	Signal transduction mechanisms	Molecular Function: protein kinase activity (GO:0004672);; Molecular Function: ATP binding (GO:0005524);; Cellular Component: integral component of membrane (GO:0016021);; Molecular Function: polysaccharide binding (GO:0030247);;	K00924|1.5e-47|han:110895902|K00924 kinase [EC:2.7.1.-] | (RefSeq) receptor protein kinase TMK1-like	--	--	Protein tyrosine and serine/threonine kinase;; Protein kinase domain;; Wall-associated receptor kinase galacturonan-binding	Rust resistance kinase Lr10 OS=Triticum aestivum OX=4565 GN=LRK10 PE=2 SV=1	Protein kinase domain-containing protein OS=Salvia splendens OX=180675 GN=Saspl_004822 PE=4 SV=1	T	Signal transduction mechanisms	rust resistance kinase Lr10-like [Sesamum indicum]	molecular function: catalytic activity (GO:0003824);; biological process: metabolic process (GO:0008152);; biological process: cellular process (GO:0009987);; molecular function: binding (GO:0005488);; cellular component: membrane (GO:0016020);; cellular component: membrane part (GO:0044425)	--
c59934.graph_c1	45	2.15	42	1.75	20	0.8	98	5.35	138	5.26	52	2.17	0.0029671	0.83104	up	[MDT]	--	Molecular Function: ATP binding (GO:0005524);;	K08900|1.5e-182|sind:105169662|K08900 mitochondrial chaperone BCS1 | (RefSeq) AAA-ATPase At3g50940-like	[O]	Posttranslational modification, protein turnover, chaperones	Domain associated at C-terminal with AAA;; ATPase family associated with various cellular activities (AAA)	Protein HYPER-SENSITIVITY-RELATED 4 OS=Arabidopsis thaliana OX=3702 GN=HSR4 PE=2 SV=1	Adenosinetriphosphatase OS=Handroanthus impetiginosus OX=429701 GN=CDL12_12188 PE=3 SV=1	O	Posttranslational modification, protein turnover, chaperones	AAA+-type ATPase [Handroanthus impetiginosus]	molecular function: binding (GO:0005488)	--
c37634.graph_c0	9	2.87	9	1.51	1	0.05	168	26.48	123	18.44	139	24.14	7.50403e-23	2.76384	up	--	--	--	--	--	--	--	--	--	--	--	--	--	--
c46682.graph_c0	59	9.03	51	7.25	56	7.85	31	4.58	33	3.98	39	5.14	0.00679814	-0.695083	down	--	--	--	--	--	--	--	--	--	--	--	--	--	--
c55773.graph_c0	215	8.6	166	6.86	146	5.2	206	8.34	379	11.54	531	19.26	0.00271945	0.695563	up	--	--	--	--	--	--	--	Protein WVD2-like 7 OS=Arabidopsis thaliana OX=3702 GN=WDL7 PE=2 SV=1	TPX2 domain-containing protein OS=Handroanthus impetiginosus OX=429701 GN=CDL12_11084 PE=3 SV=1	S	Function unknown	protein WVD2-like 7 [Sesamum indicum]	--	--
c59664.graph_c0	388	19.23	158	6.32	219	9.69	521	26.8	610	21.79	446	19.2	0.00231531	0.691564	up	[T]	Signal transduction mechanisms	Molecular Function: protein kinase activity (GO:0004672);; Molecular Function: calcium ion binding (GO:0005509);; Molecular Function: ATP binding (GO:0005524);; Cellular Component: integral component of membrane (GO:0016021);; Molecular Function: polysaccharide binding (GO:0030247);;	K23544|5.0e-61|brp:103842861|K23544 serine incorporator 1/3 | (RefSeq) serine incorporator 3	--	--	Protein kinase domain;; Protein tyrosine and serine/threonine kinase;; Wall-associated kinase;; Wall-associated receptor kinase galacturonan-binding	Wall-associated receptor kinase 5 OS=Arabidopsis thaliana OX=3702 GN=WAK5 PE=2 SV=1	Protein kinase domain-containing protein OS=Salvia splendens OX=180675 GN=Saspl_039347 PE=4 SV=1	T	Signal transduction mechanisms	hypothetical protein Saspl_039347 [Salvia splendens]	molecular function: catalytic activity (GO:0003824);; biological process: metabolic process (GO:0008152);; biological process: cellular process (GO:0009987);; molecular function: binding (GO:0005488);; cellular component: membrane (GO:0016020);; cellular component: membrane part (GO:0044425)	--
c48550.graph_c0	21	0.84	11	0.43	7	0.25	45	1.92	53	1.74	24	0.88	0.00667529	0.812656	up	--	--	Molecular Function: ATP binding (GO:0005524);; Cellular Component: integral component of membrane (GO:0016021);; Molecular Function: ATPase activity (GO:0016887);; Molecular Function: ATPase-coupled transmembrane transporter activity (GO:0042626);;	--	[E]	Amino acid transport and metabolism	Transmembrane amino acid transporter protein;; Transmembrane amino acid transporter protein;; Transmembrane amino acid transporter protein	Lysine histidine transporter 1 OS=Arabidopsis thaliana OX=3702 GN=LHT1 PE=1 SV=1	Uncharacterized protein OS=Musa balbisiana OX=52838 GN=C4D60_Mb11t24160 PE=4 SV=1	E	Amino acid transport and metabolism	lysine histidine transporter 1-like isoform X2 [Sesamum indicum]	molecular function: binding (GO:0005488);; cellular component: membrane (GO:0016020);; cellular component: membrane part (GO:0044425);; molecular function: catalytic activity (GO:0003824);; molecular function: transporter activity (GO:0005215);; biological process: localization (GO:0051179)	--
c51699.graph_c0	203	21.88	275	27.91	295	29	133	13.73	182	15.66	150	13.31	1.53553e-05	-0.856097	down	--	--	--	K12833|6.3e-11|dzi:111301177|K12833 pre-mRNA branch site protein p14 | (RefSeq) RNA-binding protein BRN2-like isoform X1	--	--	--	--	Uncharacterized protein OS=Salvia splendens OX=180675 GN=Saspl_051268 PE=4 SV=1	--	--	hypothetical protein Saspl_051268 [Salvia splendens]	--	Spliceosome (ko03040)
c62293.graph_c0	948	97.01	504	45.93	647	59.9	392	39.11	475	37.27	469	43.08	4.90948e-05	-0.772927	down	[C]	Energy production and conversion	Molecular Function: transferase activity, transferring acyl groups (GO:0016746);;	K00627|2.6e-96|sind:105176069|K00627 pyruvate dehydrogenase E2 component (dihydrolipoamide acetyltransferase) [EC:2.3.1.12] | (RefSeq) dihydrolipoyllysine-residue acetyltransferase component 5 of pyruvate dehydrogenase complex, chloroplastic	[C]	Energy production and conversion	Biotin-requiring enzyme;; e3 binding domain	Dihydrolipoyllysine-residue acetyltransferase component 5 of pyruvate dehydrogenase complex, chloroplastic OS=Arabidopsis thaliana OX=3702 GN=EMB3003 PE=2 SV=1	Dihydrolipoamide acetyltransferase component of pyruvate dehydrogenase complex OS=Salvia splendens OX=180675 GN=DLAT PE=3 SV=1	C	Energy production and conversion	pyruvate dehydrogenase E2 component (dihydrolipoamide acetyltransferase) [Salvia splendens]	molecular function: catalytic activity (GO:0003824)	Glycolysis / Gluconeogenesis (ko00010);; Citrate cycle (TCA cycle) (ko00020);; Pyruvate metabolism (ko00620);; Carbon metabolism (ko01200)
c59585.graph_c0	714	26.64	744	26.71	712	25.31	348	13.34	409	12.15	348	11.89	2.67696e-16	-1.13299	down	--	--	--	--	--	--	--	--	Uncharacterized protein OS=Handroanthus impetiginosus OX=429701 GN=CDL12_26041 PE=4 SV=1	S	Function unknown	uncharacterized protein LOC105174506 [Sesamum indicum]	--	--
c46218.graph_c0	26	4.29	38	5.8	35	5.26	49	7.76	185	24.1	59	8.36	0.00497752	0.81328	up	--	--	Molecular Function: DNA binding (GO:0003677);; Molecular Function: DNA-binding transcription factor activity (GO:0003700);; Cellular Component: nucleus (GO:0005634);;	K13433|1.4e-22|ccaj:109811561|K13433 pathogenesis-related genes transcriptional activator PTI5 | (RefSeq) pathogenesis-related genes transcriptional activator PTI5-like isoform X1	--	--	AP2 domain	Ethylene-responsive transcription factor 14 OS=Arabidopsis thaliana OX=3702 GN=ERF14 PE=2 SV=1	Ethylene-responsive transcription factor OS=Striga asiatica OX=4170 GN=STAS_33860 PE=4 SV=1	K	Transcription	ethylene-responsive transcription factor ERF095-like [Olea europaea var. sylvestris]	molecular function: binding (GO:0005488);; molecular function: nucleic acid binding transcription factor activity (GO:0001071);; biological process: biological regulation (GO:0065007);; cellular component: cell (GO:0005623);; cellular component: organelle (GO:0043226);; cellular component: cell part (GO:0044464)	Plant-pathogen interaction (ko04626)
c62632.graph_c0	1544	47.51	1202	35.7	1174	34.52	2064	66.46	2943	72.57	2908	83.24	1.31987e-07	0.739916	up	[T]	Signal transduction mechanisms	Molecular Function: protein kinase activity (GO:0004672);; Molecular Function: ATP binding (GO:0005524);;	K14510|4.8e-38|psom:113309750|K14510 serine/threonine-protein kinase CTR1 [EC:2.7.11.1] | (RefSeq) serine/threonine-protein kinase CTR1-like	[T]	Signal transduction mechanisms	Protein tyrosine and serine/threonine kinase;; Protein kinase domain	Serine/threonine-protein kinase STY46 OS=Arabidopsis thaliana OX=3702 GN=STY46 PE=1 SV=1	Uncharacterized protein OS=Salvia splendens OX=180675 GN=Saspl_037908 PE=4 SV=1	T	Signal transduction mechanisms	hypothetical protein Saspl_037908 [Salvia splendens]	molecular function: catalytic activity (GO:0003824);; biological process: metabolic process (GO:0008152);; biological process: cellular process (GO:0009987);; molecular function: binding (GO:0005488)	MAPK signaling pathway - plant (ko04016);; Plant hormone signal transduction (ko04075)
c51379.graph_c0	1121	64.72	404	22.34	765	41.83	142	8.33	182	8.4	161	8.41	2.06721e-17	-1.99902	down	[IQR]	--	Cellular Component: chloroplast (GO:0009507);; Biological Process: photosynthesis (GO:0015979);; Biological Process: chlorophyll biosynthetic process (GO:0015995);; Molecular Function: protochlorophyllide reductase activity (GO:0016630);;	K00218|4.8e-188|sind:105177016|K00218 protochlorophyllide reductase [EC:1.3.1.33] | (RefSeq) protochlorophyllide reductase	[Q]	Secondary metabolites biosynthesis, transport and catabolism	short chain dehydrogenase;; Enoyl-(Acyl carrier protein) reductase;; KR domain	Protochlorophyllide reductase, chloroplastic OS=Daucus carota OX=4039 GN=POR1 PE=2 SV=1	NADPH-protochlorophyllide oxidoreductase OS=Salvia splendens OX=180675 GN=Saspl_033747 PE=3 SV=1	Q	Secondary metabolites biosynthesis, transport and catabolism	hypothetical protein Saspl_033747 [Salvia splendens]	cellular component: cell (GO:0005623);; cellular component: organelle (GO:0043226);; cellular component: cell part (GO:0044464);; biological process: metabolic process (GO:0008152);; biological process: cellular process (GO:0009987);; biological process: single-organism process (GO:0044699);; molecular function: catalytic activity (GO:0003824)	Porphyrin and chlorophyll metabolism (ko00860)
c52194.graph_c0	70	7.41	75	6.63	97	8.45	50	4.4	39	2.72	46	3.6	0.00130811	-0.815786	down	[H]	Coenzyme transport and metabolism	Biological Process: chlorophyll biosynthetic process (GO:0015995);; Molecular Function: magnesium chelatase activity (GO:0016851);;	K03403|6.8e-144|nau:109229433|K03403 magnesium chelatase subunit H [EC:6.6.1.1] | (RefSeq) magnesium-chelatase subunit ChlH, chloroplastic	--	--	CobN/Magnesium Chelatase	Magnesium-chelatase subunit ChlH, chloroplastic OS=Arabidopsis thaliana OX=3702 GN=CHLH PE=1 SV=1	Magnesium chelatase OS=Salvia splendens OX=180675 GN=chlH PE=3 SV=1	H	Coenzyme transport and metabolism	magnesium chelatase subunit H [Salvia splendens]	biological process: metabolic process (GO:0008152);; biological process: cellular process (GO:0009987);; biological process: single-organism process (GO:0044699);; molecular function: catalytic activity (GO:0003824)	Porphyrin and chlorophyll metabolism (ko00860)
c54779.graph_c0	19	1.22	21	1.42	15	0.69	37	1.71	72	4.59	65	3.67	0.000384561	0.985447	up	--	--	Cellular Component: nucleus (GO:0005634);; Molecular Function: zinc ion binding (GO:0008270);;	K12135|4.0e-06|thj:104802991|K12135 zinc finger protein CONSTANS | (RefSeq) zinc finger protein CONSTANS-LIKE 2-like	--	--	CCT motif;; B-box zinc finger	Zinc finger protein CONSTANS-LIKE 14 OS=Arabidopsis thaliana OX=3702 GN=COL14 PE=1 SV=2	Uncharacterized protein OS=Salvia splendens OX=180675 GN=Saspl_004716 PE=3 SV=1	K	Transcription	hypothetical protein Saspl_004716 [Salvia splendens]	cellular component: cell (GO:0005623);; cellular component: organelle (GO:0043226);; cellular component: cell part (GO:0044464);; molecular function: binding (GO:0005488)	Circadian rhythm - plant (ko04712)
c54492.graph_c0	75970	9692.77	83273	9703.53	89583	10153	43892	4588.49	53835	4520.69	43019	3877.87	1.72675e-13	-0.998648	down	[C]	Energy production and conversion	Molecular Function: copper ion binding (GO:0005507);; Molecular Function: electron transfer activity (GO:0009055);; Cellular Component: chloroplast thylakoid membrane (GO:0009535);;	K02638|1.3e-68|sind:105159371|K02638 plastocyanin | (RefSeq) plastocyanin-like	--	--	Copper binding proteins, plastocyanin/azurin family;; Cupredoxin-like domain;; Phospholipase D C terminal	Plastocyanin A, chloroplastic OS=Populus nigra OX=3691 GN=PETE PE=1 SV=2	Plastocyanin OS=Salvia splendens OX=180675 GN=petE PE=3 SV=1	C	Energy production and conversion	plastocyanin-like [Sesamum indicum]	molecular function: binding (GO:0005488);; molecular function: electron carrier activity (GO:0009055);; cellular component: cell (GO:0005623);; cellular component: membrane (GO:0016020);; cellular component: organelle (GO:0043226);; cellular component: organelle part (GO:0044422);; cellular component: cell part (GO:0044464)	Photosynthesis (ko00195)
c57229.graph_c0	124	11.94	85	7.29	86	8.76	305	29.83	455	35.07	354	29.71	3.05546e-16	1.50931	up	--	--	Molecular Function: protein dimerization activity (GO:0046983);;	--	--	--	--	Transcription factor BHLH062 OS=Oryza sativa subsp. japonica OX=39947 GN=BHLH062 PE=1 SV=1	BHLH domain-containing protein OS=Salvia splendens OX=180675 GN=Saspl_006091 PE=4 SV=1	K	Transcription	hypothetical protein Saspl_006091 [Salvia splendens]	molecular function: binding (GO:0005488)	--
c48923.graph_c0	1145	75.75	1479	93.34	996	62.19	707	47.29	726	38.17	844	50.53	1.46407e-06	-0.808012	down	[M]	Cell wall/membrane/envelope biogenesis	Molecular Function: O-acyltransferase activity (GO:0008374);; Cellular Component: integral component of membrane (GO:0016021);;	--	--	--	Membrane bound O-acyl transferase family	Long-chain-alcohol O-fatty-acyltransferase OS=Simmondsia chinensis OX=3999 PE=1 SV=1	MBOAT_2 domain-containing protein OS=Salvia splendens OX=180675 GN=Saspl_007528 PE=3 SV=1	S	Function unknown	hypothetical protein Saspl_007528 [Salvia splendens]	molecular function: catalytic activity (GO:0003824);; cellular component: membrane (GO:0016020);; cellular component: membrane part (GO:0044425)	--
c56255.graph_c0	868	44.62	878	43.23	959	46.74	612	32.09	715	29.25	649	30.35	3.9654e-06	-0.642741	down	--	--	Biological Process: lipid metabolic process (GO:0006629);; Molecular Function: phosphoric diester hydrolase activity (GO:0008081);;	--	[T]	Signal transduction mechanisms	Phosphatidylinositol-specific phospholipase C, X domain	--	PLCXc domain-containing protein OS=Salvia splendens OX=180675 GN=Saspl_037945 PE=4 SV=1	T	Signal transduction mechanisms	hypothetical protein Saspl_037945 [Salvia splendens]	biological process: metabolic process (GO:0008152);; biological process: single-organism process (GO:0044699);; molecular function: catalytic activity (GO:0003824)	--
c65397.graph_c1	505	9.68	306	6.07	387	7.37	743	13.04	720	11.09	792	13.1	0.000546881	0.632481	up	--	--	Biological Process: microtubule cytoskeleton organization (GO:0000226);; Biological Process: cell morphogenesis (GO:0000902);; Biological Process: cell morphogenesis involved in differentiation (GO:0000904);; Molecular Function: molecular_function (GO:0003674);; Molecular Function: binding (GO:0005488);; Molecular Function: protein binding (GO:0005515);; Cellular Component: cellular_component (GO…	--	--	--	Filament-like plant protein, long coiled-coil	Filament-like plant protein 4 OS=Arabidopsis thaliana OX=3702 GN=FPP4 PE=1 SV=1	Uncharacterized protein OS=Handroanthus impetiginosus OX=429701 GN=CDL12_18493 PE=3 SV=1	S	Function unknown	hypothetical protein CDL12_18493 [Handroanthus impetiginosus]	biological process: cellular process (GO:0009987);; biological process: cellular component organization or biogenesis (GO:0071840);; biological process: developmental process (GO:0032502);; biological process: single-organism process (GO:0044699);; molecular function: binding (GO:0005488);; cellular component: cell (GO:0005623);; cellular component: membrane (GO:0016020);; cellular component: cel…	--
c57667.graph_c0	134	6.17	102	3.64	123	5.65	213	7.89	268	8.19	220	8.29	0.000329469	0.661303	up	[QV]	--	Molecular Function: nucleic acid binding (GO:0003676);; Molecular Function: iron ion binding (GO:0005506);; Molecular Function: zinc ion binding (GO:0008270);; Biological Process: DNA integration (GO:0015074);; Molecular Function: oxidoreductase activity, acting on paired donors, with incorporation or reduction of molecular oxygen (GO:0016705);; Molecular Function: heme binding (GO:0020037);; Bio…	K03006|3.6e-164|adu:107466525|K03006 DNA-directed RNA polymerase II subunit RPB1 [EC:2.7.7.6] | (RefSeq) LOW QUALITY PROTEIN: DNA-directed RNA polymerase II subunit 1-like	[R]	General function prediction only	Reverse transcriptase (RNA-dependent DNA polymerase);; gag-polypeptide of LTR copia-type;; GAG-pre-integrase domain;; Integrase core domain;; Cytochrome P450	Retrovirus-related Pol polyprotein from transposon TNT 1-94 OS=Nicotiana tabacum OX=4097 PE=2 SV=1	Copia LTR rider OS=Trifolium pratense OX=57577 GN=L195_g019651 PE=4 SV=1	T	Signal transduction mechanisms	hypothetical protein F511_00295 [Dorcoceras hygrometricum]	molecular function: binding (GO:0005488);; biological process: metabolic process (GO:0008152);; biological process: cellular process (GO:0009987);; molecular function: catalytic activity (GO:0003824);; biological process: single-organism process (GO:0044699)	RNA polymerase (ko03020)
c54066.graph_c0	604	80.21	1133	142.05	1133	139.27	489	63.85	844	89.2	573	66.72	0.00081054	-0.724394	down	[G]	Carbohydrate transport and metabolism	Molecular Function: ATP binding (GO:0005524);;	--	[O]	Posttranslational modification, protein turnover, chaperones	Torsin	Ribulose bisphosphate carboxylase/oxygenase activase, chloroplastic OS=Arabidopsis thaliana OX=3702 GN=RCA PE=1 SV=2	ATPase_AAA_core domain-containing protein OS=Salvia splendens OX=180675 GN=Saspl_031917 PE=4 SV=1	O	Posttranslational modification, protein turnover, chaperones	hypothetical protein Saspl_031917 [Salvia splendens]	molecular function: binding (GO:0005488)	--
c58607.graph_c2	868	46.91	860	44.62	867	44.55	513	27.89	748	31.58	467	22.28	8.06653e-07	-0.766975	down	--	--	Cellular Component: cellular_component (GO:0005575);; Cellular Component: intracellular (GO:0005622);; Cellular Component: obsolete cell (GO:0005623);; Cellular Component: nucleus (GO:0005634);; Cellular Component: organelle (GO:0043226);; Cellular Component: membrane-bounded organelle (GO:0043227);; Cellular Component: intracellular organelle (GO:0043229);; Cellular Component: intracellular memb…	K14972|1.9e-09|qsu:112038366|K14972 PAX-interacting protein 1 | (RefSeq) mediator of RNA polymerase II transcription subunit 15a-like isoform X1	--	--	MYND finger	F-box protein At1g67340 OS=Arabidopsis thaliana OX=3702 GN=At1g67340 PE=1 SV=1	MYND-type domain-containing protein OS=Salvia splendens OX=180675 GN=Saspl_021894 PE=4 SV=1	S	Function unknown	hypothetical protein Saspl_021894 [Salvia splendens]	cellular component: cell (GO:0005623);; cellular component: cell part (GO:0044464);; cellular component: organelle (GO:0043226)	--
c56736.graph_c1	31	1.32	79	3.18	32	1.24	10	0.45	12	0.42	18	0.69	7.94013e-05	-1.17701	down	--	--	Molecular Function: molecular_function (GO:0003674);; Molecular Function: nucleic acid binding (GO:0003676);; Molecular Function: RNA binding (GO:0003723);; Molecular Function: catalytic activity (GO:0003824);; Molecular Function: nuclease activity (GO:0004518);; Molecular Function: endonuclease activity (GO:0004519);; Molecular Function: binding (GO:0005488);; Cellular Component: cellular_compon…	K10683|4.8e-61|cic:CICLE_v10014038mg|K10683 BRCA1-associated RING domain protein 1 | (RefSeq) hypothetical protein	[R]	General function prediction only	PPR repeat;; PPR repeat family;; PPR repeat;; Pentatricopeptide repeat domain	Pentatricopeptide repeat-containing protein At1g09220, mitochondrial OS=Arabidopsis thaliana OX=3702 GN=PCMP-E25 PE=2 SV=1	Uncharacterized protein OS=Salvia splendens OX=180675 GN=Saspl_044286 PE=4 SV=1	S	Function unknown	hypothetical protein Saspl_044286 [Salvia splendens]	molecular function: binding (GO:0005488);; molecular function: catalytic activity (GO:0003824);; biological process: metabolic process (GO:0008152);; biological process: cellular process (GO:0009987);; cellular component: cell (GO:0005623);; cellular component: cell part (GO:0044464);; cellular component: macromolecular complex (GO:0032991);; cellular component: organelle (GO:0043226)	Homologous recombination (ko03440)
c45537.graph_c0	52	8.33	44	7.17	70	10.36	16	2.45	23	2.87	23	3.55	2.52145e-05	-1.16354	down	--	--	--	--	--	--	--	--	Uncharacterized protein OS=Handroanthus impetiginosus OX=429701 GN=CDL12_21341 PE=4 SV=1	S	Function unknown	uncharacterized protein LOC105161583 isoform X2 [Sesamum indicum]	--	--
c50761.graph_c0	9315	1084.16	9035	987.54	10292	1110.92	6579	754.26	7304	673.84	6418	655.09	3.35181e-07	-0.684152	down	--	--	Cellular Component: thylakoid (GO:0009579);; Cellular Component: integral component of membrane (GO:0016021);;	K01092|2.2e-07|boe:106307850|K01092 myo-inositol-1(or 4)-monophosphatase [EC:3.1.3.25] | (RefSeq) phosphatase IMPL1, chloroplastic-like isoform X1	--	--	CAAD domains of cyanobacterial aminoacyl-tRNA synthetase	Protein CURVATURE THYLAKOID 1B, chloroplastic OS=Arabidopsis thaliana OX=3702 GN=CURT1B PE=1 SV=2	CAAD domain-containing protein OS=Salvia splendens OX=180675 GN=Saspl_000466 PE=4 SV=1	S	Function unknown	hypothetical protein Saspl_000466 [Salvia splendens]	cellular component: cell (GO:0005623);; cellular component: cell part (GO:0044464);; cellular component: membrane (GO:0016020);; cellular component: membrane part (GO:0044425)	Inositol phosphate metabolism (ko00562);; Phosphatidylinositol signaling system (ko04070)
c58603.graph_c0	660	38.2	743	38.81	553	36.23	6523	166.21	7944	156.64	5813	133.84	1.37624e-93	2.96051	up	[DPM]	--	Molecular Function: copper ion binding (GO:0005507);; Biological Process: lignin catabolic process (GO:0046274);; Cellular Component: apoplast (GO:0048046);; Molecular Function: hydroquinone:oxygen oxidoreductase activity (GO:0052716);;	K05909|4.5e-293|sind:105161599|K05909 laccase [EC:1.10.3.2] | (RefSeq) laccase-17	[Q]	Secondary metabolites biosynthesis, transport and catabolism	Multicopper oxidase;; Multicopper oxidase;; Multicopper oxidase	Laccase-17 OS=Arabidopsis thaliana OX=3702 GN=LAC17 PE=2 SV=1	Laccase OS=Handroanthus impetiginosus OX=429701 GN=CDL12_10258 PE=3 SV=1	Q	Secondary metabolites biosynthesis, transport and catabolism	laccase-17 [Sesamum indicum]	molecular function: binding (GO:0005488);; biological process: metabolic process (GO:0008152);; biological process: cellular process (GO:0009987);; biological process: single-organism process (GO:0044699);; cellular component: extracellular region (GO:0005576);; molecular function: catalytic activity (GO:0003824)	--
c50581.graph_c0	117	13.72	171	17.24	110	12.46	99	12.54	75	6.84	58	6.02	0.00182471	-0.770174	down	--	--	Cellular Component: integral component of membrane (GO:0016021);;	K14317|5.2e-06|smo:SELMODRAFT_443776|K14317 nuclear pore complex protein Nup214 | (RefSeq) hypothetical protein	--	--	Plant protein 1589 of unknown function (A_thal_3526)	--	Uncharacterized protein OS=Vigna angularis var. angularis OX=157739 GN=Vigan.04G018600 PE=4 SV=1	S	Function unknown	hypothetical protein VIGAN_04018600 [Vigna angularis var. angularis]	cellular component: membrane (GO:0016020);; cellular component: membrane part (GO:0044425)	RNA transport (ko03013)
c57631.graph_c0	120	7.98	115	7.29	88	5.52	81	5.45	78	4.12	52	3.11	0.00402559	-0.672632	down	--	--	Cellular Component: integral component of membrane (GO:0016021);; Biological Process: regulation of cell cycle (GO:0051726);;	K21626|7.7e-145|sind:105160349|K21626 cyclin-D1-binding protein 1 | (RefSeq) uncharacterized protein LOC105160349	--	--	Grap2 and cyclin-D-interacting	--	Uncharacterized protein OS=Salvia splendens OX=180675 GN=Saspl_006192 PE=4 SV=1	S	Function unknown	uncharacterized protein LOC105160349 [Sesamum indicum]	cellular component: membrane (GO:0016020);; cellular component: membrane part (GO:0044425);; biological process: biological regulation (GO:0065007)	--
c45188.graph_c0	1948	390.82	2032	373.51	2587	467.85	153	28.97	340	53.78	154	25.93	8.02631e-49	-3.09779	down	--	--	Cellular Component: intracellular membrane-bounded organelle (GO:0043231);; Molecular Function: 2 iron, 2 sulfur cluster binding (GO:0051537);;	K23882|6.1e-33|nau:109242494|K23882 CDGSH iron-sulfur domain-containing protein 2 | (RefSeq) CDGSH iron-sulfur domain-containing protein NEET	[R]	General function prediction only	Iron-binding zinc finger CDGSH type	CDGSH iron-sulfur domain-containing protein NEET OS=Arabidopsis thaliana OX=3702 GN=NEET PE=1 SV=1	ZnF_CDGSH domain-containing protein OS=Erythranthe guttata OX=4155 GN=MIMGU_mgv1a016902mg PE=4 SV=1	S	Function unknown	PREDICTED: CDGSH iron-sulfur domain-containing protein NEET [Erythranthe guttata]	cellular component: cell (GO:0005623);; cellular component: organelle (GO:0043226);; cellular component: cell part (GO:0044464);; molecular function: binding (GO:0005488)	--
c60576.graph_c0	876	64.6	323	22.69	614	42.63	1227	91.19	1056	61.88	1408	93.16	0.00434765	0.672157	up	--	--	--	K00020|4.0e-23|mtr:MTR_8g088900|K00020 3-hydroxyisobutyrate dehydrogenase [EC:1.1.1.31] | (RefSeq) 6-phosphogluconate dehydrogenase-like protein	--	--	Phosphate-induced protein 1 conserved region	Protein PHOSPHATE-INDUCED 1 OS=Nicotiana tabacum OX=4097 GN=PHI-1 PE=2 SV=1	Uncharacterized protein OS=Salvia splendens OX=180675 GN=Saspl_027788 PE=4 SV=1	L	Replication, recombination and repair	hypothetical protein Saspl_027788 [Salvia splendens]	--	Valine, leucine and isoleucine degradation (ko00280)
c59317.graph_c1	102	8.31	68	5.26	75	5.73	141	11.53	204	13.2	135	9.83	0.00325147	0.630365	up	--	--	Molecular Function: protein serine/threonine kinase activity (GO:0004674);; Molecular Function: ATP binding (GO:0005524);; Cellular Component: integral component of membrane (GO:0016021);;	K13418|6.2e-11|smo:SELMODRAFT_167872|K13418 somatic embryogenesis receptor kinase 1 [EC:2.7.10.1 2.7.11.1] | (RefSeq) hypothetical protein	--	--	Leucine rich repeat N-terminal domain;; Leucine rich repeat;; Leucine Rich repeats (2 copies);; Leucine Rich Repeat	Probable LRR receptor-like serine/threonine-protein kinase At2g23950 OS=Arabidopsis thaliana OX=3702 GN=At2g23950 PE=1 SV=1	Protein kinase domain-containing protein OS=Salvia splendens OX=180675 GN=Saspl_020015 PE=3 SV=1	T	Signal transduction mechanisms	hypothetical protein Saspl_020015 [Salvia splendens]	molecular function: catalytic activity (GO:0003824);; biological process: metabolic process (GO:0008152);; biological process: cellular process (GO:0009987);; molecular function: binding (GO:0005488);; cellular component: membrane (GO:0016020);; cellular component: membrane part (GO:0044425)	--
c51941.graph_c0	191	18.67	150	14.04	139	12.93	92	8.83	77	6.13	113	9.79	0.000182327	-0.820028	down	--	--	--	K16223|1.4e-24|sind:105174211|K16223 protein FLOWERING LOCUS T | (RefSeq) protein HEADING DATE 3A	[R]	General function prediction only	--	Protein HEADING DATE 3A OS=Oryza sativa subsp. japonica OX=39947 GN=HD3A PE=1 SV=1	Protein FLOWERING LOCUS T OS=Salvia splendens OX=180675 GN=FT PE=4 SV=1	S	Function unknown	protein FLOWERING LOCUS T [Salvia splendens]	--	Circadian rhythm - plant (ko04712)
c64858.graph_c0	73	1.02	161	2.22	95	1.57	47	0.74	95	1.1	61	1.01	0.00603679	-0.716847	down	--	--	Cellular Component: condensed chromosome (GO:0000793);; Cellular Component: nucleus (GO:0005634);; Biological Process: synapsis (GO:0007129);; Biological Process: intra-S DNA damage checkpoint (GO:0031573);; Biological Process: interstrand cross-link repair (GO:0036297);; Molecular Function: DNA polymerase binding (GO:0070182);; Biological Process: double-strand break repair involved in meiotic r…	K10891|0.0e+00|sind:105168892|K10891 fanconi anemia group D2 protein | (RefSeq) Fanconi anemia group D2 protein	[S]	Function unknown	Fanconi anaemia protein FancD2 nuclease	--	Uncharacterized protein OS=Erythranthe guttata OX=4155 GN=MIMGU_mgv1a025004mg PE=4 SV=1	S	Function unknown	PREDICTED: Fanconi anemia group D2 protein homolog [Erythranthe guttata]	cellular component: cell (GO:0005623);; cellular component: organelle (GO:0043226);; cellular component: cell part (GO:0044464);; biological process: reproduction (GO:0000003);; biological process: cellular process (GO:0009987);; biological process: reproductive process (GO:0022414);; biological process: single-organism process (GO:0044699);; biological process: cellular component organization or…	--
c59294.graph_c0	1744	133.6	2242	158.14	1776	126.95	1139	83.97	1842	109.16	1298	85.66	4.43741e-05	-0.626876	down	[F]	Nucleotide transport and metabolism	Molecular Function: ATP binding (GO:0005524);; Biological Process: nucleobase-containing compound metabolic process (GO:0006139);; Molecular Function: nucleobase-containing compound kinase activity (GO:0019205);;	K00939|7.7e-57|sind:105177411|K00939 adenylate kinase [EC:2.7.4.3] | (RefSeq) probable adenylate kinase 7, mitochondrial	[F]	Nucleotide transport and metabolism	Adenylate kinase;; AAA domain	Probable adenylate kinase 7, mitochondrial OS=Arabidopsis thaliana OX=3702 GN=At3g01820 PE=2 SV=1	Adenylate kinase OS=Salvia splendens OX=180675 GN=adk PE=3 SV=1	F	Nucleotide transport and metabolism	adenylate kinase [Salvia splendens]	molecular function: binding (GO:0005488);; biological process: metabolic process (GO:0008152);; biological process: cellular process (GO:0009987);; molecular function: catalytic activity (GO:0003824)	Purine metabolism (ko00230);; Thiamine metabolism (ko00730)
c21245.graph_c0	8	1.72	4	0.78	6	1.16	202	40.63	212	35.83	369	65.97	4.01263e-39	3.52293	up	--	--	Molecular Function: hydrolase activity, hydrolyzing O-glycosyl compounds (GO:0004553);; Cellular Component: cell wall (GO:0005618);; Biological Process: xyloglucan metabolic process (GO:0010411);; Molecular Function: xyloglucan:xyloglucosyl transferase activity (GO:0016762);; Biological Process: cell wall biogenesis (GO:0042546);; Cellular Component: apoplast (GO:0048046);; Biological Process: ce…	K08235|1.8e-34|sind:105168500|K08235 xyloglucan:xyloglucosyl transferase [EC:2.4.1.207] | (RefSeq) probable xyloglucan endotransglucosylase/hydrolase protein 5	--	--	Glycosyl hydrolases family 16	Probable xyloglucan endotransglucosylase/hydrolase protein 5 OS=Arabidopsis thaliana OX=3702 GN=XTH5 PE=2 SV=1	Xyloglucan endotransglucosylase/hydrolase OS=Salvia splendens OX=180675 GN=Saspl_032136 PE=3 SV=1	G	Carbohydrate transport and metabolism	hypothetical protein Saspl_032136 [Salvia splendens]	molecular function: catalytic activity (GO:0003824);; cellular component: cell (GO:0005623);; cellular component: cell part (GO:0044464);; biological process: metabolic process (GO:0008152);; biological process: cellular process (GO:0009987);; biological process: cellular component organization or biogenesis (GO:0071840);; cellular component: extracellular region (GO:0005576)	--
c55077.graph_c0	86	3.78	74	2.69	81	2.91	51	2.02	56	1.74	51	1.95	0.00303134	-0.68444	down	--	--	Cellular Component: integral component of membrane (GO:0016021);;	K19476|4.4e-65|cic:CICLE_v10026997mg|K19476 vacuolar protein sorting-associated protein IST1 | (RefSeq) hypothetical protein	[E]	Amino acid transport and metabolism	Transmembrane amino acid transporter protein	Lysine histidine transporter-like 8 OS=Arabidopsis thaliana OX=3702 GN=AATL1 PE=1 SV=1	Aa_trans domain-containing protein OS=Salvia splendens OX=180675 GN=Saspl_009625 PE=4 SV=1	E	Amino acid transport and metabolism	hypothetical protein Saspl_009625 [Salvia splendens]	cellular component: membrane (GO:0016020);; cellular component: membrane part (GO:0044425)	Endocytosis (ko04144)
c59332.graph_c0	1760	125.66	1525	107.48	1574	111.58	2625	188.2	3369	192.45	2756	179.91	3.20359e-07	0.596537	up	--	--	--	--	--	--	Development and cell death domain	DCD domain-containing protein NRP-B OS=Glycine max OX=3847 GN=NRP-B PE=2 SV=1	DCD (Development and Cell Death) domain protein OS=Striga asiatica OX=4170 GN=STAS_18249 PE=4 SV=1	S	Function unknown	B2 protein [Sesamum indicum]	--	--
c51721.graph_c0	9345	766.6	6480	501.24	7181	550.2	5200	426.16	5754	372.74	5125	373.19	2.22677e-06	-0.687141	down	[J]	Translation, ribosomal structure and biogenesis	Molecular Function: structural constituent of ribosome (GO:0003735);; Cellular Component: ribosome (GO:0005840);; Biological Process: translation (GO:0006412);;	K02931|4.2e-123|sind:105172948|K02931 large subunit ribosomal protein L5 | (RefSeq) 50S ribosomal protein L5, chloroplastic	[J]	Translation, ribosomal structure and biogenesis	ribosomal L5P family C-terminus;; Ribosomal protein L5	50S ribosomal protein L5, chloroplastic OS=Arabidopsis thaliana OX=3702 GN=RPL5 PE=2 SV=1	50S ribosomal protein L5, chloroplastic OS=Salvia splendens OX=180675 GN=RP-L5 PE=3 SV=1	J	Translation, ribosomal structure and biogenesis	50S ribosomal protein L5, chloroplastic [Sesamum indicum]	molecular function: structural molecule activity (GO:0005198);; cellular component: cell (GO:0005623);; cellular component: macromolecular complex (GO:0032991);; cellular component: organelle (GO:0043226);; cellular component: cell part (GO:0044464);; biological process: metabolic process (GO:0008152);; biological process: cellular process (GO:0009987)	Ribosome (ko03010)
c60740.graph_c0	152	9.77	148	9.15	161	11.04	121	10.2	110	5.84	96	6.78	0.00300478	-0.614038	down	--	--	Molecular Function: transcription coactivator activity (GO:0003713);;	--	[K]	Transcription	SSXT protein (N-terminal region)	GRF1-interacting factor 3 OS=Arabidopsis thaliana OX=3702 GN=GIF3 PE=1 SV=1	Uncharacterized protein OS=Salvia splendens OX=180675 GN=Saspl_040151 PE=3 SV=1	K	Transcription	hypothetical protein Saspl_040151 [Salvia splendens]	molecular function: transcription factor activity, protein binding (GO:0000988);; biological process: biological regulation (GO:0065007)	--
c61991.graph_c0	93666	3433.66	102539	3615.24	101942	3566.01	68499	2580.51	70490	2040.45	83560	2827.19	2.71662e-05	-0.602933	down	[P]	Inorganic ion transport and metabolism	Molecular Function: carbonate dehydratase activity (GO:0004089);; Molecular Function: zinc ion binding (GO:0008270);; Biological Process: carbon utilization (GO:0015976);;	K01673|5.0e-157|sind:105177130|K01673 carbonic anhydrase [EC:4.2.1.1] | (RefSeq) carbonic anhydrase, chloroplastic-like	[P]	Inorganic ion transport and metabolism	Carbonic anhydrase	Beta carbonic anhydrase 1, chloroplastic OS=Arabidopsis thaliana OX=3702 GN=BCA1 PE=1 SV=2	Carbonic anhydrase OS=Salvia splendens OX=180675 GN=cynT PE=3 SV=1	P	Inorganic ion transport and metabolism	carbonic anhydrase, chloroplastic-like [Sesamum indicum]	molecular function: catalytic activity (GO:0003824);; molecular function: binding (GO:0005488);; biological process: single-organism process (GO:0044699)	Nitrogen metabolism (ko00910)
c59424.graph_c1	84	13.14	87	12.72	84	12.29	148	21.21	112	13.79	404	48.7	0.00402708	0.805912	up	--	--	Molecular Function: molecular_function (GO:0003674);; Molecular Function: catalytic activity (GO:0003824);; Molecular Function: transporter activity (GO:0005215);; Molecular Function: ATP binding (GO:0005524);; Cellular Component: cellular_component (GO:0005575);; Cellular Component: intracellular (GO:0005622);; Cellular Component: obsolete cell (GO:0005623);; Cellular Component: cytoplasm (GO:00…	--	[Q]	Secondary metabolites biosynthesis, transport and catabolism	--	Protein TRIGALACTOSYLDIACYLGLYCEROL 3, chloroplastic OS=Arabidopsis thaliana OX=3702 GN=TGD3 PE=1 SV=1	Sulfonate transport system ATP-binding protein OS=Salvia splendens OX=180675 GN=ssuB PE=4 SV=1	Q	Secondary metabolites biosynthesis, transport and catabolism	sulfonate transport system ATP-binding protein [Salvia splendens]	molecular function: catalytic activity (GO:0003824);; molecular function: transporter activity (GO:0005215);; biological process: localization (GO:0051179);; molecular function: binding (GO:0005488);; cellular component: cell (GO:0005623);; cellular component: cell part (GO:0044464);; biological process: single-organism process (GO:0044699);; cellular component: organelle (GO:0043226)	--
c64437.graph_c0	40794	601.33	46096	655.98	42876	604.96	23982	366.48	31862	373.3	24559	334.54	5.83283e-13	-0.884738	down	[H]	Coenzyme transport and metabolism	Biological Process: chlorophyll biosynthetic process (GO:0015995);; Molecular Function: magnesium chelatase activity (GO:0016851);;	K03403|0.0e+00|sind:105159758|K03403 magnesium chelatase subunit H [EC:6.6.1.1] | (RefSeq) magnesium-chelatase subunit ChlH, chloroplastic	--	--	CobN/Magnesium Chelatase;; Domain of unknown function (DUF3479)	Magnesium-chelatase subunit ChlH, chloroplastic OS=Arabidopsis thaliana OX=3702 GN=CHLH PE=1 SV=1	Magnesium chelatase OS=Ocimum basilicum OX=39350 GN=ChlH PE=2 SV=1	H	Coenzyme transport and metabolism	protoporphyrin IX magnesium chelatase subunit H [Ocimum basilicum]	biological process: metabolic process (GO:0008152);; biological process: cellular process (GO:0009987);; biological process: single-organism process (GO:0044699);; molecular function: catalytic activity (GO:0003824)	Porphyrin and chlorophyll metabolism (ko00860)
c58375.graph_c1	1008	53.96	979	50.03	1087	54.24	480	26.44	691	31.38	442	25.63	5.78148e-12	-1.0851	down	--	--	Cellular Component: integral component of membrane (GO:0016021);; Molecular Function: phosphatidylinositol binding (GO:0035091);;	K17925|1.3e-09|sind:105157634|K17925 sorting nexin-13 | (RefSeq) uncharacterized protein LOC105157634 isoform X1	--	--	--	--	Sorting nexin-13 OS=Salvia splendens OX=180675 GN=SNX13 PE=3 SV=1	--	--	sorting nexin-13 [Salvia splendens]	cellular component: membrane (GO:0016020);; cellular component: membrane part (GO:0044425);; molecular function: binding (GO:0005488)	--
c60861.graph_c0	1567	61.79	2007	76.58	1548	61.43	1006	38.9	1080	35.02	876	31.8	1.9178e-09	-0.936523	down	--	--	Molecular Function: magnesium ion binding (GO:0000287);; Biological Process: response to acid chemical (GO:0001101);; Molecular Function: molecular_function (GO:0003674);; Molecular Function: catalytic activity (GO:0003824);; Cellular Component: cellular_component (GO:0005575);; Cellular Component: intracellular (GO:0005622);; Cellular Component: obsolete cell (GO:0005623);; Cellular Component: c…	K18108|1.2e-145|vvi:100855144|K18108 (-)-alpha-terpineol synthase [EC:4.2.3.111] | (RefSeq) (-)-alpha-terpineol synthase	--	--	Terpene synthase family, metal binding domain;; Terpene synthase family 2, C-terminal metal binding	(-)-endo-fenchol synthase, chloroplastic OS=Ocimum basilicum OX=39350 GN=FES PE=1 SV=1	Terpene synthase 10 OS=Prunella vulgaris OX=39358 GN=TPS10 PE=2 SV=1	S	Function unknown	RecName: Full=(-)-endo-fenchol synthase, chloroplastic; Flags: Precursor [Ocimum basilicum]	molecular function: binding (GO:0005488);; biological process: response to stimulus (GO:0050896);; molecular function: catalytic activity (GO:0003824);; cellular component: cell (GO:0005623);; cellular component: cell part (GO:0044464);; biological process: metabolic process (GO:0008152);; biological process: single-organism process (GO:0044699);; biological process: cellular process (GO:0009987)…	Monoterpenoid biosynthesis (ko00902)
c49418.graph_c0	1	0.14	1	0.13	1	0.13	412	56.6	616	68.84	378	46.17	6.39075e-84	5.04967	up	--	--	Molecular Function: copper ion transmembrane transporter activity (GO:0005375);; Biological Process: cellular copper ion homeostasis (GO:0006878);; Cellular Component: integral component of membrane (GO:0016021);;	K14686|2.7e-46|sind:105170640|K14686 solute carrier family 31 (copper transporter), member 1 | (RefSeq) copper transporter 6	[P]	Inorganic ion transport and metabolism	Ctr copper transporter family	Copper transporter 1 OS=Arabidopsis thaliana OX=3702 GN=COPT1 PE=2 SV=2	Copper transporter OS=Salvia splendens OX=180675 GN=Saspl_006781 PE=3 SV=1	P	Inorganic ion transport and metabolism	hypothetical protein Saspl_006781 [Salvia splendens]	molecular function: transporter activity (GO:0005215);; biological process: localization (GO:0051179);; biological process: cellular process (GO:0009987);; biological process: single-organism process (GO:0044699);; biological process: biological regulation (GO:0065007);; cellular component: membrane (GO:0016020);; cellular component: membrane part (GO:0044425)	--
c56469.graph_c0	10525	501.06	8945	406.86	10480	472.18	6239	303.04	7782	295.42	6363	276.17	3.85948e-09	-0.74853	down	[I]	Lipid transport and metabolism	Biological Process: lipid metabolic process (GO:0006629);; Cellular Component: integral component of membrane (GO:0016021);; Molecular Function: oxidoreductase activity, acting on paired donors, with oxidation of a pair of donors resulting in the reduction of molecular oxygen to two molecules of water (GO:0016717);;	K10256|1.5e-205|sind:105159686|K10256 omega-6 fatty acid desaturase / acyl-lipid omega-6 desaturase (Delta-12 desaturase) [EC:1.14.19.6 1.14.19.22] | (RefSeq) delta(12)-fatty-acid desaturase FAD2	--	--	Fatty acid desaturase;; Domain of unknown function (DUF3474)	Delta(12)-fatty-acid desaturase FAD2 OS=Vernicia fordii OX=73154 GN=FAD2 PE=1 SV=1	Omega-6 fatty acid desaturase (Delta-12 desaturase) OS=Salvia splendens OX=180675 GN=FAD2 PE=3 SV=1	I	Lipid transport and metabolism	omega-6 fatty acid desaturase (delta-12 desaturase) [Salvia splendens]	biological process: metabolic process (GO:0008152);; biological process: single-organism process (GO:0044699);; cellular component: membrane (GO:0016020);; cellular component: membrane part (GO:0044425);; molecular function: catalytic activity (GO:0003824)	Biosynthesis of unsaturated fatty acids (ko01040);; Fatty acid metabolism (ko01212)
c62515.graph_c0	25	0.38	37	0.75	24	0.47	198	19.88	307	19.11	188	18.27	1.35274e-22	2.26166	up	--	--	Molecular Function: microtubule motor activity (GO:0003777);; Molecular Function: ATP binding (GO:0005524);; Biological Process: microtubule-based movement (GO:0007018);; Molecular Function: microtubule binding (GO:0008017);;	K11498|8.8e-256|sind:105159896|K11498 centromeric protein E | (RefSeq) kinesin-like protein KIN-7O isoform X1	[Z]	Cytoskeleton	Kinesin motor domain;; Microtubule binding	Kinesin-like protein KIN-7O OS=Arabidopsis thaliana OX=3702 GN=KIN7O PE=3 SV=1	Centromeric protein E OS=Salvia splendens OX=180675 GN=CENPE PE=3 SV=1	Z	Cytoskeleton	centromeric protein E [Salvia splendens]	molecular function: catalytic activity (GO:0003824);; molecular function: binding (GO:0005488);; biological process: cellular process (GO:0009987);; biological process: single-organism process (GO:0044699)	--
c53143.graph_c0	321	18.23	289	15.45	348	18.33	174	9.87	295	13.03	164	8.42	0.00011504	-0.748992	down	[E]	Amino acid transport and metabolism	Molecular Function: agmatinase activity (GO:0008783);; Biological Process: putrescine biosynthetic process from arginine, using agmatinase (GO:0033389);; Molecular Function: metal ion binding (GO:0046872);;	K01476|2.5e-177|oeu:111402361|K01476 arginase [EC:3.5.3.1] | (RefSeq) arginase 1, mitochondrial	[E]	Amino acid transport and metabolism	Arginase family	Arginase 1, mitochondrial OS=Oryza sativa subsp. indica OX=39946 GN=B0616E02-H0507E05.7 PE=1 SV=1	Uncharacterized protein OS=Erythranthe guttata OX=4155 GN=MIMGU_mgv1a009558mg PE=3 SV=1	E	Amino acid transport and metabolism	arginase 1, mitochondrial [Olea europaea var. sylvestris]	molecular function: catalytic activity (GO:0003824);; biological process: metabolic process (GO:0008152);; biological process: cellular process (GO:0009987);; biological process: single-organism process (GO:0044699);; molecular function: binding (GO:0005488)	Arginine biosynthesis (ko00220);; Arginine and proline metabolism (ko00330);; Biosynthesis of amino acids (ko01230)
c61307.graph_c0	93	10.44	87	9.14	73	7.6	165	18.34	114	10.15	240	23.84	0.00770369	0.661196	up	--	--	Molecular Function: DNA binding (GO:0003677);; Molecular Function: DNA-binding transcription factor activity (GO:0003700);; Cellular Component: nucleus (GO:0005634);;	K09286|1.2e-22|ini:109192348|K09286 EREBP-like factor | (RefSeq) dehydration-responsive element-binding protein 3-like	--	--	AP2 domain	Ethylene-responsive transcription factor ERF014 OS=Arabidopsis thaliana OX=3702 GN=ERF014 PE=2 SV=1	AP2/ERF domain-containing protein OS=Handroanthus impetiginosus OX=429701 GN=CDL12_20446 PE=4 SV=1	K	Transcription	ethylene-responsive transcription factor ERF014-like [Olea europaea var. sylvestris]	molecular function: binding (GO:0005488);; molecular function: nucleic acid binding transcription factor activity (GO:0001071);; biological process: biological regulation (GO:0065007);; cellular component: cell (GO:0005623);; cellular component: organelle (GO:0043226);; cellular component: cell part (GO:0044464)	--
c51566.graph_c0	412	32.44	377	28.77	379	28.68	289	23.16	282	17.92	268	19.27	7.88513e-05	-0.638085	down	--	--	--	--	[J]	Translation, ribosomal structure and biogenesis	--	--	Uncharacterized protein OS=Salvia splendens OX=180675 GN=Saspl_012922 PE=4 SV=1	J	Translation, ribosomal structure and biogenesis	hypothetical protein Saspl_012922 [Salvia splendens]	--	--
c57496.graph_c0	1880	86.3	2379	104.03	1998	85.84	3558	166.53	5221	189.06	3677	153	1.17489e-06	0.707097	up	--	--	Cellular Component: integral component of membrane (GO:0016021);;	--	--	--	Sulfite exporter TauE/SafE	Sulfite exporter TauE/SafE family protein 4 OS=Arabidopsis thaliana OX=3702 GN=At2g36630 PE=2 SV=1	Uncharacterized protein OS=Salvia splendens OX=180675 GN=Saspl_005112 PE=4 SV=1	S	Function unknown	sulfite exporter TauE/SafE family protein 4 [Sesamum indicum]	cellular component: membrane (GO:0016020);; cellular component: membrane part (GO:0044425)	--
c64482.graph_c0	72	2.34	43	1.33	33	1.03	93	3.04	178	4.44	114	3.32	0.000420053	0.887525	up	--	--	Molecular Function: ubiquitin-protein transferase activity (GO:0004842);;	--	--	--	U-box domain	U-box domain-containing protein 30 OS=Arabidopsis thaliana OX=3702 GN=PUB30 PE=1 SV=1	RING-type E3 ubiquitin transferase OS=Salvia splendens OX=180675 GN=Saspl_015397 PE=4 SV=1	H	Coenzyme transport and metabolism	hypothetical protein Saspl_015397 [Salvia splendens]	molecular function: catalytic activity (GO:0003824);; biological process: metabolic process (GO:0008152);; biological process: cellular process (GO:0009987)	--
c57356.graph_c0	1171	111.34	798	70.25	927	81.24	583	54.34	769	58.36	614	50.1	2.20235e-06	-0.730883	down	--	--	Cellular Component: cellular_component (GO:0005575);; Cellular Component: intracellular (GO:0005622);; Cellular Component: obsolete cell (GO:0005623);; Cellular Component: nucleus (GO:0005634);; Cellular Component: organelle (GO:0043226);; Cellular Component: membrane-bounded organelle (GO:0043227);; Cellular Component: intracellular organelle (GO:0043229);; Cellular Component: intracellular memb…	--	[K]	Transcription	Prefoldin subunit	--	Putative transcriptional regulator UXT OS=Handroanthus impetiginosus OX=429701 GN=CDL12_23775 PE=4 SV=1	K	Transcription	protein UXT homolog [Sesamum indicum]	cellular component: cell (GO:0005623);; cellular component: cell part (GO:0044464);; cellular component: organelle (GO:0043226)	--
c59829.graph_c0	45185	3807.85	44133	3535.07	53412	4216.05	19730	1738.43	32233	2191.66	23427	1850.55	2.80985e-13	-1.09486	down	--	--	Cellular Component: photosystem I (GO:0009522);; Cellular Component: photosystem II (GO:0009523);; Cellular Component: chloroplast thylakoid membrane (GO:0009535);; Biological Process: photosynthesis, light harvesting (GO:0009765);; Cellular Component: integral component of membrane (GO:0016021);; Molecular Function: chlorophyll binding (GO:0016168);; Biological Process: protein-chromophore linka…	K08915|4.5e-77|pvu:PHAVU_010G002100g|K08915 light-harvesting complex II chlorophyll a/b binding protein 4 | (RefSeq) hypothetical protein	--	--	Chlorophyll A-B binding protein	Chlorophyll a-b binding protein CP29.1, chloroplastic OS=Arabidopsis thaliana OX=3702 GN=LHCB4.1 PE=1 SV=1	Chlorophyll a-b binding protein, chloroplastic OS=Salvia splendens OX=180675 GN=LHCB4 PE=3 SV=1	C	Energy production and conversion	light-harvesting complex II chlorophyll a/b binding protein 4 [Salvia splendens]	cellular component: cell (GO:0005623);; cellular component: membrane (GO:0016020);; cellular component: macromolecular complex (GO:0032991);; cellular component: membrane part (GO:0044425);; cellular component: cell part (GO:0044464);; cellular component: organelle (GO:0043226);; cellular component: organelle part (GO:0044422);; biological process: metabolic process (GO:0008152);; biological proc…	Photosynthesis - antenna proteins (ko00196)
c49245.graph_c0	131	12.25	31	2.73	77	6.75	186	17.47	228	17.66	219	18.8	0.00144418	0.861217	up	--	--	Molecular Function: DNA-binding transcription factor activity (GO:0003700);; Cellular Component: nucleus (GO:0005634);; Molecular Function: sequence-specific DNA binding (GO:0043565);;	K18835|2.3e-06|bna:106418234|K18835 WRKY transcription factor 2 | (RefSeq) probable WRKY transcription factor 2	--	--	--	Probable WRKY transcription factor 40 OS=Arabidopsis thaliana OX=3702 GN=WRKY40 PE=1 SV=1	WRKY domain-containing protein OS=Salvia splendens OX=180675 GN=Saspl_025850 PE=4 SV=1	K	Transcription	hypothetical protein Saspl_025850 [Salvia splendens]	molecular function: nucleic acid binding transcription factor activity (GO:0001071);; biological process: biological regulation (GO:0065007);; cellular component: cell (GO:0005623);; cellular component: organelle (GO:0043226);; cellular component: cell part (GO:0044464);; molecular function: binding (GO:0005488)	Plant-pathogen interaction (ko04626)
c54075.graph_c0	400	19.97	452	15.44	289	16.31	705	27.9	871	26.27	828	29.34	8.69367e-07	0.790126	up	--	--	Molecular Function: nucleic acid binding (GO:0003676);; Biological Process: DNA integration (GO:0015074);;	K17545|1.6e-125|zma:103634684|K17545 serine/threonine-protein kinase ULK4 [EC:2.7.11.1] | (RefSeq) uncharacterized protein LOC103634684	[R]	General function prediction only	gag-polypeptide of LTR copia-type;; GAG-pre-integrase domain;; Reverse transcriptase (RNA-dependent DNA polymerase)	Retrovirus-related Pol polyprotein from transposon RE1 OS=Arabidopsis thaliana OX=3702 GN=RE1 PE=2 SV=1	Retrovirus-related Pol polyprotein from transposon TNT 1-94 OS=Vitis vinifera OX=29760 GN=POLX_230 PE=4 SV=1	K	Transcription	Retrovirus-related Pol polyprotein from transposon TNT 1-94 [Vitis vinifera]	molecular function: binding (GO:0005488);; biological process: metabolic process (GO:0008152);; biological process: cellular process (GO:0009987)	--
c57666.graph_c1	113	4.59	95	3.85	107	4.33	51	2.21	101	3.86	63	2.36	0.00362055	-0.663835	down	--	--	Molecular Function: aspartic-type endopeptidase activity (GO:0004190);; Cellular Component: integral component of membrane (GO:0016021);;	K00924|3.3e-148|cpap:110815580|K00924 kinase [EC:2.7.1.-] | (RefSeq) aspartic proteinase-like protein 2 isoform X1	[O]	Posttranslational modification, protein turnover, chaperones	Xylanase inhibitor N-terminal;; Eukaryotic aspartyl protease;; Xylanase inhibitor C-terminal	Aspartic proteinase 36 OS=Arabidopsis thaliana OX=3702 GN=A36 PE=1 SV=1	Peptidase A1 domain-containing protein OS=Salvia splendens OX=180675 GN=Saspl_044591 PE=3 SV=1	O	Posttranslational modification, protein turnover, chaperones	hypothetical protein Saspl_044591 [Salvia splendens]	molecular function: catalytic activity (GO:0003824);; biological process: metabolic process (GO:0008152);; cellular component: membrane (GO:0016020);; cellular component: membrane part (GO:0044425)	--
c54974.graph_c0	160	10.67	147	9.35	170	10.69	95	6.41	98	5.2	118	7.09	0.000315687	-0.730646	down	--	--	Molecular Function: catalytic activity (GO:0003824);; Biological Process: carbohydrate metabolic process (GO:0005975);; Molecular Function: carbohydrate binding (GO:0030246);;	--	--	--	--	Photosynthetic NDH subunit of subcomplex B 2, chloroplastic OS=Arabidopsis thaliana OX=3702 GN=PNSB2 PE=2 SV=1	Uncharacterized protein OS=Salvia splendens OX=180675 GN=Saspl_011613 PE=4 SV=1	S	Function unknown	hypothetical protein Saspl_011613 [Salvia splendens]	molecular function: catalytic activity (GO:0003824);; biological process: metabolic process (GO:0008152);; molecular function: binding (GO:0005488)	--
c55429.graph_c0	128	25.05	141	26.01	164	29.12	53	9.65	149	24.11	66	10.61	0.00263733	-0.756347	down	--	--	Cellular Component: extracellular region (GO:0005576);; Cellular Component: cell wall (GO:0005618);; Biological Process: plant-type cell wall organization (GO:0009664);; Cellular Component: membrane (GO:0016020);;	K20628|5.8e-96|pop:7468085|K20628 expansin | (RefSeq) expansin-A8	--	--	Expansin C-terminal domain;; Lytic transglycolase	Expansin-A6 OS=Arabidopsis thaliana OX=3702 GN=EXPA6 PE=2 SV=2	Expansin OS=Salvia splendens OX=180675 GN=Saspl_024463 PE=3 SV=1	S	Function unknown	hypothetical protein Saspl_024463 [Salvia splendens]	cellular component: extracellular region (GO:0005576);; cellular component: cell (GO:0005623);; cellular component: cell part (GO:0044464);; biological process: cellular process (GO:0009987);; biological process: cellular component organization or biogenesis (GO:0071840);; cellular component: membrane (GO:0016020)	--
c56509.graph_c0	14647	639.37	21911	919.97	19774	821.72	9857	443.99	14274	497.11	9480	380.16	1.92051e-07	-0.901213	down	--	--	Cellular Component: integral component of membrane (GO:0016021);;	--	--	--	--	--	Uncharacterized protein OS=Erythranthe guttata OX=4155 GN=MIMGU_mgv1a007636mg PE=4 SV=1	--	--	PREDICTED: uncharacterized protein LOC105953545 [Erythranthe guttata]	cellular component: membrane (GO:0016020);; cellular component: membrane part (GO:0044425)	--
c45232.graph_c0	100	5.45	92	7.68	79	5.5	129	7.15	405	18.16	155	7.89	0.00155229	0.813757	up	--	--	Molecular Function: nucleic acid binding (GO:0003676);; Molecular Function: RNA-DNA hybrid ribonuclease activity (GO:0004523);;	K22804|8.4e-43|bna:106442438|K22804 structural maintenance of chromosomes protein 6 | (RefSeq) structural maintenance of chromosomes protein 6B-like	[R]	General function prediction only	Reverse transcriptase-like;; zinc-binding in reverse transcriptase	--	Uncharacterized protein OS=Fagus sylvatica OX=28930 GN=FSB_LOCUS37832 PE=4 SV=1	S	Function unknown	uncharacterized protein LOC102626455 [Citrus sinensis]	molecular function: binding (GO:0005488);; molecular function: catalytic activity (GO:0003824);; biological process: metabolic process (GO:0008152);; biological process: cellular process (GO:0009987)	--
c63614.graph_c0	983	208.42	579	111.98	866	168.22	1358	266.54	1514	259.83	1744	312.83	0.000565578	0.633924	up	--	--	Cellular Component: integral component of membrane (GO:0016021);;	K24195|3.3e-111|pda:103701961|K24195 xenotropic and polytropic retrovirus receptor 1 | (RefSeq) phosphate transporter PHO1-3	[U]	Intracellular trafficking, secretion, and vesicular transport	EXS family;; SPX domain;; EXS family	Phosphate transporter PHO1 homolog 9 OS=Arabidopsis thaliana OX=3702 GN=PHO1-H9 PE=2 SV=1	Uncharacterized protein OS=Salvia splendens OX=180675 GN=Saspl_007743 PE=3 SV=1	U	Intracellular trafficking, secretion, and vesicular transport	hypothetical protein Saspl_007743 [Salvia splendens]	cellular component: membrane (GO:0016020);; cellular component: membrane part (GO:0044425)	--
c56966.graph_c0	223	8.62	225	10.19	212	8.18	381	15.25	518	16.46	383	14.38	1.47908e-05	0.673854	up	[T]	Signal transduction mechanisms	Molecular Function: protein kinase activity (GO:0004672);; Molecular Function: ATP binding (GO:0005524);; Cellular Component: integral component of membrane (GO:0016021);;	K13430|3.5e-72|cann:107847575|K13430 serine/threonine-protein kinase PBS1 [EC:2.7.11.1] | (RefSeq) serine/threonine-protein kinase PBS1	[T]	Signal transduction mechanisms	Protein kinase domain;; Protein tyrosine and serine/threonine kinase;; SPARK	Probable receptor-like protein kinase At1g11050 OS=Arabidopsis thaliana OX=3702 GN=At1g11050 PE=2 SV=1	Protein kinase domain-containing protein OS=Salvia splendens OX=180675 GN=Saspl_003903 PE=4 SV=1	T	Signal transduction mechanisms	hypothetical protein Saspl_003903 [Salvia splendens]	molecular function: catalytic activity (GO:0003824);; biological process: metabolic process (GO:0008152);; biological process: cellular process (GO:0009987);; molecular function: binding (GO:0005488);; cellular component: membrane (GO:0016020);; cellular component: membrane part (GO:0044425)	Plant-pathogen interaction (ko04626)
c48209.graph_c0	662	70.55	547	54.99	620	61.48	361	38.16	488	41.25	338	31.77	3.34453e-07	-0.79548	down	--	--	Molecular Function: enzyme inhibitor activity (GO:0004857);;	K01051|1.9e-17|oeu:111373912|K01051 pectinesterase [EC:3.1.1.11] | (RefSeq) pectinesterase-like isoform X1	--	--	Plant invertase/pectin methylesterase inhibitor	21 kDa protein OS=Daucus carota OX=4039 PE=2 SV=1	PMEI domain-containing protein OS=Salvia splendens OX=180675 GN=Saspl_050616 PE=4 SV=1	S	Function unknown	hypothetical protein Saspl_050616 [Salvia splendens]	molecular function: molecular function regulator (GO:0098772);; biological process: biological regulation (GO:0065007)	Pentose and glucuronate interconversions (ko00040)
c55796.graph_c1	167	18.51	108	11.39	133	15.15	242	29.2	269	25.44	268	26.9	0.000881928	0.634851	up	--	--	Cellular Component: cellular_component (GO:0005575);; Cellular Component: extracellular region (GO:0005576);;	--	--	--	--	Protodermal factor 1 OS=Arabidopsis thaliana OX=3702 GN=PDF1 PE=2 SV=1	Uncharacterized protein OS=Salvia splendens OX=180675 GN=Saspl_046055 PE=4 SV=1	S	Function unknown	protodermal factor 1 [Sesamum indicum]	cellular component: extracellular region (GO:0005576)	--
c54509.graph_c1	72	4.23	147	8.67	284	16.15	46	4.15	96	4.6	71	3.73	0.00038057	-1.01433	down	--	--	Cellular Component: integral component of membrane (GO:0016021);; Molecular Function: transmembrane transporter activity (GO:0022857);;	--	--	--	EamA-like transporter family	WAT1-related protein At1g70260 OS=Arabidopsis thaliana OX=3702 GN=At1g70260 PE=2 SV=1	WAT1-related protein OS=Salvia splendens OX=180675 GN=Saspl_011090 PE=3 SV=1	S	Function unknown	hypothetical protein Saspl_011090 [Salvia splendens]	cellular component: membrane (GO:0016020);; cellular component: membrane part (GO:0044425);; molecular function: transporter activity (GO:0005215);; biological process: localization (GO:0051179)	--
c63568.graph_c0	949	42.01	1527	64.12	960	40.13	711	32.31	1001	35.13	657	26.43	0.000279044	-0.686941	down	[G]	Carbohydrate transport and metabolism	Molecular Function: catalytic activity (GO:0003824);;	K06617|2.3e-262|sind:105159745|K06617 raffinose synthase [EC:2.4.1.82] | (RefSeq) probable galactinol--sucrose galactosyltransferase 2	--	--	Raffinose synthase or seed imbibition protein Sip1	Probable galactinol--sucrose galactosyltransferase 2 OS=Arabidopsis thaliana OX=3702 GN=RFS2 PE=2 SV=2	Uncharacterized protein OS=Salvia splendens OX=180675 GN=Saspl_028902 PE=3 SV=1	S	Function unknown	hypothetical protein Saspl_028902 [Salvia splendens]	molecular function: catalytic activity (GO:0003824)	Galactose metabolism (ko00052)
c51222.graph_c0	2489	92.4	2206	78.84	2623	92.87	1300	49.56	1459	43.14	1157	39.47	4.64639e-13	-1.05692	down	[C]	Energy production and conversion	Cellular Component: integral component of membrane (GO:0016021);; Biological Process: carotenoid biosynthetic process (GO:0016117);; Molecular Function: oxidoreductase activity, acting on paired donors, with incorporation or reduction of molecular oxygen (GO:0016705);;	K06444|1.0e-266|sind:105161879|K06444 lycopene epsilon-cyclase [EC:5.5.1.18] | (RefSeq) lycopene epsilon cyclase, chloroplastic	--	--	Lycopene cyclase protein	Lycopene epsilon cyclase, chloroplastic OS=Solanum lycopersicum OX=4081 GN=CRTL-E-1 PE=2 SV=1	Lycopene epsilon-cyclase OS=Salvia splendens OX=180675 GN=lcyE PE=3 SV=1	I	Lipid transport and metabolism	lycopene epsilon-cyclase [Salvia splendens]	cellular component: membrane (GO:0016020);; cellular component: membrane part (GO:0044425);; biological process: metabolic process (GO:0008152);; biological process: cellular process (GO:0009987);; biological process: single-organism process (GO:0044699);; molecular function: catalytic activity (GO:0003824)	Carotenoid biosynthesis (ko00906)
c57779.graph_c0	537	33.55	538	31.82	441	26.12	1216	76.42	1256	62.24	1563	87.48	1.13842e-12	1.11303	up	--	--	Biological Process: response to acid chemical (GO:0001101);; Cellular Component: cellular_component (GO:0005575);; Cellular Component: intracellular (GO:0005622);; Cellular Component: obsolete cell (GO:0005623);; Cellular Component: nucleus (GO:0005634);; Cellular Component: cytoplasm (GO:0005737);; Cellular Component: mitochondrion (GO:0005739);; Biological Process: response to stress (GO:000695…	--	--	--	PAP_fibrillin	Light-induced protein, chloroplastic OS=Solanum tuberosum OX=4113 PE=1 SV=2	PAP_fibrillin domain-containing protein OS=Salvia splendens OX=180675 GN=Saspl_041417 PE=4 SV=1	S	Function unknown	hypothetical protein Saspl_041417 [Salvia splendens]	biological process: response to stimulus (GO:0050896);; cellular component: cell (GO:0005623);; cellular component: cell part (GO:0044464);; cellular component: organelle (GO:0043226);; cellular component: organelle part (GO:0044422);; cellular component: membrane (GO:0016020);; biological process: biological regulation (GO:0065007)	--
c56571.graph_c1	597	33.53	524	25.52	537	26.61	1728	172.77	1887	144.35	2167	188.62	1.20236e-25	1.49045	up	--	--	Biological Process: regulation of transcription, DNA-templated (GO:0006355);; Molecular Function: protein dimerization activity (GO:0046983);;	K18878|4.4e-32|cann:107866053|K18878 BHLH transcription factor Upa20 | (RefSeq) Upa20; transcription factor bHLH137-like	--	--	Helix-loop-helix DNA-binding domain	Transcription factor bHLH62 OS=Arabidopsis thaliana OX=3702 GN=BHLH62 PE=2 SV=1	Basic helix-loop-helix transcription factor OS=Salvia miltiorrhiza OX=226208 PE=2 SV=1	K	Transcription	basic helix-loop-helix transcription factor [Salvia miltiorrhiza]	biological process: biological regulation (GO:0065007);; molecular function: binding (GO:0005488)	Plant-pathogen interaction (ko04626)
c45992.graph_c0	0	0	0	0	2	0.16	22	1.73	48	3.19	72	5.31	2.22653e-10	1.91778	up	[O]	Posttranslational modification, protein turnover, chaperones	Molecular Function: transferase activity (GO:0016740);;	K00799|1.2e-57|sind:105163152|K00799 glutathione S-transferase [EC:2.5.1.18] | (RefSeq) glutathione S-transferase-like	[O]	Posttranslational modification, protein turnover, chaperones	Glutathione S-transferase, C-terminal domain;; Glutathione S-transferase, C-terminal domain;; Glutathione S-transferase, C-terminal domain	Glutathione S-transferase PARB OS=Nicotiana tabacum OX=4097 GN=PARB PE=2 SV=1	Glutathione transferase OS=Salvia splendens OX=180675 GN=GST PE=3 SV=1	O	Posttranslational modification, protein turnover, chaperones	glutathione S-transferase [Salvia splendens]	molecular function: catalytic activity (GO:0003824)	Glutathione metabolism (ko00480)
c48878.graph_c0	144	26.03	170	28.52	172	28.4	278	48.25	309	44.38	445	68.5	0.000248319	0.747997	up	--	--	--	K19996|1.2e-13|oeu:111372259|K19996 phosphatidylinositol transfer protein SFH5 | (RefSeq) patellin-3-like	--	--	--	--	Uncharacterized protein OS=Salvia splendens OX=180675 GN=Saspl_020629 PE=3 SV=1	--	--	patellin-3-like [Olea europaea var. sylvestris]	--	--
c60268.graph_c0	302	14.55	252	10.79	246	11.49	408	19.28	523	19.57	513	21.5	9.47835e-05	0.58542	up	--	--	Molecular Function: DNA binding (GO:0003677);; Cellular Component: nucleus (GO:0005634);;	K08869|4.2e-19|cre:CHLREDRAFT_165812|K08869 aarF domain-containing kinase | (RefSeq) predicted protein	[O]	Posttranslational modification, protein turnover, chaperones	Myb-like DNA-binding domain	Transcription factor DIVARICATA OS=Antirrhinum majus OX=4151 GN=DIVARICATA PE=2 SV=1	HTH myb-type domain-containing protein (Fragment) OS=Erythranthe guttata OX=4155 GN=MIMGU_mgv1a022546mg PE=4 SV=1	K	Transcription	transcription factor DIVARICATA-like [Sesamum indicum]	molecular function: binding (GO:0005488);; cellular component: cell (GO:0005623);; cellular component: organelle (GO:0043226);; cellular component: cell part (GO:0044464)	--
c51802.graph_c0	561	55.19	571	53.02	601	55.16	869	85.01	1478	115.32	1229	106.98	9.48156e-07	0.74369	up	--	--	--	--	--	--	--	--	Uncharacterized protein OS=Handroanthus impetiginosus OX=429701 GN=CDL12_21505 PE=4 SV=1	A	RNA processing and modification	uncharacterized protein LOC105156392 [Sesamum indicum]	--	--
c62270.graph_c1	1038	93.9	1029	78.5	978	79.93	1455	110.16	2382	132.14	2041	135.26	8.48047e-07	0.668947	up	--	--	Molecular Function: structural constituent of ribosome (GO:0003735);; Molecular Function: calcium ion binding (GO:0005509);; Cellular Component: ribosome (GO:0005840);; Biological Process: translation (GO:0006412);;	K13448|2.7e-74|lsv:111903263|K13448 calcium-binding protein CML | (RefSeq) probable calcium-binding protein CML13	[T]	Signal transduction mechanisms	EF-hand domain pair;; EF hand;; EF-hand domain;; EF-hand domain pair;; EF hand	Probable calcium-binding protein CML13 OS=Arabidopsis thaliana OX=3702 GN=CML13 PE=2 SV=1	40S ribosomal protein S13 OS=Striga asiatica OX=4170 GN=STAS_25166 PE=3 SV=1	T	Signal transduction mechanisms	40S ribosomal protein S13 [Striga asiatica]	molecular function: structural molecule activity (GO:0005198);; molecular function: binding (GO:0005488);; cellular component: cell (GO:0005623);; cellular component: macromolecular complex (GO:0032991);; cellular component: organelle (GO:0043226);; cellular component: cell part (GO:0044464);; biological process: metabolic process (GO:0008152);; biological process: cellular process (GO:0009987)	Plant-pathogen interaction (ko04626)
c57251.graph_c0	92	4.67	80	4.16	99	4.87	144	7.56	259	10.98	138	6.42	0.00497641	0.624562	up	--	--	Cellular Component: integral component of membrane (GO:0016021);; Molecular Function: protein-cysteine S-palmitoyltransferase activity (GO:0019706);;	K18932|6.7e-106|brp:103854281|K18932 palmitoyltransferase [EC:2.3.1.225] | (RefSeq) probable protein S-acyltransferase 7	[R]	General function prediction only	DHHC palmitoyltransferase	Probable protein S-acyltransferase 7 OS=Arabidopsis thaliana OX=3702 GN=PAT07 PE=1 SV=1	S-acyltransferase OS=Salvia splendens OX=180675 GN=Saspl_021552 PE=3 SV=1	O	Posttranslational modification, protein turnover, chaperones	hypothetical protein Saspl_021552 [Salvia splendens]	cellular component: membrane (GO:0016020);; cellular component: membrane part (GO:0044425);; molecular function: catalytic activity (GO:0003824)	--
c26734.graph_c0	113	35.02	79	20.71	85	22.97	66	18.22	49	11.92	68	16.81	0.00909481	-0.635249	down	--	--	--	--	--	--	--	--	--	--	--	--	--	--
c57143.graph_c0	64	2.98	52	2.36	72	3.2	136	6.47	152	5.63	162	6.86	5.95641e-05	0.87471	up	[G]	Carbohydrate transport and metabolism	Molecular Function: alpha,alpha-trehalose-phosphate synthase (UDP-forming) activity (GO:0003825);; Biological Process: trehalose biosynthetic process (GO:0005992);;	K16055|4.8e-190|sind:105155653|K16055 trehalose 6-phosphate synthase/phosphatase [EC:2.4.1.15 3.1.3.12] | (RefSeq) probable alpha,alpha-trehalose-phosphate synthase [UDP-forming] 11	[G]	Carbohydrate transport and metabolism	Trehalose-phosphatase;; Glycosyltransferase family 20;; haloacid dehalogenase-like hydrolase	Probable alpha,alpha-trehalose-phosphate synthase [UDP-forming] 11 OS=Arabidopsis thaliana OX=3702 GN=TPS11 PE=2 SV=1	Trehalose-6-phosphate synthase component TPS1 OS=Handroanthus impetiginosus OX=429701 GN=CDL12_12640 PE=3 SV=1	G	Carbohydrate transport and metabolism	Trehalose-6-phosphate synthase component TPS1 [Handroanthus impetiginosus]	molecular function: catalytic activity (GO:0003824);; biological process: metabolic process (GO:0008152);; biological process: cellular process (GO:0009987);; biological process: single-organism process (GO:0044699)	Starch and sucrose metabolism (ko00500)
c61576.graph_c0	138	2.98	148	3.11	114	2.36	407	9.14	243	4.19	334	6.67	4.64046e-05	0.925973	up	[C]	Energy production and conversion	Biological Process: tricarboxylic acid cycle (GO:0006099);; Molecular Function: phosphoenolpyruvate carboxylase activity (GO:0008964);; Biological Process: carbon fixation (GO:0015977);;	K01595|0.0e+00|sind:105165441|K01595 phosphoenolpyruvate carboxylase [EC:4.1.1.31] | (RefSeq) phosphoenolpyruvate carboxylase-like	--	--	Phosphoenolpyruvate carboxylase	Phosphoenolpyruvate carboxylase OS=Solanum tuberosum OX=4113 GN=PPC1 PE=2 SV=2	Phosphoenolpyruvate carboxylase OS=Handroanthus impetiginosus OX=429701 GN=CDL12_10793 PE=3 SV=1	C	Energy production and conversion	Phosphoenolpyruvate carboxylase [Handroanthus impetiginosus]	biological process: metabolic process (GO:0008152);; biological process: cellular process (GO:0009987);; biological process: single-organism process (GO:0044699);; molecular function: catalytic activity (GO:0003824)	Pyruvate metabolism (ko00620);; Carbon fixation in photosynthetic organisms (ko00710);; Carbon metabolism (ko01200)
[truncated: 637 more rows]
